# Supplementary material for: A Phytophthora sojae CRN effector mediates phosphorylation and degradation of plant aquaporin proteins to suppress host immune signaling
Source: PLoS Pathog. 2021 Mar 12;17(3):e1009388. doi: 10.1371/journal.ppat.1009388 (PMC7990189; doi:10.1371/journal.ppat.1009388)
Supplement: S1 Data — (XLSX) [file ppat.1009388.s014.xlsx]

## Sheet: Sheet1
Dataset 1. Phospho-peptide detected in GFP- and GFP-CRN78 transgenic Arabidopsis plants.
Sequence	Protein Group Accessions	Modifications	phosphoRS Site Probabilities	phosphoRS Binomial Peptide Score	IonScore	Charge	MH+ [Da]	ΔM [ppm]	CRN78-1/GFP	CRN78-2/GFP	CRN78-3/GFP	average CRN78/GFP	t-test p value	Symbol in this study
aLGSFGsFGsFR	AT5G60660.1	N-Term(iTRAQ8plex); S7(Phospho); S10(Phospho)	S(4): 0.0; S(7): 100.0; S(10): 100.0	234.684	39.76	2	1696.74	-0.64114	3.16642	2.80027	3.24285	3.06985	0.00432609	AtPIP2;4
aLGSFGsFGSFR	AT5G60660.1	N-Term(iTRAQ8plex); S7(Phospho)	S(4): 2.7; S(7): 94.6; S(10): 2.7	149.664	13.2	2	1616.77	-3.37708	2.01016	2.00895	2.21159	2.0769	0.00388786	AtPIP2;4
aLGsFGsFGsFR	AT5G60660.1	N-Term(iTRAQ8plex); S4(Phospho); S7(Phospho); S10(Phospho)	S(4): 100.0; S(7): 100.0; S(10): 100.0	64.3924	4.9	2	1776.71	-1.31195	1.74638	1.62031	2.11384	1.82684	0.0305935	AtPIP2;4
aLGsFRsQPHV	AT3G54820.1	N-Term(iTRAQ8plex); S4(Phospho); S7(Phospho)	S(4): 100.0; S(7): 100.0	316.441	27.56	2	1662.77	-1.54395	1.19489	1.27947	1.28655	1.25364	0.0132098	AtPIP2;5
aLAsFRsNPTN	AT2G16850.1	N-Term(iTRAQ8plex); S4(Phospho); S7(Phospho)	S(4): 100.0; S(7): 100.0; T(10): 0.0	214.168	18.87	2	1641.73	-2.54445	1.36609	1.39986	1.39483	1.38693	0.0007382	AtPIP2;8
aLGsFRsNATN	AT4G35100.1	N-Term(iTRAQ8plex); S4(Phospho); S7(Phospho)	S(4): 100.0; S(7): 100.0; T(10): 0.0	276.425	16.04	2	1601.7	-1.66227	1.40052	1.42067	1.29801	1.37307	0.010205	AtPIP2;7
aYGsVRsQLHELHA	AT2G39010.1	N-Term(iTRAQ8plex); S4(Phospho); S7(Phospho)	Y(2): 0.0; S(4): 100.0; S(7): 100.0	275.648	38.87	2	2031.93	-1.76131	1.2345	1.35838	1.32046	1.30445	0.014182
lMGMsPGR	AT5G06530.3	N-Term(iTRAQ8plex); S5(Phospho)	S(5): 100.0	147.289	10.37	2	1232.58	-1.51855	1.3894	1.28941	1.36385	1.34755	0.00736441
aQTGVmtAETGTYR	AT4G38470.1	N-Term(iTRAQ8plex); M6(Oxidation); T7(Phospho)	T(3): 3.7; T(7): 95.7; T(10): 0.2; T(12): 0.2; Y(13): 0.2	66.2769	6.46	2	1885.86	-2.34001	1.37939	1.54844	1.49388	1.4739	0.0108684
iHHPPsPR	AT5G54430.1	N-Term(iTRAQ8plex); S6(Phospho)	S(6): 100.0	286.478	23.48	2	1324.68	-1.63861	1.24918	1.18254	1.24077	1.22417	0.00862417
iIGVDFNsk	AT1G77120.1	N-Term(iTRAQ8plex); S8(Phospho); K9(iTRAQ8plex)	S(8): 100.0	164.602	24.32	2	1680.92	-0.993979	1.83614	1.91414	2.06994	1.94007	0.00530188
iDsEGVLcGASFk	AT3G15450.1	N-Term(iTRAQ8plex); S3(Phospho); C8(Carbamidomethyl); K13(iTRAQ8plex)	S(3): 100.0; S(11): 0.0	362.28	62.49	3	2071.03	-2.15553	1.55966	1.55251	1.51527	1.54248	0.000642948
vGsVQNWSk	AT3G22850.1	N-Term(iTRAQ8plex); S3(Phospho); K9(iTRAQ8plex)	S(3): 100.0; S(8): 0.0	272.036	27.46	2	1692.89	-3.50274	1.39684	1.33471	1.40264	1.37806	0.00329077
vDsSGEVcGVTFk	AT3G22850.1	N-Term(iTRAQ8plex); S3(Phospho); C8(Carbamidomethyl); K13(iTRAQ8plex)	S(3): 99.0; S(4): 1.0; T(11): 0.0	365.339	46.52	3	2073.01	-5.72183	1.35804	1.40637	1.35834	1.37425	0.00183667
rGsEANWSL	AT4G27450.1	N-Term(iTRAQ8plex); S3(Phospho)	S(3): 100.0; S(8): 0.0	136.259	25.77	3	1403.66	-3.18689	1.26834	1.41048	1.41419	1.36434	0.0169241
vDsSGDVcGATFk	AT5G43830.1	N-Term(iTRAQ8plex); S3(Phospho); C8(Carbamidomethyl); K13(iTRAQ8plex)	S(3): 100.0; S(4): 0.0; T(11): 0.0	409.767	56.52	2	2030.97	-1.31893	1.2811	1.38484	1.24395	1.3033	0.0187786
vDsEGVLcGANFk	AT4G27450.1	N-Term(iTRAQ8plex); S3(Phospho); C8(Carbamidomethyl); K13(iTRAQ8plex)	S(3): 100.0	449.717	63.93	2	2084.03	-1.84792	1.22428	1.35526	1.28943	1.28966	0.0166154
lVTtDEDIE	AT5G66055.1	N-Term(iTRAQ8plex); T4(Phospho)	T(3): 1.9; T(4): 98.1	134.145	14.76	2	1418.66	-3.85957	1.32049	1.29888	1.32151	1.31363	0.000553166
tPQHR	AT2G20960.1	N-Term(iTRAQ8plex); T1(Phospho)	T(1): 100.0	93.4432	10.53	3	1022.51	0.195986	2.01378	1.85032	2.10317	1.98909	0.00555481
kIEPSSNVDSLPVsPSLALYSGGDYFAR	AT2G20960.1	N-Term(iTRAQ8plex); K1(iTRAQ8plex); S14(Phospho)	S(5): 0.0; S(6): 0.0; S(10): 0.0; S(14): 96.6; S(16): 3.4; Y(20): 0.0; S(21): 0.0; Y(25): 0.0	212.303	19.01	3	3657.87	0.045353	1.45791	1.49474	1.62343	1.52536	0.00899778
tVSksTPGsPAHPPGAR	AT4G38550.1	N-Term(iTRAQ8plex); K4(iTRAQ8plex); S5(Phospho); S9(Phospho)	T(1): 0.0; S(3): 0.0; S(5): 99.9; T(6): 0.1; S(9): 100.0	299.083	28.13	3	2415.2	-1.60637	1.41701	1.60362	1.45301	1.49121	0.0132693
iLSLPGsFGk	AT2G16900.1	N-Term(iTRAQ8plex); S7(Phospho); K10(iTRAQ8plex)	S(3): 0.0; S(7): 100.0	258.184	36.54	3	1706.97	-1.79562	1.34556	1.2875	1.42102	1.35136	0.0118873
gVsGSStPVHYk	AT2G20950.1	N-Term(iTRAQ8plex); S3(Phospho); T7(Phospho); K12(iTRAQ8plex)	S(3): 96.7; S(5): 3.3; S(6): 3.3; T(7): 96.7; Y(11): 0.0	132.866	12.98	3	1986.95	-2.24102	1.26504	1.27159	1.29748	1.27804	0.00126627
nQsANDFR	AT3G53710.1	N-Term(iTRAQ8plex); S3(Phospho)	S(3): 100.0	191.478	21.52	2	1335.6	-2.0687	1.6163	1.54248	1.76799	1.64225	0.0105138
nQsAGDFR	AT2G37550.1	N-Term(iTRAQ8plex); S3(Phospho)	S(3): 100.0	196.991	17.23	2	1278.58	-0.652439	1.63765	1.46137	1.59976	1.56626	0.00883182
lGTLAsGIFSDIQDR	AT4G17890.1	N-Term(iTRAQ8plex); S6(Phospho)	T(3): 0.0; S(6): 100.0; S(10): 0.0	310	45.9	2	1977	-2.13626	1.54389	1.2768	1.37254	1.39774	0.0364826
gAsSPSk	AT1G16610.2	N-Term(iTRAQ8plex); S3(Phospho); K7(iTRAQ8plex)	S(3): 98.4; S(4): 1.6; S(6): 0.0	138.751	20.41	3	1321.7	-0.655986	1.19283	1.18407	1.28147	1.21946	0.0195086
rmDDsLsPR	AT2G37340.3	N-Term(iTRAQ8plex); M2(Oxidation); S5(Phospho); S7(Phospho)	S(5): 100.0; S(7): 100.0	165.404	26.89	2	1556.65	-1.85332	1.39257	1.33683	1.16955	1.29965	0.0465447
rMDDsLsPR	AT2G37340.3	N-Term(iTRAQ8plex); S5(Phospho); S7(Phospho)	S(5): 100.0; S(7): 100.0	251.33	33.3	2	1540.65	-1.7661	1.2566	1.40569	1.23439	1.29889	0.0308854
qAALVLNAsR	AT4G29900.1	N-Term(iTRAQ8plex); S9(Phospho)	S(9): 100.0	172.56	17.49	2	1426.77	-2.11788	1.24964	1.22225	1.27141	1.24777	0.00327907
sSPADFFTYLASDk	AT1G05805.1	N-Term(iTRAQ8plex); S1(Phospho); K14(iTRAQ8plex)	S(1): 98.3; S(2): 1.7; T(8): 0.0; Y(9): 0.0; S(12): 0.0	278.518	31.06	3	2237.09	-2.80269	1.7775	1.49961	1.66471	1.64727	0.0151883
lGNSSNPNTcGGDGGGsSPSSAGANk	AT4G36870.1	N-Term(iTRAQ8plex); C10(Carbamidomethyl); S17(Phospho); K26(iTRAQ8plex)	S(4): 1.1; S(5): 1.1; T(9): 31.8; S(17): 31.8; S(18): 31.8; S(20): 1.1; S(21): 1.1	68.9989	5.73	3	3038.37	-2.10373	1.17677	1.37349	1.40598	1.31874	0.0469424
rRPsLsPPPPYR	AT2G27100.1	N-Term(iTRAQ8plex); S4(Phospho); S6(Phospho)	S(4): 100.0; S(6): 100.0; Y(11): 0.0	185.658	16.36	3	1886.93	-2.57703	1.34964	1.32241	1.1801	1.28405	0.0325814
fDsINsSk	AT1G20760.1	N-Term(iTRAQ8plex); S3(Phospho); S6(Phospho); K8(iTRAQ8plex)	S(3): 100.0; S(6): 98.7; S(7): 1.3	271.162	15.41	2	1665.77	-1.72724	1.32601	1.40591	1.45761	1.39651	0.00919133
vSSDEsPTk	AT1G20760.1	N-Term(iTRAQ8plex); S6(Phospho); K9(iTRAQ8plex)	S(2): 0.0; S(3): 0.0; S(6): 99.9; T(8): 0.0	135.21	14.28	2	1637.81	-5.72915	1.36321	1.4194	1.38147	1.38803	0.00181382
vTGASssRR	AT5G66210.4	N-Term(iTRAQ8plex); S6(Phospho); S7(Phospho)	T(2): 50.0; S(5): 50.0; S(6): 50.0; S(7): 50.0	114.573	15.6	2	1384.63	-1.71227	1.3343	1.18888	1.43535	1.31951	0.0466438
sPsLNALR	AT5G44460.1	N-Term(iTRAQ8plex); S3(Phospho)	S(1): 0.0; S(3): 100.0	139.798	6.32	2	1241.66	-0.2829	1.1699	1.3055	1.36658	1.28066	0.0403102
sGDEAEk	AT5G61790.1	N-Term(iTRAQ8plex); S1(Phospho); K7(iTRAQ8plex)	S(1): 100.0	173.44	18.16	2	1423.69	-3.05705	1.25881	1.29644	1.45485	1.3367	0.0303792
ssESDLLAFAEk	AT3G28180.1	N-Term(iTRAQ8plex); S2(Phospho); K12(iTRAQ8plex)	S(1): 50.0; S(2): 50.0; S(4): 0.0	299.997	21.93	2	1985	-2.24693	1.36231	1.37178	1.47518	1.40309	0.00794726
nkPGGFSSMGsMGSGR	AT5G05010.1	N-Term(iTRAQ8plex); K2(iTRAQ8plex); S11(Phospho)	S(7): 0.0; S(8): 0.0; S(11): 100.0; S(14): 0.0	233.072	19.38	3	2245.07	-2.06836	1.28671	1.21704	1.14748	1.21708	0.0326126
gsGGGGNDNAcYk	AT4G36020.1	N-Term(iTRAQ8plex); S2(Phospho); C11(Carbamidomethyl); K13(iTRAQ8plex)	S(2): 100.0; Y(12): 0.0	186.694	40.56	3	1944.87	-2.98353	1.28232	1.1946	1.13729	1.20473	0.0399084
sNsSSSSSSDEEGEEk	AT1G20440.1	N-Term(iTRAQ8plex); S3(Phospho); K16(iTRAQ8plex)	S(1): 0.0; S(3): 100.0; S(4): 0.0; S(5): 0.0; S(6): 0.0; S(7): 0.0; S(8): 0.0; S(9): 0.0	427.763	64.83	2	2334	-1.67028	1.27989	1.35623	1.25689	1.29767	0.0100211
wNSEETsPk	AT4G27430.1	N-Term(iTRAQ8plex); S7(Phospho); K9(iTRAQ8plex)	S(3): 0.0; T(6): 0.0; S(7): 100.0	189.602	11.8	2	1765.86	-0.805918	1.25972	1.24196	1.14523	1.21564	0.0261513
lLASSsSVGk	AT2G26280.1	N-Term(iTRAQ8plex); S6(Phospho); K10(iTRAQ8plex)	S(4): 0.0; S(5): 2.4; S(6): 95.1; S(7): 2.4	143.615	16.52	3	1636.91	-1.72265	1.17982	1.20279	1.22346	1.20202	0.0038696
sMSELsTGYSR	AT1G35580.1	N-Term(iTRAQ8plex); S1(Phospho); S6(Phospho)	S(1): 0.0; S(3): 100.0; S(6): 100.0; T(7): 0.0; Y(9): 0.0; S(10): 0.0	257.577	32.22	2	1681.68	-1.59891	1.34293	1.31139	1.53129	1.3952	0.0288739
smSELsTGYSR	AT1G35580.1	N-Term(iTRAQ8plex); S1(Phospho); M2(Oxidation); S6(Phospho)	S(1): 97.2; S(3): 5.7; S(6): 97.1; T(7): 0.1; Y(9): 0.0; S(10): 0.0	116.171	11.19	2	1697.68	-1.24904	1.3062	1.31357	1.47444	1.36474	0.0219089
aVGsHcsLSEMDDLDLTR	AT1G35580.1	N-Term(iTRAQ8plex); S4(Phospho); C6(Carbamidomethyl); S7(Phospho)	S(4): 100.0; S(7): 100.0; S(9): 0.0; T(17): 0.0	374.659	62.18	2	2470.03	-1.67724	1.23016	1.44275	1.33808	1.337	0.0315996
gRsVLDTPLsSAR	AT1G35580.1	N-Term(iTRAQ8plex); S3(Phospho); S10(Phospho)	S(3): 100.0; T(7): 100.0; S(10): 0.0; S(11): 0.0	188.284	28.12	2	1822.87	-1.86776	1.41484	1.37846	1.21024	1.33451	0.0337075
aVGsHcsLSEmDDLDLTR	AT1G35580.1	N-Term(iTRAQ8plex); S4(Phospho); C6(Carbamidomethyl); S7(Phospho); M11(Oxidation)	S(4): 100.0; S(7): 96.8; S(9): 3.2; T(17): 0.0	166.277	48.33	2	2486.03	-1.09409	1.37408	1.33688	1.22481	1.31192	0.0200635
lkLsDsDEEESEk	AT5G62190.1	N-Term(iTRAQ8plex); K2(iTRAQ8plex); S4(Phospho); S6(Phospho); K13(iTRAQ8plex)	S(4): 100.0; S(6): 100.0; S(11): 0.0	263.902	20.27	3	2581.24	-1.54628	1.36353	1.78693	1.58237	1.57761	0.0419919
dkEDDVEsEEEEEEEEGSGSk	AT5G63550.1	N-Term(iTRAQ8plex); K2(iTRAQ8plex); S8(Phospho); K21(iTRAQ8plex)	S(8): 100.0; S(18): 0.0; S(20): 0.0	260.158	27.79	4	3377.5	-0.348096	1.14662	1.20809	1.32027	1.225	0.0474476
vQsLcNLVSLADFV	AT1G66090.1	N-Term(iTRAQ8plex); S3(Phospho); C5(Carbamidomethyl)	S(3): 100.0; S(9): 0.0	373.572	46.3	2	1948.98	0.583865	1.29601	1.42977	1.37135	1.36571	0.0110221
aTDILQGsPVEsGPTTPLPDk	AT1G20670.1	N-Term(iTRAQ8plex); S8(Phospho); S12(Phospho); K21(iTRAQ8plex)	T(2): 0.0; S(8): 97.6; S(12): 34.1; T(15): 34.1; T(16): 34.1	137.046	29.79	3	2891.43	-0.947969	1.16643	1.18759	1.2657	1.20657	0.0206958
sFsAEGLk	AT2G25620.1	N-Term(iTRAQ8plex); S3(Phospho); K8(iTRAQ8plex)	S(1): 0.0; S(3): 100.0	204.51	20.83	2	1526.8	-1.95786	1.26529	1.32776	1.37983	1.3243	0.0102643
kksPPGsPVQTDLVLGR	AT5G57710.1	N-Term(iTRAQ8plex); K1(iTRAQ8plex); K2(iTRAQ8plex); S3(Phospho); S7(Phospho)	S(3): 100.0; S(7): 100.0; T(11): 0.0	128.912	15.36	4	2851.56	-0.587171	1.35795	1.46068	1.3427	1.38711	0.00903528
mVsLNR	AT3G56150.1	N-Term(iTRAQ8plex); S3(Phospho)	S(3): 100.0	168.716	13.52	2	1103.56	-1.62385	1.35732	1.20488	1.47636	1.34619	0.0478398
yLQsGsEDDDDTDTk	AT3G56150.1	N-Term(iTRAQ8plex); S4(Phospho); S6(Phospho); K15(iTRAQ8plex)	Y(1): 0.0; S(4): 100.0; S(6): 100.0; T(12): 0.0; T(14): 0.0	387.032	61.44	2	2457.02	-2.02475	1.21159	1.27972	1.19633	1.22921	0.0122756
ssSVNSVPLILDIEDFk	AT5G12370.3	N-Term(iTRAQ8plex); S2(Phospho); K17(iTRAQ8plex)	S(1): 0.9; S(2): 49.5; S(3): 49.5; S(6): 0.0	259.998	19.5	3	2551.35	0.477051	1.21254	1.30357	1.27418	1.26343	0.0102086
lITESsGsPSk	AT1G76850.1	N-Term(iTRAQ8plex); S6(Phospho); S8(Phospho); K11(iTRAQ8plex)	T(3): 0.0; S(5): 66.6; S(6): 66.7; S(8): 66.7; S(10): 0.0	215.938	33.11	2	1873.92	1.14289	1.23309	1.24487	1.22326	1.23374	0.000713527
aFsGLISTsPk	AT2G03240.1	N-Term(iTRAQ8plex); S3(Phospho); S9(Phospho); K11(iTRAQ8plex)	S(3): 100.0; S(7): 33.3; T(8): 33.3; S(9): 33.3	127.018	28.21	2	1875.95	-0.303887	1.33096	1.62076	1.47254	1.47475	0.0296821
kSDGAANTSLAsLFQNYGSDEDED	AT1G17130.1	N-Term(iTRAQ8plex); K1(iTRAQ8plex); S12(Phospho)	S(2): 0.0; T(8): 0.0; S(9): 0.0; S(12): 3.4; Y(17): 48.3; S(19): 48.3	78.2758	31.22	3	3222.45	-2.58641	1.30473	1.18632	1.32004	1.27036	0.0235656
sTFISIsPSMsPk	AT3G25500.1	N-Term(iTRAQ8plex); S7(Phospho); S11(Phospho); K13(iTRAQ8plex)	S(1): 0.0; T(2): 0.0; S(5): 3.4; S(7): 93.3; S(9): 6.7; S(11): 96.6	108.761	22.95	3	2150.04	-1.65548	1.51383	1.23863	1.31254	1.355	0.0496906
dDFDSGLLsDEDLQDDDLEASASk	AT1G69070.1	N-Term(iTRAQ8plex); S9(Phospho); K24(iTRAQ8plex)	S(5): 0.1; S(9): 99.9; S(21): 0.0; S(23): 0.0	291.707	50.62	3	3288.47	-1.97226	1.28357	1.41162	1.45837	1.38452	0.0179677
qTDsQsDSDAGEk	AT4G08310.1	N-Term(iTRAQ8plex); S4(Phospho); S6(Phospho); K13(iTRAQ8plex)	T(2): 0.0; S(4): 100.0; S(6): 98.1; S(8): 1.9	172.919	40.83	2	2135.9	-1.57487	1.15222	1.26391	1.31624	1.24413	0.0370892
sLSENsSPSk	AT4G28200.1	N-Term(iTRAQ8plex); S6(Phospho); K10(iTRAQ8plex)	S(1): 0.0; S(3): 0.0; S(6): 49.4; S(7): 49.4; S(9): 1.3	99.8537	6.4	2	1723.87	-2.06529	1.16062	1.24118	1.35386	1.25189	0.0461008
gLsGVNR	AT3G61130.1	N-Term(iTRAQ8plex); S3(Phospho)	S(3): 100.0	135.326	18.04	2	1086.56	-1.64795	1.24085	1.19376	1.20571	1.21344	0.00435493
sHsLEW	AT1G03970.1	N-Term(iTRAQ8plex); S3(Phospho)	S(1): 1.1; S(3): 98.9	151.621	23.98	2	1142.52	-0.11742	1.24356	1.21635	1.19924	1.21972	0.00343279
mVISQEEsVAk	AT4G31730.1	N-Term(iTRAQ8plex); S8(Phospho); K11(iTRAQ8plex)	S(4): 0.0; S(8): 100.0	75.9415	10.43	3	1909	0.872511	1.23805	1.22785	1.17441	1.21344	0.00844223
sPsSDLLSILQGVTDR	AT5G42950.1	N-Term(iTRAQ8plex); S3(Phospho)	S(1): 0.0; S(3): 98.5; S(4): 1.5; S(8): 0.0; T(14): 0.0	400.151	59.91	2	2072.06	0.0176766	1.45386	1.3463	1.31614	1.3721	0.012384
aFsDEQINR	AT1G24300.2	N-Term(iTRAQ8plex); S3(Phospho)	S(3): 100.0	145.832	18.82	2	1463.67	-6.39111	1.28669	1.22684	1.24754	1.25369	0.00475154
aSsTEVR	AT4G35060.1	N-Term(iTRAQ8plex); S3(Phospho)	S(2): 1.7; S(3): 96.6; T(4): 1.7	135.693	13.16	2	1133.55	-0.492209	1.30243	1.39439	1.53289	1.40991	0.0256751
sLsDSEk	AT1G20696.1	N-Term(iTRAQ8plex); S3(Phospho); K7(iTRAQ8plex)	S(1): 0.0; S(3): 100.0; S(5): 0.0	189.194	14.93	2	1453.74	-2.36681	1.1356	1.22522	1.28063	1.21382	0.0369058
wDPDsDMDVDDDR	AT4G38130.2	N-Term(iTRAQ8plex); S5(Phospho)	S(5): 100.0	208.018	43.33	2	1964.75	-3.03185	1.39989	1.28772	1.37728	1.35496	0.00918125
eMEEDWANEtPNR	AT1G28420.1	N-Term(iTRAQ8plex); T10(Phospho)	T(10): 100.0	157.825	6.76	2	2004.83	0.534054	1.53935	1.80242	1.42123	1.58767	0.0348433
vGSsSPGSDSk	AT3G46640.1	N-Term(iTRAQ8plex); S4(Phospho); K11(iTRAQ8plex)	S(3): 0.0; S(4): 98.3; S(5): 1.7; S(8): 0.0; S(10): 0.0	176.219	27.79	3	1695.83	-4.81911	1.19489	1.28049	1.16757	1.21432	0.0242775
sQtFGQR	AT3G43300.2	N-Term(iTRAQ8plex); T3(Phospho)	S(1): 0.0; T(3): 100.0	176.988	10.11	2	1207.57	-2.09975	1.23195	1.24705	1.19321	1.22407	0.00508096
sSTGQYLDk	AT1G13930.1	N-Term(iTRAQ8plex); S1(Phospho); K9(iTRAQ8plex)	S(1): 0.8; S(2): 49.6; T(3): 49.6; Y(6): 0.0	134.441	12.4	3	1686.85	-1.08615	1.18653	1.25625	1.3366	1.25979	0.0267407
vAGAsADILDAAEk	AT1G13930.1	N-Term(iTRAQ8plex); S5(Phospho); K14(iTRAQ8plex)	S(5): 100.0	302.7	38	3	2019.06	-1.89279	1.21028	1.27981	1.21905	1.23638	0.00844607
lSYPTsPALPkPR	AT5G03040.1	N-Term(iTRAQ8plex); S6(Phospho); K11(iTRAQ8plex)	S(2): 0.0; Y(3): 0.0; T(5): 1.7; S(6): 98.3	204.856	16.15	3	2115.18	-1.48873	1.24396	1.38964	1.18739	1.27366	0.0452024
kVsSQSIEPPAVEDPQIELEk	AT1G74690.1	N-Term(iTRAQ8plex); K1(iTRAQ8plex); S3(Phospho); K21(iTRAQ8plex)	S(3): 33.3; S(4): 33.3; S(6): 33.3	183.321	8.05	3	3315.77	-3.35646	1.21089	1.28486	1.26198	1.25258	0.00741028
eTLESALLksPsPDNNNVSEk	AT1G19870.1	N-Term(iTRAQ8plex); K9(iTRAQ8plex); S10(Phospho); S12(Phospho); K21(iTRAQ8plex)	T(2): 0.0; S(5): 0.0; S(10): 100.0; S(12): 100.0; S(19): 0.0	303.822	41.33	3	3344.68	-1.08922	1.33565	1.59361	1.35477	1.42801	0.0355935
sAsQAQQGTk	AT1G19870.1	N-Term(iTRAQ8plex); S3(Phospho); K10(iTRAQ8plex)	S(1): 0.0; S(3): 100.0; T(9): 0.0	312.462	42.7	2	1693.87	-2.64154	1.39294	1.32486	1.34747	1.35509	0.00316302
kVsNPSFIAAQSk	AT1G19870.1	N-Term(iTRAQ8plex); K1(iTRAQ8plex); S3(Phospho); K13(iTRAQ8plex)	S(3): 100.0; S(6): 0.0; S(12): 0.0	293.716	43.95	3	2369.33	-0.328466	1.2894	1.33796	1.20868	1.27868	0.0178165
tDIDsPDTTNTIk	AT1G19870.1	N-Term(iTRAQ8plex); S5(Phospho); K13(iTRAQ8plex)	T(1): 0.0; S(5): 100.0; T(8): 0.0; T(9): 0.0; T(11): 0.0	157.935	11.87	3	2109.06	-0.529054	1.15273	1.27624	1.1835	1.20416	0.031505
aEGNEsGEDDDFLR	AT3G24080.2	N-Term(iTRAQ8plex); S6(Phospho)	S(6): 100.0	269.827	38.72	2	1937.8	-4.72561	1.31054	1.22096	1.13576	1.22242	0.0478092
skPSTTEVTVPEsPEAk	AT4G34220.1	N-Term(iTRAQ8plex); K2(iTRAQ8plex); S13(Phospho); K17(iTRAQ8plex)	S(1): 0.0; S(4): 0.0; T(5): 0.0; T(6): 0.0; T(9): 0.0; S(13): 100.0	221.832	11.39	3	2779.49	-0.0141393	1.25255	1.13469	1.23234	1.20653	0.0296701
aAssTNQDYDLLQGR	AT4G16310.1	N-Term(iTRAQ8plex); S3(Phospho); S4(Phospho)	S(3): 96.1; S(4): 99.7; T(5): 3.9; Y(9): 0.3	126.969	18.67	2	2102.91	-2.16951	1.30602	1.34879	1.23198	1.2956	0.013062
sRsQEWSAEk	AT1G64650.2	N-Term(iTRAQ8plex); S3(Phospho); K10(iTRAQ8plex)	S(1): 1.9; S(3): 98.1; S(7): 0.0	146.076	3.19	3	1895.95	-0.800868	1.46298	1.34259	1.27984	1.3618	0.0213516
rEDQEPGLQtPDLILsEVEDEkPk	AT5G14120.1	N-Term(iTRAQ8plex); T10(Phospho); S16(Phospho); K22(iTRAQ8plex); K24(iTRAQ8plex)	T(10): 100.0; S(16): 100.0	284.425	23.22	3	3837.92	-3.27836	1.2506	1.34068	1.23075	1.27401	0.0148989
iSELIGYANDGAtk	AT1G60110.1	N-Term(iTRAQ8plex); T13(Phospho); K14(iTRAQ8plex)	S(2): 7.0; Y(7): 7.0; T(13): 86.1	26.6211	13.41	3	2140.11	-0.875722	2.35429	1.75779	2.73696	2.28301	0.0459373
fLTQSGtFk	AT4G29810.1	N-Term(iTRAQ8plex); T7(Phospho); K9(iTRAQ8plex)	T(3): 0.0; S(5): 0.0; T(7): 100.0	279.419	35.6	3	1716.91	-2.11272	1.3682	1.22286	1.5178	1.36962	0.0491821
iISQLEPEVLsPIkPADDQLSLSDLDmVk	AT4G29810.1	N-Term(iTRAQ8plex); S11(Phospho); K14(iTRAQ8plex); M27(Oxidation); K29(iTRAQ8plex)	S(3): 0.0; S(11): 100.0; S(21): 0.0; S(23): 0.0	231.938	54.43	4	4202.27	-0.585694	1.1639	1.29367	1.38488	1.28082	0.0483749
gPGNYsFNk	AT1G68060.1	N-Term(iTRAQ8plex); S6(Phospho); K9(iTRAQ8plex)	Y(5): 50.0; S(6): 50.0	263.332	17.86	2	1671.83	-2.52543	1.2216	1.35379	1.23497	1.27012	0.0233461
sFDGGTR	AT1G68060.1	N-Term(iTRAQ8plex); S1(Phospho)	S(1): 100.0; T(6): 0.0	144.995	11.8	2	1123.51	-1.80943	1.21776	1.25067	1.20472	1.22438	0.0036917
sAsMNTR	AT5G57870.2	N-Term(iTRAQ8plex); S3(Phospho)	S(1): 2.3; S(3): 97.7; T(6): 0.0	112.017	10.57	2	1150.52	-2.07462	1.20587	1.35361	1.35418	1.30455	0.0252578
vIVQDVANSVtSDDDNDSSk	AT1G67440.1	N-Term(iTRAQ8plex); T11(Phospho); K20(iTRAQ8plex)	S(9): 33.3; T(11): 33.3; S(12): 33.3; S(18): 0.0; S(19): 0.0	147.695	22.03	3	2796.34	1.47439	1.17739	1.27216	1.37977	1.27644	0.0419312
aEQEVSEDIFAAVTPTADPVtPk	AT1G25580.1	N-Term(iTRAQ8plex); T21(Phospho); K23(iTRAQ8plex)	S(6): 0.0; T(14): 0.0; T(16): 0.0; T(21): 100.0	196.512	23.96	3	3103.56	-4.66605	1.39075	1.2037	1.21522	1.26989	0.0467847
rDDIAMsDTEEVLSSssR	AT1G01510.1	N-Term(iTRAQ8plex); S7(Phospho); S16(Phospho); S17(Phospho)	S(7): 100.0; T(9): 0.0; S(14): 99.5; S(15): 92.0; S(16): 4.3; S(17): 4.3	168.583	27.76	3	2542.01	-0.555774	1.32468	1.34094	1.29411	1.31991	0.00183581
vVPTNQDsDTEPk	AT3G05900.1	N-Term(iTRAQ8plex); S8(Phospho); K13(iTRAQ8plex)	T(4): 0.0; S(8): 100.0; T(10): 0.0	418.266	48.18	2	2118.06	-0.796248	1.30408	1.39594	1.32324	1.34109	0.00666224
wFSsLPSSTQPNR	AT3G03520.1	N-Term(iTRAQ8plex); S4(Phospho)	S(3): 0.0; S(4): 0.0; S(7): 49.5; S(8): 49.5; T(9): 1.0	89.8669	7.95	2	1890.91	1.03752	1.75444	1.32819	1.536	1.53954	0.0482849
fGVPAVSLPsPk	AT5G48650.1	N-Term(iTRAQ8plex); S10(Phospho); K12(iTRAQ8plex)	S(7): 0.0; S(10): 100.0	234.13	25.47	3	1887.05	-4.04224	1.28145	1.2483	1.29326	1.27434	0.00239726
gFDAsLSEDDIk	AT1G48920.1	N-Term(iTRAQ8plex); S5(Phospho); K12(iTRAQ8plex)	S(5): 50.0; S(7): 50.0	165.802	38.95	3	1984.96	-6.15732	1.40954	1.37272	1.33689	1.37305	0.00314575
eILQSEsFkEEGYLASELQEAEk	AT1G22530.1	N-Term(iTRAQ8plex); S7(Phospho); K9(iTRAQ8plex); K23(iTRAQ8plex)	S(5): 3.1; S(7): 96.9; Y(13): 0.0; S(16): 0.0	296.981	30.99	4	3649.86	-1.33648	1.17562	1.24242	1.18906	1.20236	0.010008
sDsFkEETATNFPAk	AT4G14200.1	N-Term(iTRAQ8plex); S3(Phospho); K5(iTRAQ8plex); K15(iTRAQ8plex)	S(1): 0.1; S(3): 99.9; T(8): 0.0; T(10): 0.0	179.174	6.42	4	2664.36	-2.65407	1.24177	1.20743	1.27924	1.24281	0.00721275
lITLPEGsQA	AT4G22890.1	N-Term(iTRAQ8plex); S8(Phospho)	T(3): 0.2; S(8): 99.8	67.8043	13.02	2	1412.73	-2.97889	1.34637	1.39399	1.44378	1.39471	0.00503794
sSANVDsDsD	AT5G66410.1	N-Term(iTRAQ8plex); S7(Phospho); S9(Phospho)	S(1): 0.0; S(2): 0.0; S(7): 100.0; S(9): 100.0	214.226	43.45	2	1460.51	-2.05531	1.41034	1.52001	1.64389	1.52474	0.0161297
sAQELVk	AT3G14940.1	N-Term(iTRAQ8plex); S1(Phospho); K7(iTRAQ8plex)	S(1): 100.0	222.903	27.26	3	1462.81	-0.101276	2.95493	2.75478	3.66505	3.12492	0.016476
mAsIDAQLR	AT3G14940.1	N-Term(iTRAQ8plex); S3(Phospho)	S(3): 100.0	261.973	26.43	2	1388.69	-1.93723	1.1898	1.23623	1.21609	1.21404	0.00392116
aNGGFImsASHNPGGPEYDWGIk	AT5G51820.1	N-Term(iTRAQ8plex); M7(Oxidation); S8(Phospho); K23(iTRAQ8plex)	S(8): 95.7; S(10): 4.3; Y(18): 0.0	119.475	9.12	3	3109.48	1.98815	1.3093	1.43534	1.5744	1.43968	0.029008
gEsANDILSALANR	AT1G22620.1	N-Term(iTRAQ8plex); S3(Phospho)	S(3): 100.0; S(9): 0.0	233.095	28.54	2	1814.89	-0.456	1.66894	1.34458	1.53196	1.51516	0.0317266
qFsHGHsSPkFEDGASSAGTR	AT2G38670.1	N-Term(iTRAQ8plex); S3(Phospho); S7(Phospho); K10(iTRAQ8plex)	S(3): 96.9; S(7): 51.6; S(8): 51.6; S(16): 0.0; S(17): 0.0; T(20): 0.0	124.315	3.13	4	2958.34	-1.35395	1.45666	1.26971	1.56652	1.43096	0.0381197
dDsFVTk	AT4G35470.1	N-Term(iTRAQ8plex); S3(Phospho); K7(iTRAQ8plex)	S(3): 100.0; T(6): 0.0	202.85	13.17	2	1499.76	-2.12343	1.23534	1.32094	1.44322	1.33317	0.0312512
vVYVAPPRPPsPVREGsEEGssPR	AT2G45140.1	N-Term(iTRAQ8plex); S11(Phospho); S17(Phospho); S21(Phospho); S22(Phospho)	Y(3): 1.6; S(11): 98.5; S(17): 100.0; S(21): 100.0; S(22): 100.0	72.8983	5.01	3	3173.38	1.02523	1.31834	1.26162	1.28491	1.28829	0.00324369
sLPLsPLsPk	AT4G00890.1	N-Term(iTRAQ8plex); S5(Phospho); S8(Phospho); K10(iTRAQ8plex)	S(1): 0.0; S(5): 100.0; S(8): 100.0	174.178	22.58	2	1806.96	-0.533331	1.19235	1.15755	1.2543	1.2014	0.0191715
dIAAEGGsAEk	AT3G03940.1	N-Term(iTRAQ8plex); S8(Phospho); K11(iTRAQ8plex)	S(8): 100.0	118.535	0.62	2	1735.87	0.814918	1.20663	1.29302	1.13925	1.21297	0.0409984
sYsGSLYR	AT5G14720.1	N-Term(iTRAQ8plex); S3(Phospho)	S(1): 1.1; Y(2): 48.9; S(3): 48.9; S(5): 1.1; Y(7): 0.0	137.327	10.57	2	1316.62	-1.09604	1.44396	1.37649	1.36009	1.39351	0.00422604
vGsGMIVAIk	AT4G35600.1	N-Term(iTRAQ8plex); S3(Phospho); K10(iTRAQ8plex)	S(3): 100.0	266.293	41.87	3	1662.95	-1.25419	1.30958	1.28285	1.26017	1.2842	0.00251514
gQNDDsGSPR	AT1G53165.1	N-Term(iTRAQ8plex); S6(Phospho)	S(6): 50.0; S(8): 50.0	94.7989	8.4	2	1416.6	-2.29114	1.31532	1.18255	1.21933	1.23907	0.0263302
aLtLEk	AT5G50000.1	N-Term(iTRAQ8plex); T3(Phospho); K6(iTRAQ8plex)	T(3): 100.0	88.4034	26.42	3	1362.78	-0.468998	1.22468	1.27887	1.17402	1.22586	0.0174954
sSsNIGMAGYA	AT1G13380.1	N-Term(iTRAQ8plex); S3(Phospho)	S(1): 0.9; S(2): 49.5; S(3): 49.5; Y(10): 0.0	219.338	25.16	2	1441.63	-1.03676	1.25085	1.18856	1.17989	1.20643	0.0115184
nDEPNYGsDSSSk	AT4G01090.1	N-Term(iTRAQ8plex); S8(Phospho); K13(iTRAQ8plex)	Y(6): 50.0; S(8): 50.0; S(10): 0.0; S(11): 0.0; S(12): 0.0	91.4319	14.88	2	2087.94	-0.169881	1.15722	1.23003	1.21618	1.20114	0.0120911
sksWGITDPELQR	AT5G11970.1	N-Term(iTRAQ8plex); K2(iTRAQ8plex); S3(Phospho)	S(1): 0.0; S(3): 100.0; T(7): 0.0	203.037	20.23	4	2205.15	-2.79768	1.20122	1.32935	1.32218	1.28425	0.0207203
dVFsFR	AT5G08660.1	N-Term(iTRAQ8plex); S4(Phospho)	S(4): 100.0	164.104	20.23	2	1154.55	-1.40491	1.21331	1.26906	1.35569	1.27936	0.0212879
sEsFDSPk	AT5G06970.1	N-Term(iTRAQ8plex); S3(Phospho); K8(iTRAQ8plex)	S(1): 0.0; S(3): 100.0; S(6): 0.0	198.94	13.11	2	1584.77	-2.25484	1.32275	1.49212	1.29008	1.36832	0.0277067
lPFSAsFVGGGk	AT3G15040.1	N-Term(iTRAQ8plex); S6(Phospho); K12(iTRAQ8plex)	S(4): 0.0; S(6): 100.0	206.332	62.62	2	1854.99	-2.80062	1.21874	1.23824	1.15735	1.20478	0.0138711
dAGFFDsDWE	AT5G27210.1	N-Term(iTRAQ8plex); S7(Phospho)	S(7): 100.0	62.887	15.69	2	1572.61	-3.62519	1.34749	1.35655	1.3455	1.34985	9.45748e-05
gsSGNLVDAAR	AT5G64813.1	N-Term(iTRAQ8plex); S2(Phospho)	S(2): 99.9; S(3): 0.1	132.892	7.76	2	1430.69	-1.87768	1.2624	1.32505	1.34019	1.30921	0.00587724
eGTkGsSGNLVDAAR	AT5G64813.1	N-Term(iTRAQ8plex); K4(iTRAQ8plex); S6(Phospho)	T(3): 0.0; S(6): 100.0; S(7): 0.0	299.395	15.42	3	2150.1	-3.45621	1.28032	1.14831	1.23644	1.22169	0.0293139
yFFPsDTEDQGDDSk	AT4G29440.2	N-Term(iTRAQ8plex); S5(Phospho); K15(iTRAQ8plex)	Y(1): 0.0; S(5): 100.0; T(7): 0.0; S(14): 0.0	199.039	40.6	2	2439.09	2.81341	1.11893	1.26892	1.24348	1.21044	0.0452253
iPsGk	AT3G10260.1	N-Term(iTRAQ8plex); S3(Phospho); K5(iTRAQ8plex)	S(3): 100.0	131.038	14.95	3	1189.68	-2.1227	1.14848	1.32871	1.24697	1.24138	0.0435696
fPsVDNIR	AT5G47480.1	N-Term(iTRAQ8plex); S3(Phospho)	S(3): 100.0	192.959	18.54	2	1331.66	-1.69282	1.39758	1.39327	1.37119	1.38735	0.000444938
sDSQVFLFLNSk	AT3G53020.1	N-Term(iTRAQ8plex); S1(Phospho); K12(iTRAQ8plex)	S(1): 50.0; S(3): 50.0; S(11): 0.0	152.904	29.2	3	2073.08	-1.65336	2.23783	1.75529	2.28004	2.09106	0.0229835
gVDLDALLDmsTDDLVk	AT5G09500.1	N-Term(iTRAQ8plex); M10(Oxidation); S11(Phospho); K17(iTRAQ8plex)	S(11): 50.0; T(12): 50.0	110.584	31.63	3	2524.26	-3.26018	1.52749	1.43656	1.84448	1.60285	0.0395814
sRLsSAAAkPsVTA	AT4G31700.1	N-Term(iTRAQ8plex); S4(Phospho); K9(iTRAQ8plex); S11(Phospho)	S(1): 2.0; S(4): 96.0; S(5): 2.0; S(11): 100.0; T(13): 0.0	228.34	25.96	2	2114.09	0.397705	1.22152	1.43854	1.29441	1.31816	0.0378989
dRDsDEFDR	AT1G13190.1	N-Term(iTRAQ8plex); S4(Phospho)	S(4): 100.0	172.717	5.43	2	1538.64	-0.156448	1.21675	1.17495	1.30203	1.23124	0.0251657
etSADEETSQEEk	AT2G35410.1	N-Term(iTRAQ8plex); T2(Phospho); K13(iTRAQ8plex)	T(2): 50.0; S(3): 50.0; T(8): 0.0; S(9): 0.0	265.846	36.47	3	2170.98	-2.06839	1.25274	1.1687	1.21152	1.21099	0.0129663
qFGDAGGsSNEAANk	AT3G25070.1	N-Term(iTRAQ8plex); S8(Phospho); K15(iTRAQ8plex)	S(8): 97.6; S(9): 2.4	193.357	54.86	3	2141.01	-2.98546	1.26041	1.20265	1.18987	1.21764	0.009794
sVsAAtGTNTTATQR	AT5G04990.1	N-Term(iTRAQ8plex); S3(Phospho); T6(Phospho)	S(1): 0.2; S(3): 99.8; T(6): 48.1; T(8): 1.8; T(10): 1.8; T(11): 48.1; T(13): 0.1	146.535	16.33	2	1929.86	-2.13667	1.23005	1.33843	1.18658	1.25169	0.0307072
vPEAQItNsATPTTtPR	AT4G39680.1	N-Term(iTRAQ8plex); T7(Phospho); S9(Phospho); T15(Phospho)	T(7): 65.8; S(9): 65.8; T(11): 65.8; T(13): 9.4; T(14): 9.4; T(15): 83.7	56.2619	10.19	3	2328.02	-1.03666	1.30814	1.17779	1.20254	1.22949	0.0290204
vRsGsPGR	AT3G13570.1	N-Term(iTRAQ8plex); S3(Phospho); S5(Phospho)	S(3): 100.0; S(5): 100.0	136.975	13.03	2	1279.58	-1.86263	1.30956	1.31981	1.33216	1.32051	0.000415131
gYNsPPAk	AT3G13570.1	N-Term(iTRAQ8plex); S4(Phospho); K8(iTRAQ8plex)	Y(2): 0.0; S(4): 100.0	211.02	29.12	2	1521.79	-1.91752	1.25885	1.27893	1.22357	1.25378	0.00403995
sMIPQNLGsFk	AT1G72160.1	N-Term(iTRAQ8plex); S9(Phospho); K11(iTRAQ8plex)	S(1): 0.0; S(9): 100.0	305.068	35.46	2	1910	-3.69158	1.26432	1.18351	1.39278	1.28021	0.0441768
lPsPSLTPSEVSESTQDALPTETETLEk	AT1G72160.1	N-Term(iTRAQ8plex); S3(Phospho); K28(iTRAQ8plex)	S(3): 99.9; S(5): 0.1; T(7): 0.0; S(9): 0.0; S(12): 0.0; S(14): 0.0; T(15): 0.0; T(21): 0.0; T(23): 0.0; T(25): 0.0	265.978	45.56	3	3674.83	-2.06643	1.25453	1.26012	1.24952	1.25472	0.000144289
rNPPLsPQGGk	AT1G01960.1	N-Term(iTRAQ8plex); S6(Phospho); K11(iTRAQ8plex)	S(6): 100.0	319.646	34.92	3	1839.01	-0.487771	1.24995	1.25756	1.20275	1.23675	0.00520206
gLPSSAsWQDLk	AT3G49430.2	N-Term(iTRAQ8plex); S7(Phospho); K12(iTRAQ8plex)	S(4): 2.2; S(5): 2.2; S(7): 95.5	91.1963	25.11	3	1977.02	-3.20804	1.31761	1.18297	1.40953	1.30337	0.0439493
nVsSENIENYLk	AT5G24030.1	N-Term(iTRAQ8plex); S3(Phospho); K12(iTRAQ8plex)	S(3): 99.2; S(4): 0.8; Y(10): 0.0	328.26	35.99	3	2098.06	-2.59347	1.30606	1.42826	1.33382	1.35605	0.0106196
vEDLWDEQkPQLsPNEk	AT3G48530.1	N-Term(iTRAQ8plex); K9(iTRAQ8plex); S13(Phospho); K17(iTRAQ8plex)	S(13): 100.0	420.474	37.17	4	3047.58	-2.67133	1.20537	1.37749	1.2001	1.26099	0.046411
sDVSsPEAk	AT3G48530.1	N-Term(iTRAQ8plex); S5(Phospho); K9(iTRAQ8plex)	S(1): 0.0; S(4): 1.3; S(5): 98.7	216.838	24.95	2	1607.81	-3.51984	1.15586	1.27594	1.22036	1.21739	0.0245404
sSkPNPFDsDDESDNk	AT5G61210.1	N-Term(iTRAQ8plex); K3(iTRAQ8plex); S9(Phospho); K16(iTRAQ8plex)	S(1): 0.0; S(2): 0.0; S(9): 100.0; S(13): 0.0	425.947	26.68	3	2774.32	-1.6525	1.46408	1.39807	1.34603	1.40273	0.00711622
tTsEPSLADMTNPFGGER	AT5G61210.1	N-Term(iTRAQ8plex); S3(Phospho)	T(1): 0.0; T(2): 1.9; S(3): 98.0; S(6): 0.0; T(11): 0.0	303.838	71.16	2	2294.03	0.69061	1.20657	1.38432	1.32318	1.30469	0.0280548
iNsAEsMELWASQQk	AT5G20280.1	N-Term(iTRAQ8plex); S3(Phospho); S6(Phospho); K15(iTRAQ8plex)	S(3): 100.0; S(6): 100.0; S(12): 0.0	398.074	40.83	3	2490.15	-2.55318	1.19554	1.32723	1.19586	1.23955	0.031902
isSVDVFENWFAQHk	AT5G11110.1	N-Term(iTRAQ8plex); S2(Phospho); K15(iTRAQ8plex)	S(2): 50.0; S(3): 50.0	171.19	19.17	3	2495.26	-0.828253	1.41149	1.38819	1.21348	1.33772	0.0325674
sDsIAEk	AT1G73370.1	N-Term(iTRAQ8plex); S3(Phospho); K7(iTRAQ8plex)	S(1): 0.0; S(3): 100.0	109.815	25.78	3	1437.74	-3.4381	1.26695	1.34637	1.32389	1.3124	0.0056741
iSAGVSSMsFk	AT5G16880.1	N-Term(iTRAQ8plex); S9(Phospho); K11(iTRAQ8plex)	S(2): 0.0; S(6): 0.0; S(7): 0.0; S(9): 100.0	265.269	47.16	3	1801.93	-2.34877	1.19028	1.16421	1.25162	1.20204	0.0160521
asTFSATSSmGSSLAPPSNRLSSFVSISSSSFGR	AT5G56500.1	N-Term(iTRAQ8plex); S2(Phospho); M10(Oxidation)	S(2): 6.3; T(3): 6.3; S(5): 6.3; T(7): 6.3; S(8): 6.3; S(9): 6.3; S(12): 6.3; S(13): 6.3; S(18): 6.3; S(22): 6.3; S(23): 6.3; S(26): 6.3; S(28): 6.3; S(29): 6.3; S(30): 6.3; S(31): 6.3	3.4033	4.13	3	3797.8	0.682477	1.6669	1.64061	1.72554	1.67768	0.00136933
tAsDSDLR	AT5G20190.1	N-Term(iTRAQ8plex); S3(Phospho)	T(1): 0.0; S(3): 100.0; S(5): 0.0	216.067	19.51	2	1248.57	-1.98909	1.3308	1.3954	1.271	1.3324	0.0114774
dNDDYATDDGAGDDDDsDNDLR	AT1G20840.1	N-Term(iTRAQ8plex); S17(Phospho)	Y(5): 0.0; T(7): 0.0; S(17): 100.0	201.429	68.51	2	2773.01	-3.03123	1.72606	2.34975	1.73179	1.93587	0.0455815
sIDATTSk	AT2G35880.1	N-Term(iTRAQ8plex); S1(Phospho); K8(iTRAQ8plex)	S(1): 100.0; T(5): 0.0; T(6): 0.0; S(7): 0.0	201.505	12.66	2	1510.79	-2.83552	1.1953	1.28479	1.17604	1.21871	0.0226707
lDELPGLDSLTsPGTSDGQTk	AT3G18860.1	N-Term(iTRAQ8plex); S12(Phospho); K21(iTRAQ8plex)	S(9): 0.0; T(11): 50.0; S(12): 50.0; T(15): 0.0; S(16): 0.0; T(20): 0.0	245.742	46.01	3	2819.42	0.352819	1.25807	1.23132	1.33228	1.27389	0.0119392
aLsFVGGNGGAk	AT2G37160.1	N-Term(iTRAQ8plex); S3(Phospho); K12(iTRAQ8plex)	S(3): 100.0	186.481	42.58	3	1765.93	-6.74953	1.33773	1.34474	1.1744	1.28562	0.035928
tIFAksDDEEEEGDTk	AT2G20330.1	N-Term(iTRAQ8plex); K5(iTRAQ8plex); S6(Phospho); K16(iTRAQ8plex)	T(1): 0.1; S(6): 99.9; T(15): 0.0	113.484	8.21	3	2806.37	-2.36895	1.14616	1.2913	1.27851	1.23866	0.0357795
gsFGGSGLk	AT1G15270.1	N-Term(iTRAQ8plex); S2(Phospho); K9(iTRAQ8plex)	S(2): 100.0; S(6): 0.0	190.771	25.02	3	1497.79	0.474433	1.19412	1.28605	1.40594	1.29537	0.0405056
ftSEDVMQNVD	AT3G49910.1	N-Term(iTRAQ8plex); T2(Phospho)	T(2): 50.0; S(3): 50.0	182.701	30.95	2	1668.71	-1.14168	1.18332	1.15921	1.30683	1.21645	0.0418364
vLSLSPsFR	AT1G70290.1	N-Term(iTRAQ8plex); S7(Phospho)	S(3): 0.0; S(5): 0.0; S(7): 100.0	225.518	19.98	2	1389.74	-1.00933	1.30679	1.16435	1.38723	1.28612	0.0481558
fANstELASVASPk	AT2G36960.2	N-Term(iTRAQ8plex); S4(Phospho); T5(Phospho); K14(iTRAQ8plex)	S(4): 100.0; T(5): 100.0; S(9): 0.0; S(12): 0.0	76.2124	12.77	2	2190.07	-0.302037	1.19104	1.34979	1.35772	1.29952	0.0313139
tVQFVDWcPtGFk	AT5G19770.1	N-Term(iTRAQ8plex); C8(Carbamidomethyl); T10(Phospho); K13(iTRAQ8plex)	T(1): 0.0; T(10): 100.0	344.791	45.29	3	2273.12	-1.80387	1.31586	1.35003	1.26172	1.3092	0.00684198
tIQFVDWcPtGFk	AT1G04820.1	N-Term(iTRAQ8plex); C8(Carbamidomethyl); T10(Phospho); K13(iTRAQ8plex)	T(1): 0.0; T(10): 100.0	348.426	46.78	3	2287.14	-1.48351	1.29245	1.20675	1.20809	1.23576	0.0141486
rGGsPGGGR	AT1G27650.2	N-Term(iTRAQ8plex); S4(Phospho)	S(4): 100.0	74.6957	18.04	3	1184.58	-1.1296	1.8545	2.12311	2.31071	2.0961	0.014276
mVLFPksPsPVNk	AT1G43690.1	N-Term(iTRAQ8plex); K6(iTRAQ8plex); S7(Phospho); S9(Phospho); K13(iTRAQ8plex)	S(7): 100.0; S(9): 100.0	202.26	14.6	4	2516.33	-6.67388	1.42009	1.40437	1.38282	1.40242	0.000719777
mVLFPksPsPVNk	AT1G43690.1	N-Term(iTRAQ8plex); M1(Oxidation); K6(iTRAQ8plex); S7(Phospho); S9(Phospho); K13(iTRAQ8plex)	S(7): 100.0; S(9): 100.0	142.603	17.02	3	2532.35	-0.496879	1.15554	1.25263	1.20455	1.20424	0.0183175
ssPSk	AT1G63800.1	N-Term(iTRAQ8plex); S2(Phospho); K5(iTRAQ8plex)	S(1): 1.6; S(2): 96.9; S(4): 1.6	73.888	25.78	3	1193.64	-0.780639	1.33425	1.43834	1.34216	1.37158	0.00800969
sFsVADFPR	AT5G21940.1	N-Term(iTRAQ8plex); S3(Phospho)	S(1): 2.2; S(3): 97.8	91.0767	10.24	2	1409.67	-1.477	1.39534	1.5744	1.7906	1.58678	0.0358935
lQTILsGk	AT2G42760.1	N-Term(iTRAQ8plex); S6(Phospho); K8(iTRAQ8plex)	T(3): 0.0; S(6): 100.0	206.78	25.45	3	1547.89	-5.08901	1.36593	1.19975	1.28603	1.2839	0.0273983
dYNsDDDEEEDDESk	AT5G48240.2	N-Term(iTRAQ8plex); S4(Phospho); K15(iTRAQ8plex)	Y(2): 0.0; S(4): 100.0; S(14): 0.0	266.831	56.46	3	2492.99	-2.19928	1.20359	1.28089	1.37601	1.28683	0.0289148
ekPLVQVLsDDDsEVk	AT3G17160.1	N-Term(iTRAQ8plex); K2(iTRAQ8plex); S9(Phospho); S13(Phospho); K16(iTRAQ8plex)	S(9): 100.0; S(13): 100.0	146.366	30.04	4	2873.47	-0.866731	1.73516	1.77857	1.67512	1.72962	0.00168519
sMPLLPVNEDEDDDDEDDDEEDLk	AT5G24890.1	N-Term(iTRAQ8plex); S1(Phospho); K24(iTRAQ8plex)	S(1): 100.0	256.054	71.49	3	3480.48	-1.37032	1.20641	1.43659	1.39277	1.34526	0.0393276
rAPEEDEEDsGDEDDDRPPk	AT1G47970.1	N-Term(iTRAQ8plex); S10(Phospho); K20(iTRAQ8plex)	S(10): 100.0	483.447	38.77	3	2989.31	-1.39655	1.3396	1.4575	1.43892	1.41201	0.00779845
sINMSYFk	AT5G56980.1	N-Term(iTRAQ8plex); S1(Phospho); K8(iTRAQ8plex)	S(1): 100.0; S(5): 0.0; Y(6): 0.0	165.397	23.37	3	1677.85	-1.36965	1.56575	1.5645	1.4748	1.53502	0.00315192
lDsILR	AT5G56980.1	N-Term(iTRAQ8plex); S3(Phospho)	S(3): 100.0	193.776	17.29	2	1100.6	-0.876451	1.40473	1.49882	1.37995	1.42783	0.00708561
sTsVPYYAPsIk	AT4G36500.1	N-Term(iTRAQ8plex); S3(Phospho); S10(Phospho); K12(iTRAQ8plex)	S(1): 1.0; T(2): 49.5; S(3): 49.5; Y(6): 0.0; Y(7): 0.0; S(10): 100.0	251.184	43.62	3	2081.01	-3.74968	1.28203	1.37308	1.39257	1.34923	0.00938128
iksIFsFSPASGR	AT1G76070.1	N-Term(iTRAQ8plex); K2(iTRAQ8plex); S3(Phospho); S6(Phospho)	S(3): 100.0; S(6): 100.0; S(8): 0.0; S(11): 0.0	149.267	13.92	3	2165.1	-1.91397	2.06368	1.85058	1.72991	1.88139	0.0120346
gYYsDDDTR	AT1G76070.1	N-Term(iTRAQ8plex); S4(Phospho)	Y(2): 0.0; Y(3): 1.1; S(4): 98.9; T(8): 0.0	199.444	29.67	2	1475.6	-2.42043	1.20591	1.26322	1.22698	1.23204	0.00516212
kEETDSNGIGSTAGVDSGDIsPVDDIQk	AT5G02770.1	N-Term(iTRAQ8plex); K1(iTRAQ8plex); S21(Phospho); K28(iTRAQ8plex)	T(4): 0.0; S(6): 0.0; S(11): 0.0; T(12): 0.0; S(17): 0.0; S(21): 100.0	291.327	30.68	4	3826.87	-8.26928	1.21588	1.45044	1.32045	1.32893	0.0400068
gFsDSGEk	AT5G02770.1	N-Term(iTRAQ8plex); S3(Phospho); K8(iTRAQ8plex)	S(3): 100.0; S(5): 0.0	206.072	13.46	2	1514.73	-2.92991	1.31001	1.27079	1.17505	1.25195	0.0243887
qLGGIGGFsTVk	AT3G48860.2	N-Term(iTRAQ8plex); S9(Phospho); K12(iTRAQ8plex)	S(9): 100.0; T(10): 0.0	287.915	55.12	3	1852.02	-1.81054	1.26686	1.17917	1.22514	1.22372	0.0125716
gAVMEILRsPQGNk	AT2G46630.1	N-Term(iTRAQ8plex); S9(Phospho); K14(iTRAQ8plex)	S(9): 100.0	162.517	17.26	4	2188.18	-0.720488	1.48372	1.54069	1.39247	1.47229	0.0082501
sSYtSPPsPk	AT2G46630.1	N-Term(iTRAQ8plex); T4(Phospho); S8(Phospho); K10(iTRAQ8plex)	S(1): 0.0; S(2): 0.0; Y(3): 1.7; T(4): 96.6; S(5): 1.7; S(8): 100.0	226.293	15.33	2	1818.85	-0.771283	1.35781	1.53743	1.47902	1.45809	0.0130732
qQQQPLtPPR	AT2G46630.1	N-Term(iTRAQ8plex); T7(Phospho)	T(7): 100.0	86.0883	6.66	2	1576.81	-2.73702	1.24804	1.18907	1.31122	1.24945	0.0194099
qNQsVENLLLLGk	AT3G11590.1	N-Term(iTRAQ8plex); S4(Phospho); K13(iTRAQ8plex)	S(4): 100.0	138.033	15.57	3	2144.19	-0.220073	1.29254	1.333	1.3731	1.33288	0.00484459
kAEsISDLENk	AT3G19770.2	N-Term(iTRAQ8plex); K1(iTRAQ8plex); S4(Phospho); K11(iTRAQ8plex)	S(4): 100.0; S(6): 0.0	306.556	40.05	3	2226.21	-0.091042	1.24063	1.35852	1.32178	1.30698	0.0126294
vTYVAPPRPPsPVHEGsEEGssPR	AT3G60600.2	N-Term(iTRAQ8plex); S11(Phospho); S17(Phospho); S21(Phospho); S22(Phospho)	T(2): 0.0; Y(3): 0.2; S(11): 99.8; S(17): 100.0; S(21): 100.0; S(22): 100.0	78.5739	13.08	3	3156.32	-0.451004	1.2092	1.17867	1.33914	1.24234	0.0388254
kksPDTsPSAEAk	AT3G57410.1	N-Term(iTRAQ8plex); K1(iTRAQ8plex); K2(iTRAQ8plex); S3(Phospho); S7(Phospho); K13(iTRAQ8plex)	S(3): 100.0; T(6): 50.0; S(7): 50.0; S(9): 0.0	141.73	11.67	4	2722.44	-5.14962	1.57561	1.70286	1.66832	1.64893	0.00340992
sGLTSQAsQR	AT3G57410.1	N-Term(iTRAQ8plex); S8(Phospho)	S(1): 0.0; T(4): 0.0; S(5): 0.0; S(8): 100.0	185.283	30.92	2	1418.69	-3.42827	1.36698	1.35133	1.28723	1.33518	0.00525588
sMsFsPDR	AT4G30160.1	N-Term(iTRAQ8plex); S3(Phospho); S5(Phospho)	S(1): 0.0; S(3): 100.0; S(5): 100.0	150.213	20.27	2	1390.54	-1.78429	1.33332	1.37582	1.32763	1.34559	0.00192941
kEEDEEEPsSNVDDDDDSAEk	AT5G11390.1	N-Term(iTRAQ8plex); K1(iTRAQ8plex); S9(Phospho); K21(iTRAQ8plex)	S(9): 50.0; S(10): 50.0; S(18): 0.0	121.267	14.16	3	3374.51	0.335534	1.35533	1.5811	1.2729	1.40311	0.048461
sFSQLLAGAMSSPAtAAAAAAAATASDYQR	AT1G13960.2	N-Term(iTRAQ8plex); T15(Phospho)	S(1): 0.0; S(3): 0.0; S(11): 0.3; S(12): 0.3; T(15): 99.3; T(24): 0.0; S(26): 0.0; Y(28): 0.0	132.739	15.54	3	3241.56	1.7495	1.27334	1.26732	1.36346	1.30137	0.0104761
dQIsPPk	AT1G80840.1	N-Term(iTRAQ8plex); S4(Phospho); K7(iTRAQ8plex)	S(4): 100.0	197.336	26.06	2	1472.79	-3.5556	1.26963	1.38154	1.39249	1.34788	0.0124961
fGGGLVEEEGkDGVsPNPDTk	AT1G32360.1	N-Term(iTRAQ8plex); K11(iTRAQ8plex); S15(Phospho); K21(iTRAQ8plex)	S(15): 100.0; T(20): 0.0	107.637	5.95	4	3124.59	-1.54025	1.31763	1.36272	1.46649	1.38228	0.013032
sQsLEQDSSDQAFSR	AT3G27700.1	N-Term(iTRAQ8plex); S3(Phospho)	S(1): 0.1; S(3): 99.9; S(8): 0.0; S(9): 0.0; S(14): 0.0	94.382	7.63	2	2068.91	1.05863	1.17043	1.34038	1.19278	1.23453	0.0479945
qSLsEGSLDk	AT1G59610.1;AT1G10290.1	N-Term(iTRAQ8plex); S4(Phospho); K10(iTRAQ8plex)	S(2): 0.0; S(4): 100.0; S(7): 0.0	243.531	27.39	2	1751.9	-0.463878	1.39619	1.67149	1.52793	1.53187	0.0216174
rSEsLAk	AT4G31700.1;AT5G10360.2	N-Term(iTRAQ8plex); S4(Phospho); K7(iTRAQ8plex)	S(2): 0.0; S(4): 100.0	224.86	13.81	3	1478.82	-2.38099	1.39128	1.49022	1.36051	1.414	0.00881548
asAEVLGk	AT2G26730.1;AT3G17840.1;AT3G08680.1;AT3G02880.1;AT5G58300.1;AT5G16590.1	N-Term(iTRAQ8plex); S2(Phospho); K8(iTRAQ8plex)	S(2): 100.0	254.164	36.86	3	1462.81	-1.92313	1.36439	1.39582	1.39811	1.3861	0.000792986
kEEkEEsDDDMGFSLFE	AT2G27710.1;AT2G27720.1	N-Term(iTRAQ8plex); K1(iTRAQ8plex); K4(iTRAQ8plex); S7(Phospho)	S(7): 100.0; S(14): 0.0	257.84	24.18	2	3027.43	1.12025	1.25077	1.50712	1.29269	1.3502	0.0477432
eEkEEsDDDmGFSLFE	AT2G27710.1;AT2G27720.1	N-Term(iTRAQ8plex); K3(iTRAQ8plex); S6(Phospho); M10(Oxidation)	S(6): 100.0; S(13): 0.0	267.778	37.95	2	2611.12	-1.69504	1.17492	1.39819	1.30968	1.29426	0.045372
ssGPQsGGVTR	AT1G78880.1;AT1G16860.1	N-Term(iTRAQ8plex); S2(Phospho); S6(Phospho)	S(1): 2.9; S(2): 97.1; S(6): 100.0; T(10): 0.0	179.168	29.68	2	1496.64	-2.2759	1.28097	1.29363	1.18446	1.25302	0.0180648
eAsScDLk	AT3G04840.1;AT4G34670.1	N-Term(iTRAQ8plex); S3(Phospho); C5(Carbamidomethyl); K8(iTRAQ8plex)	S(3): 100.0; S(4): 0.0	194.078	19.02	2	1597.77	-4.12572	1.25005	1.20516	1.29493	1.25005	0.0105709
vHAcVGGtSVR	AT1G54270.2;AT3G13920.4	N-Term(iTRAQ8plex); C4(Carbamidomethyl); T8(Phospho)	T(8): 98.6; S(9): 1.4	313.332	46	3	1526.74	-0.761801	1.20369	1.16677	1.25275	1.20774	0.0140691
qTLAPIGTPsPk	AT3G50370.1	N-Term(iTRAQ8plex); S10(Phospho); K12(iTRAQ8plex)	T(2): 0.0; T(8): 0.0; S(10): 100.0	171.661	23.29	3	1898.06	0.168108	0.798533	0.803083	0.796304	0.799307	9.87702e-05
aGEAYDYDPLtPTRsY	AT3G07650.1	N-Term(iTRAQ8plex); T11(Phospho); S15(Phospho)	Y(5): 0.0; Y(7): 0.0; T(11): 100.0; T(13): 3.4; S(15): 93.1; Y(16): 3.4	177.468	24.83	2	2282.95	-2.90975	0.830087	0.833324	0.836485	0.833299	0.000122727
lEGsGFILVDPDELELHk	AT4G19450.1	N-Term(iTRAQ8plex); S4(Phospho); K18(iTRAQ8plex)	S(4): 100.0	315.056	45.56	3	2699.42	1.79998	0.679534	0.658277	0.671522	0.669778	0.00035212
aFsEGDIQk	AT5G53420.2	N-Term(iTRAQ8plex); S3(Phospho); K9(iTRAQ8plex)	S(3): 100.0	255.767	23.86	2	1682.86	-2.15872	0.754944	0.755559	0.739658	0.750053	0.000432672
kSPTVVTVQPsSPRFPISTPTAGAQR	AT1G11360.1	N-Term(iTRAQ8plex); K1(iTRAQ8plex); S11(Phospho)	S(2): 0.0; T(4): 0.0; T(7): 0.0; S(11): 50.0; S(12): 50.0; S(18): 0.0; T(19): 0.0; T(21): 0.0	178.426	17.03	4	3397.85	1.99575	0.479521	0.515853	0.498648	0.498007	0.000436639
tTsMEsPR	AT3G62700.1	N-Term(iTRAQ8plex); S3(Phospho); S6(Phospho)	T(1): 0.0; T(2): 0.0; S(3): 100.0; S(6): 100.0	179.248	15.72	2	1372.55	-2.20857	0.526239	0.500242	0.538145	0.521542	0.00054661
sNSsssssSDEEGEEk	AT1G20440.1	N-Term(iTRAQ8plex); S4(Phospho); S5(Phospho); S6(Phospho); S7(Phospho); S8(Phospho); K16(iTRAQ8plex)	S(1): 7.8; S(3): 88.8; S(4): 51.9; S(5): 51.9; S(6): 74.9; S(7): 74.9; S(8): 74.9; S(9): 74.9	77.8325	19.05	3	2653.86	-3.11771	0.708868	0.712984	0.689643	0.703832	0.000589359
sPEFMER	AT2G20960.1	N-Term(iTRAQ8plex); S1(Phospho)	S(1): 100.0	191.62	9.82	2	1279.57	-2.43712	0.419828	0.425583	0.464561	0.436657	0.000621461
kPEDSQVVNTTPLVEtATPIADIPEEk	AT1G20450.1	N-Term(iTRAQ8plex); K1(iTRAQ8plex); T16(Phospho); K27(iTRAQ8plex)	S(5): 0.0; T(10): 0.7; T(11): 0.7; T(16): 49.3; T(18): 49.3	174.605	29.87	3	3914.07	-3.09427	0.506175	0.458959	0.493547	0.486227	0.000753725
lLGREtDEEEEDEDSVVDSVNR	AT4G27340.1	N-Term(iTRAQ8plex); T6(Phospho)	T(6): 100.0; S(15): 0.0; S(19): 0.0	175.471	19.32	3	2919.31	2.61663	0.682506	0.658658	0.648915	0.66336	0.000877322
aFGDYDNsDEDGDNDVRR	AT5G64160.1	N-Term(iTRAQ8plex); S8(Phospho)	Y(5): 0.1; S(8): 99.9	143.806	28.44	3	2443.99	-0.977047	0.714063	0.683499	0.702188	0.699917	0.000877671
tVTEtIDEISDGRk	AT1G68830.1	N-Term(iTRAQ8plex); T1(Phospho); T5(Phospho); K14(iTRAQ8plex)	T(1): 100.0; T(3): 50.0; T(5): 50.0; S(10): 0.0	192.367	24.75	3	2332.14	2.37148	0.664999	0.675128	0.69979	0.679973	0.00104053
eTYSNsPR	AT5G05600.1	N-Term(iTRAQ8plex); S6(Phospho)	T(2): 0.0; Y(3): 0.0; S(4): 0.0; S(6): 100.0	192.959	17.82	2	1337.6	-1.88716	0.821782	0.840277	0.825976	0.829345	0.00107447
lIESPAPGIIsR	ATCG00120.1	N-Term(iTRAQ8plex); S11(Phospho)	S(4): 0.0; S(11): 100.0	125.832	12.1	2	1636.9	-0.428888	0.840197	0.833208	0.820965	0.831457	0.00111019
tNSsPIVGsPVNNNTWSSk	AT2G41900.1	N-Term(iTRAQ8plex); S4(Phospho); S9(Phospho); K19(iTRAQ8plex)	T(1): 0.1; S(3): 96.6; S(4): 3.4; S(9): 99.9; T(15): 0.0; S(17): 0.0; S(18): 0.0	200.018	30.9	3	2757.31	-1.64575	0.723475	0.731334	0.754076	0.736295	0.00120844
nMNMPsTSLSPAGTSk	AT4G28880.1	N-Term(iTRAQ8plex); S6(Phospho); K16(iTRAQ8plex)	S(6): 2.6; T(7): 2.6; S(8): 2.6; S(10): 92.1; T(14): 0.0; S(15): 0.0	135.703	16.57	3	2311.12	-2.83065	0.829039	0.828695	0.810132	0.822622	0.00123753
tQQSStPR	AT4G03080.1	N-Term(iTRAQ8plex); T6(Phospho)	T(1): 0.0; S(4): 0.0; S(5): 1.5; T(6): 98.5	143.14	21.99	2	1288.62	-2.05269	0.781189	0.752345	0.758576	0.764036	0.00137622
vGFPGAsR	AT5G13530.2	N-Term(iTRAQ8plex); S7(Phospho)	S(7): 100.0	135.335	21.06	2	1174.59	-1.4716	0.809513	0.798317	0.82334	0.81039	0.00145357
sDEtsDDEDELTSFGSmPVk	AT2G39810.1	N-Term(iTRAQ8plex); T4(Phospho); S5(Phospho); M17(Oxidation); K20(iTRAQ8plex)	S(1): 0.0; T(4): 100.0; S(5): 100.0; T(12): 0.0; S(13): 0.0; S(16): 0.0	138.58	1.61	3	2973.24	-3.06394	0.836954	0.809867	0.819954	0.822258	0.00197149
kIPQTLPNQsPSSPR	AT1G10740.1	N-Term(iTRAQ8plex); K1(iTRAQ8plex); S10(Phospho)	T(5): 0.0; S(10): 33.3; S(12): 33.3; S(13): 33.3	205.513	9.67	3	2338.28	1.07863	0.808805	0.832012	0.805879	0.815565	0.0020029
ySDPAQNGDAAsPGSGSNR	AT1G10290.1	N-Term(iTRAQ8plex); S12(Phospho)	Y(1): 0.0; S(2): 0.0; S(12): 97.5; S(15): 2.4; S(17): 0.1	181.784	31.82	2	2234.96	-1.75888	0.57212	0.62901	0.619934	0.607021	0.00201027
sNATTLPVTQsPR	AT3G17420.1	N-Term(iTRAQ8plex); S11(Phospho)	S(1): 0.0; T(4): 0.0; T(5): 0.0; T(9): 1.9; S(11): 98.1	207.073	31	2	1755.89	0.0253309	0.713194	0.674221	0.666251	0.684555	0.00210713
tESQPPsPLSTR	AT2G16900.1	N-Term(iTRAQ8plex); S7(Phospho)	T(1): 0.0; S(3): 0.0; S(7): 100.0; S(10): 0.0; T(11): 0.0	179.402	22.15	2	1683.82	-4.52634	0.730122	0.684329	0.694037	0.702829	0.00219047
fASALSEsGEIk	AT3G19480.1	N-Term(iTRAQ8plex); S8(Phospho); K12(iTRAQ8plex)	S(3): 1.6; S(6): 49.2; S(8): 49.2	103.113	17.36	3	1927	-3.627	0.715687	0.66577	0.696907	0.692788	0.00223748
rSSLGLsPPGNNLDELLHGNFDR	AT2G35050.1	N-Term(iTRAQ8plex); S7(Phospho)	S(2): 1.6; S(3): 49.2; S(7): 49.2	124.488	13.32	3	2892.41	-8.46982	0.734897	0.768183	0.772429	0.758503	0.00240575
eGttTGGR	AT3G47070.1	N-Term(iTRAQ8plex); T3(Phospho); T4(Phospho)	T(3): 100.0; T(4): 99.9; T(5): 0.2	79.0127	8.21	2	1242.5	-3.16614	0.806218	0.771176	0.797126	0.791507	0.00252602
kFPNEDAFLEsGLSR	AT1G08930.1	N-Term(iTRAQ8plex); K1(iTRAQ8plex); S11(Phospho)	S(11): 50.0; S(14): 50.0	180.87	24.88	3	2398.22	-2.08179	0.762387	0.781502	0.801409	0.781766	0.00265408
sDGAANTSLASLFQNYGsDEDED	AT1G17130.1	N-Term(iTRAQ8plex); S18(Phospho)	S(1): 0.0; T(7): 0.0; S(8): 0.0; S(11): 0.2; Y(16): 4.6; S(18): 95.2	115.454	54.9	2	2790.16	1.07786	0.703584	0.64729	0.655422	0.668765	0.00280085
sPEPSVSDQLTSEQk	AT2G44840.1	N-Term(iTRAQ8plex); S1(Phospho); K15(iTRAQ8plex)	S(1): 100.0; S(5): 0.0; S(7): 0.0; T(11): 0.0; S(12): 0.0	217.372	26.12	3	2320.14	-4.74125	0.679476	0.723573	0.729687	0.710912	0.00298011
lSASAAPFNPSsPPSIIR	AT1G01320.2	N-Term(iTRAQ8plex); S12(Phospho)	S(2): 0.0; S(4): 0.0; S(11): 1.6; S(12): 98.4; S(15): 0.0	335.348	48.52	3	2196.14	-0.606127	0.80496	0.829059	0.837376	0.823798	0.00302943
qHVGQMGLsSPVLPR	AT2G33620.1	N-Term(iTRAQ8plex); S9(Phospho)	S(9): 50.0; S(10): 50.0	95.9098	2.07	3	1990.02	-2.6321	0.728174	0.696203	0.749297	0.724558	0.00312473
eLDSSSEAVSGNSDkVGADDLsDSEk	AT4G02510.1	N-Term(iTRAQ8plex); K15(iTRAQ8plex); S22(Phospho); K26(iTRAQ8plex)	S(4): 0.0; S(5): 0.0; S(6): 0.0; S(10): 1.8; S(13): 1.8; S(22): 94.5; S(24): 1.8	174.167	22.94	4	3633.74	-1.19731	0.740943	0.78115	0.737197	0.753097	0.00323082
eDGAEsR	AT1G20840.1	N-Term(iTRAQ8plex); S6(Phospho)	S(6): 100.0	112.017	6.71	2	1147.49	-1.99203	0.496741	0.540305	0.588078	0.541708	0.00329597
dIQDIsLNLk	AT5G20280.1	N-Term(iTRAQ8plex); S6(Phospho); K10(iTRAQ8plex)	S(6): 100.0	253.386	47.83	2	1847.02	2.32134	0.77895	0.790935	0.819347	0.796411	0.00344392
vDsFDVEALEVPGAPR	AT5G09400.1	N-Term(iTRAQ8plex); S3(Phospho)	S(3): 100.0	340.174	49.92	2	2085.02	0.0082742	0.793553	0.804388	0.762352	0.786764	0.00347367
sPTPVPMGNPSDPNPk	AT1G27430.1	N-Term(iTRAQ8plex); S1(Phospho); K16(iTRAQ8plex)	S(1): 97.3; T(3): 2.7; S(11): 0.0	130.822	15.32	3	2323.16	-1.7388	0.684744	0.613951	0.66033	0.653009	0.00356088
vAIASVFGNDsDED	AT5G26610.1	N-Term(iTRAQ8plex); S11(Phospho)	S(5): 0.0; S(11): 100.0	167.263	56.39	2	1822.8	-2.42901	0.790397	0.742109	0.768488	0.766998	0.00357018
iLLFLQQsSVEWcSsLWLDAVR	AT1G53140.1	N-Term(iTRAQ8plex); S8(Phospho); C13(Carbamidomethyl); S15(Phospho)	S(8): 50.0; S(9): 50.0; S(14): 50.0; S(15): 50.0	59.4616	4.74	3	3114.51	-0.587787	0.433416	0.543534	0.486336	0.487762	0.00383101
sAGSYGR	AT1G01320.2	N-Term(iTRAQ8plex); S1(Phospho)	S(1): 99.9; S(4): 0.1; Y(5): 0.0	59.8493	10.32	2	1081.5	-2.02968	0.812215	0.803802	0.841259	0.819092	0.00391075
aEAAGERsNTYDVGPVTR	AT3G10730.1	N-Term(iTRAQ8plex); S8(Phospho)	S(8): 100.0; T(10): 0.0; Y(11): 0.0; T(17): 0.0	151.509	24.85	3	2277.08	-0.811699	0.846353	0.813498	0.809307	0.823053	0.00435306
nFRPEsVIGEGGFGQVFk	AT1G76360.1	N-Term(iTRAQ8plex); S6(Phospho); K18(iTRAQ8plex)	S(6): 100.0	144.081	13.26	3	2656.37	-3.37627	0.795306	0.76804	0.741974	0.76844	0.0043921
lNLsFQNR	AT3G50770.1	N-Term(iTRAQ8plex); S4(Phospho)	S(4): 100.0	192.461	18.73	2	1375.7	-1.87897	0.709683	0.751199	0.684905	0.715262	0.00458152
tVSSIDMPPDIYSVDGSDVFFGEGk	AT3G12100.2	N-Term(iTRAQ8plex); T1(Phospho); K25(iTRAQ8plex)	T(1): 33.3; S(3): 33.3; S(4): 33.3; Y(12): 0.0; S(13): 0.0; S(17): 0.0	74.6573	12.7	3	3350.6	-0.656239	0.531041	0.559528	0.447734	0.512767	0.0047054
aNsLVR	AT3G52400.1	N-Term(iTRAQ8plex); S3(Phospho)	S(3): 100.0	141.267	17.25	2	1043.55	-1.98755	0.821225	0.81857	0.854926	0.831573	0.00479191
ssEPAIVTk	AT1G51805.2	N-Term(iTRAQ8plex); S2(Phospho); K9(iTRAQ8plex)	S(1): 50.0; S(2): 50.0; T(8): 0.0	125.579	14.92	2	1619.89	-0.187811	0.647609	0.717041	0.706466	0.690372	0.00483064
vSAQAsPR	AT3G43300.2	N-Term(iTRAQ8plex); S6(Phospho)	S(2): 0.0; S(6): 100.0	184.326	20.55	2	1199.61	-1.85843	0.811975	0.85347	0.824792	0.830079	0.00517115
sAsSPIAGAPPLsPTLScR	AT3G16720.1	N-Term(iTRAQ8plex); S3(Phospho); S13(Phospho); C18(Carbamidomethyl)	S(1): 94.3; S(3): 2.9; S(4): 2.9; S(13): 33.3; T(15): 33.3; S(17): 33.3	166.309	21.99	2	2333.1	1.88915	0.835394	0.787348	0.809183	0.810642	0.00533675
lLWQSsDVADSR	AT1G68600.1	N-Term(iTRAQ8plex); S6(Phospho)	S(5): 0.0; S(6): 100.0; S(11): 0.0	284.114	33.21	2	1760.85	-2.15012	0.717477	0.730809	0.782092	0.743459	0.00584282
hFGDNNQsPTTSWDNmGIR	AT3G20250.1	N-Term(iTRAQ8plex); S8(Phospho); M16(Oxidation)	S(8): 100.0; T(10): 0.0; T(11): 0.0; S(12): 0.0	135.456	30.67	3	2577.11	-0.660799	0.799783	0.825601	0.848016	0.824467	0.00624341
lANLGTVWsPR	AT1G06460.1	N-Term(iTRAQ8plex); S9(Phospho)	T(6): 50.0; S(9): 50.0	194.337	20.25	2	1597.84	-2.69305	0.813574	0.796868	0.756822	0.789088	0.0063136
lAAsLNRLSPk	AT2G41410.1	N-Term(iTRAQ8plex); S4(Phospho); K11(iTRAQ8plex)	S(4): 50.0; S(9): 50.0	104.759	4.43	2	1858.08	0.0677079	0.818658	0.837911	0.785529	0.814033	0.00669846
iEsPGALSR	AT4G13730.2	N-Term(iTRAQ8plex); S3(Phospho)	S(3): 100.0; S(8): 0.0	223.387	22.38	2	1313.67	-1.49201	0.845369	0.795013	0.8261	0.822161	0.00673543
dAIISsPk	AT1G03060.1	N-Term(iTRAQ8plex); S6(Phospho); K8(iTRAQ8plex)	S(5): 1.9; S(6): 98.1	120.164	23.48	3	1518.84	-2.3113	0.650522	0.737361	0.701067	0.696317	0.00680516
tTFGsQILR	AT5G49890.1	N-Term(iTRAQ8plex); S5(Phospho)	T(1): 0.0; T(2): 0.0; S(5): 100.0	250.199	30.7	2	1406.73	-0.944269	0.834709	0.779575	0.809318	0.807867	0.00680613
eEEEVsPAADETEAk	AT2G41740.1	N-Term(iTRAQ8plex); S6(Phospho); K15(iTRAQ8plex)	S(6): 100.0; T(12): 0.0	293.287	40.58	3	2322.08	-2.56832	0.774363	0.821327	0.763456	0.786382	0.00683665
gRsPVDLDISFk	AT1G21580.1	N-Term(iTRAQ8plex); S3(Phospho); K12(iTRAQ8plex)	S(3): 100.0; S(10): 0.0	223.708	17.58	3	2022.09	-0.600412	0.813246	0.767673	0.823633	0.801517	0.00741382
lILFGGATALEGNSGGTGTPTsAGSAGIR	AT2G27210.2	N-Term(iTRAQ8plex); S22(Phospho)	T(8): 0.0; S(14): 0.0; T(17): 0.0; T(19): 0.0; T(21): 33.3; S(22): 33.3; S(25): 33.3	308.722	98.71	3	3017.53	0.438725	0.768129	0.712386	0.783779	0.754765	0.00771488
sPPPYEk	AT5G52040.3;AT5G52040.4	N-Term(iTRAQ8plex); S1(Phospho); K7(iTRAQ8plex)	S(1): 100.0; Y(5): 0.0	135.693	34.35	3	1505.79	0.17153	0.718877	0.633933	0.713811	0.688874	0.00772721
qPsLVFDR	AT5G42950.1	N-Term(iTRAQ8plex); S3(Phospho)	S(3): 100.0	116.646	11.34	2	1345.68	0.392623	0.782902	0.817128	0.750696	0.783575	0.00776277
kGETTDAADGDksssDsE	AT1G67360.2	K1(iTRAQ8plex); N-Term(iTRAQ8plex); K12(iTRAQ8plex); S13(Phospho); S14(Phospho); S15(Phospho); S17(Phospho)	T(4): 0.0; T(5): 0.0; S(13): 100.0; S(14): 100.0; S(15): 100.0; S(17): 100.0	122.518	19.7	3	3032.2	-6.75404	0.634428	0.730117	0.654163	0.672903	0.00785856
tSGMPSETSDVDSAYAPSPQLPLsPR	AT3G13290.1	N-Term(iTRAQ8plex); S24(Phospho)	T(1): 0.0; S(2): 0.0; S(6): 0.0; T(8): 0.0; S(9): 0.0; S(13): 0.0; Y(15): 0.0; S(18): 0.1; S(24): 99.9	166.933	25.11	3	3074.42	-3.14049	0.763963	0.680131	0.694877	0.71299	0.00800813
cVsLNNLSDYEk	AT1G19000.1	N-Term(iTRAQ8plex); C1(Carbamidomethyl); S3(Phospho); K12(iTRAQ8plex)	S(3): 100.0; S(8): 0.0; Y(10): 0.0	249.039	53.92	3	2130.03	-3.5993	0.849557	0.797225	0.803357	0.816713	0.00802314
sFNSQLSPANAAEsPQkk	AT3G12590.1	N-Term(iTRAQ8plex); S14(Phospho); K17(iTRAQ8plex); K18(iTRAQ8plex)	S(1): 0.0; S(4): 0.0; S(7): 0.0; S(14): 100.0	212.741	13	4	2896.53	-2.26761	0.726009	0.639581	0.718253	0.694614	0.00807366
nDNGIGGENsNDDGVR	AT3G28920.1	N-Term(iTRAQ8plex); S10(Phospho)	S(10): 100.0	222.64	42.8	2	2016.85	-1.7421	0.76218	0.805516	0.732221	0.766639	0.00820971
gGGEIsPR	AT3G06450.1	N-Term(iTRAQ8plex); S6(Phospho)	S(6): 100.0	169.847	13.66	2	1156.56	-3.02311	0.76627	0.826025	0.813943	0.802079	0.00838776
tSSSLSDRsDsDSVESPPk	AT1G27100.1	N-Term(iTRAQ8plex); S9(Phospho); S11(Phospho); K19(iTRAQ8plex)	T(1): 15.3; S(2): 15.3; S(3): 15.3; S(4): 15.3; S(6): 15.3; S(9): 61.1; S(11): 58.7; S(13): 3.5; S(16): 0.0	100.487	8.94	3	2749.24	-0.0678266	0.730812	0.644745	0.635255	0.670271	0.00839026
lDPTsSEGEEk	AT4G17140.2	N-Term(iTRAQ8plex); S5(Phospho); K11(iTRAQ8plex)	T(4): 33.3; S(5): 33.3; S(6): 33.3	77.412	11.11	3	1879.92	0.997788	0.821036	0.756846	0.762686	0.780189	0.0085799
sVsFGIHGNNNNNAAR	AT3G55980.1	N-Term(iTRAQ8plex); S3(Phospho)	S(1): 0.0; S(3): 100.0	276.556	29.67	2	2055.97	0.590766	0.813004	0.756852	0.81803	0.795962	0.00910984
fSGsPVSTGtPk	AT2G26570.1	N-Term(iTRAQ8plex); S4(Phospho); T10(Phospho); K12(iTRAQ8plex)	S(2): 0.0; S(4): 100.0; S(7): 0.1; T(8): 0.1; T(10): 99.9	267.903	25.2	2	1932.93	-2.36479	0.821971	0.79548	0.854304	0.823918	0.00920224
akEENFLQIIIDPTctSTINAQSPSR	AT5G43470.1	N-Term(iTRAQ8plex); K2(iTRAQ8plex); C15(Carbamidomethyl); T16(Phospho)	T(14): 19.9; T(16): 19.9; S(17): 19.9; T(18): 19.9; S(23): 19.9; S(25): 0.6	117.758	25.44	3	3621.84	-0.9185	0.418192	0.551956	0.567271	0.512473	0.00930038
wNPLVDPSsPISGATSEFQR	AT1G35220.1	N-Term(iTRAQ8plex); S9(Phospho)	S(8): 0.1; S(9): 99.9; S(12): 0.0; T(15): 0.0; S(16): 0.0	252.079	38.86	3	2572.23	-3.50002	0.763776	0.803959	0.724097	0.763944	0.00940395
gFMsGPLDGsSGPIDGk	AT2G28890.1	N-Term(iTRAQ8plex); S4(Phospho); S10(Phospho); K17(iTRAQ8plex)	S(4): 100.0; S(10): 50.0; S(11): 50.0	167.191	33.15	3	2390.09	-3.51101	0.776228	0.839332	0.81706	0.810873	0.00941041
sGscFPSLSA	AT5G20670.1	N-Term(iTRAQ8plex); S3(Phospho); C4(Carbamidomethyl)	S(1): 0.1; S(3): 99.9; S(7): 0.0; S(9): 0.0	119.439	16.06	2	1396.61	-0.209289	0.802652	0.78326	0.727485	0.771132	0.00955228
dVGLDIVsDEETNGR	AT3G21810.1	N-Term(iTRAQ8plex); S8(Phospho)	S(8): 100.0; T(12): 0.0	159.963	13.29	2	2002.92	-2.60501	0.788595	0.774874	0.709951	0.757807	0.00987986
sNGsPSRAPEENDQ	AT1G67325.1	N-Term(iTRAQ8plex); S4(Phospho)	S(1): 0.0; S(4): 2.7; S(6): 97.3	115.839	3.85	2	1871.8	-2.95695	0.670082	0.718565	0.768133	0.718927	0.00998976
sPVYEPLLSDsPNATR	AT5G44240.2	N-Term(iTRAQ8plex); S11(Phospho)	S(1): 0.0; Y(4): 0.0; S(9): 2.0; S(11): 96.0; T(15): 2.0	180.998	23.69	2	2130.05	4.61832	0.862413	0.802839	0.81924	0.828164	0.0105221
tDPIGLDNLsmSDGESDPVYk	AT4G30890.1	N-Term(iTRAQ8plex); S10(Phospho); M11(Oxidation); K21(iTRAQ8plex)	T(1): 0.0; S(10): 49.0; S(12): 49.0; S(16): 2.0; Y(20): 0.0	112.985	13.32	3	2957.38	-4.0237	0.734546	0.753072	0.81494	0.767519	0.0107546
qISSTsPANR	AT3G22380.1	N-Term(iTRAQ8plex); S6(Phospho)	S(3): 2.3; S(4): 2.3; T(5): 2.3; S(6): 93.1	123.131	8.16	2	1444.71	-1.86292	0.787133	0.739079	0.817673	0.781295	0.0107634
dQLSESmsFSSQmk	AT5G03660.2	N-Term(iTRAQ8plex); M7(Oxidation); S8(Phospho); M13(Oxidation); K14(iTRAQ8plex)	S(4): 0.0; S(6): 1.2; S(8): 48.8; S(10): 48.8; S(11): 1.2	125.536	6.12	3	2325.06	-1.34336	0.853959	0.809392	0.788634	0.817328	0.0109466
hRtLsSTPLALVGAk	AT5G40890.1	N-Term(iTRAQ8plex); T3(Phospho); S5(Phospho); K15(iTRAQ8plex)	T(3): 100.0; S(5): 100.0; S(6): 0.0; T(7): 0.0	265.664	31.37	3	2319.24	-1.56529	0.755864	0.710689	0.800198	0.755584	0.0109925
gQGDTDLEsNYsQPssPGSDDFDNASMDSSTSR	AT3G25690.3	N-Term(iTRAQ8plex); S9(Phospho); S12(Phospho); S15(Phospho); S16(Phospho)	Too many isoforms		13.65	3	4078.45	1.69808	0.572545	0.536226	0.67873	0.595834	0.0110055
sGGGGSVFEGVGR	AT1G11700.1	N-Term(iTRAQ8plex); S1(Phospho)	S(1): 100.0; S(6): 0.0	131.727	6.28	2	1549.73	-1.9043	0.848266	0.85403	0.796457	0.832917	0.0117923
eALTtDDDDNDDLGTHFNIEk	AT1G24460.2	N-Term(iTRAQ8plex); T5(Phospho); K21(iTRAQ8plex)	T(4): 4.4; T(5): 91.2; T(15): 4.4	106.5	18.35	3	3066.41	1.64862	0.772134	0.810778	0.844698	0.809204	0.0118566
sPsPPPAR	AT4G31580.1	N-Term(iTRAQ8plex); S1(Phospho); S3(Phospho)	S(1): 100.0; S(3): 100.0	173.565	23.22	2	1272.57	-3.24716	0.443369	0.506645	0.624029	0.524681	0.0121726
eQLNTSSVGYQcPIPIEMVkPLAEIDYEGQDGsPR	AT1G20220.1	N-Term(iTRAQ8plex); C12(Carbamidomethyl); K20(iTRAQ8plex); S33(Phospho)	T(5): 0.0; S(6): 0.0; S(7): 0.2; Y(10): 2.6; Y(27): 48.6; S(33): 48.6	84.5969	14.18	4	4609.25	0.941193	0.613792	0.499092	0.652092	0.588326	0.0122388
sLSGIPGcEAEISEQGAPATSAPTNLLDDYPAASGR	AT5G10020.2	N-Term(iTRAQ8plex); S1(Phospho); C8(Carbamidomethyl)	S(1): 50.0; S(3): 50.0; S(13): 0.0; T(20): 0.0; S(21): 0.0; T(24): 0.0; Y(30): 0.0; S(34): 0.0	213.104	45.23	3	3986.85	-2.38819	0.329828	0.548439	0.382344	0.420204	0.0126683
gGsPGGGR	AT1G27650.2	N-Term(iTRAQ8plex); S3(Phospho)	S(3): 100.0	106.545	23.5	2	1028.48	-0.560989	0.744532	0.80272	0.82464	0.790631	0.0127837
gFYLHPsPATtPmDPEPR	AT1G28280.2	N-Term(iTRAQ8plex); S7(Phospho); T11(Phospho); M13(Oxidation)	Y(3): 0.0; S(7): 99.9; T(10): 50.1; T(11): 50.1	136.424	21.01	3	2493.08	-1.215	0.703421	0.609773	0.734617	0.682604	0.0136824
gSSGSGTVGSsGSGTGGSR	AT4G23650.1	N-Term(iTRAQ8plex); S11(Phospho)	S(2): 0.0; S(3): 0.0; S(5): 0.0; T(7): 0.0; S(10): 1.3; S(11): 49.3; S(13): 49.3; T(15): 0.0; S(18): 0.0	213.709	35.42	2	1925.85	-0.513782	0.753772	0.662709	0.62539	0.680624	0.0139544
aNDTDsPR	AT2G26570.1	N-Term(iTRAQ8plex); S6(Phospho)	T(4): 0.0; S(6): 100.0	238.401	28.33	2	1259.55	-2.05735	0.751876	0.832908	0.756575	0.780453	0.0140094
pLSNSVEAtSDVAPQIEHSDAR	AT1G29350.1	N-Term(iTRAQ8plex); T9(Phospho)	S(3): 0.0; S(5): 0.0; T(9): 50.0; S(10): 50.0; S(19): 0.0	141.254	14.4	3	2707.29	2.53374	0.753701	0.689503	0.794909	0.746037	0.0142715
fGSSFLsSGLIR	AT2G39130.1	N-Term(iTRAQ8plex); S7(Phospho)	S(3): 0.0; S(4): 0.0; S(7): 50.0; S(8): 50.0	184.432	11.42	2	1654.85	0.438546	0.824544	0.791929	0.735073	0.783848	0.0143141
aAGLADsPPNsPTR	AT4G10930.1	N-Term(iTRAQ8plex); S7(Phospho); S11(Phospho)	S(7): 100.0; S(11): 96.7; T(13): 3.3	141.68	20.18	2	1817.81	-0.226211	0.790031	0.702812	0.78955	0.760797	0.0143753
nASGsPR	AT3G22380.1	N-Term(iTRAQ8plex); S5(Phospho)	S(3): 0.0; S(5): 100.0	120.863	17.38	2	1072.51	-1.86171	0.764286	0.693798	0.797371	0.751818	0.0148089
pVPEQNsSLGLR	AT1G20840.1	N-Term(iTRAQ8plex); S7(Phospho)	S(7): 97.1; S(8): 2.9	178.359	3.02	2	1680.86	-1.62153	0.774436	0.749651	0.83968	0.787922	0.0156529
yGEVEGTWSPFYsPR	AT5G57610.1	N-Term(iTRAQ8plex); S13(Phospho)	Y(1): 0.0; T(7): 0.0; S(9): 0.0; Y(12): 1.5; S(13): 98.5	236.726	38.23	2	2158.97	-5.00569	0.852189	0.777585	0.83525	0.821675	0.0156586
sDsGINGVDFTEk	AT5G40390.1	N-Term(iTRAQ8plex); S3(Phospho); K13(iTRAQ8plex)	S(1): 0.0; S(3): 100.0; T(11): 0.0	298.37	43.77	3	2057	-3.4251	0.799346	0.77783	0.857917	0.811697	0.0157687
lSsPGPER	AT2G45540.1	N-Term(iTRAQ8plex); S3(Phospho)	S(2): 50.0; S(3): 50.0	122.337	19.99	2	1226.61	-1.44897	0.826009	0.784243	0.729008	0.779753	0.0158814
vAsPENGAVR	AT5G52040.3;AT5G52040.4	N-Term(iTRAQ8plex); S3(Phospho)	S(3): 100.0	225.646	25.5	2	1383.69	-3.44297	0.619431	0.553097	0.718693	0.630407	0.0165304
sTsLSLFSSk	AT1G80130.1	N-Term(iTRAQ8plex); S3(Phospho); K10(iTRAQ8plex)	S(1): 1.7; T(2): 1.7; S(3): 96.6; S(5): 0.0; S(8): 0.0; S(9): 0.0	125.792	8.41	2	1744.93	-4.89736	0.728909	0.807591	0.818931	0.785144	0.0169188
lLTAANFFSSPSSYTSSASDTTmFLSsVsPR	AT5G49340.1	N-Term(iTRAQ8plex); M23(Oxidation); S27(Phospho); S29(Phospho)	T(3): 7.3; S(9): 7.3; S(10): 7.3; S(12): 7.3; S(13): 7.3; Y(14): 7.3; T(15): 7.3; S(16): 7.3; S(17): 7.3; S(19): 7.3; T(21): 7.3; T(22): 7.3; S(26): 7.3; S(27): 7.3; S(29): 97.3	36.4201	6.83	3	3739.67	-1.85841	0.796306	0.87391	0.820704	0.830307	0.0177456
iSAsESR	ATCG00120.1	N-Term(iTRAQ8plex); S4(Phospho)	S(2): 2.1; S(4): 97.9; S(6): 0.0	127.664	13.22	2	1133.55	-1.35372	0.722309	0.80365	0.681404	0.735788	0.0179928
iALEsESPAkVTTPAPADTPAPAPAEIPAPAPAPTPADVTk	AT3G61260.1	N-Term(iTRAQ8plex); S5(Phospho); K10(iTRAQ8plex); K41(iTRAQ8plex)	S(5): 50.0; S(7): 50.0; T(12): 0.0; T(13): 0.0; T(19): 0.0; T(35): 0.0; T(40): 0.0	313.205	26.83	5	4950.67	3.5334	0.760808	0.611903	0.682477	0.685062	0.01814
fASLGLSTsPR	AT1G27100.1	N-Term(iTRAQ8plex); S9(Phospho)	S(3): 0.0; S(7): 2.1; T(8): 2.1; S(9): 95.9	153.134	24.39	3	1519.78	-1.21834	0.716623	0.632345	0.77144	0.706803	0.0185088
qNLRDGEVsDVEEDEYEAk	AT5G27640.1	N-Term(iTRAQ8plex); S9(Phospho); K19(iTRAQ8plex)	S(9): 100.0; Y(16): 0.0	140.142	8.83	3	2913.36	1.2106	0.716511	0.593875	0.535377	0.615255	0.018704
tSSSTISTNPSsPISTASTGkPPLPR	AT5G67385.1	N-Term(iTRAQ8plex); S12(Phospho); K21(iTRAQ8plex)	T(1): 0.0; S(2): 0.0; S(3): 0.0; S(4): 0.0; T(5): 0.1; S(7): 94.2; T(8): 2.8; S(11): 0.1; S(12): 2.8; S(15): 0.0; T(16): 0.0; S(18): 0.0; T(19): 0.0	251.418	50.55	3	3259.71	1.12893	0.785733	0.849944	0.861275	0.832318	0.0191133
fDGEGASsSIPsSPR	AT4G38430.1	N-Term(iTRAQ8plex); S8(Phospho); S12(Phospho)	S(7): 1.1; S(8): 49.7; S(9): 49.7; S(12): 49.7; S(13): 49.7	163.861	13.01	2	1957.83	4.35494	0.809698	0.687427	0.710464	0.735863	0.0195781
dAVAGAPINVTGSASGSNSATIPSMFPAGSAPPLsPR	AT5G28850.2	N-Term(iTRAQ8plex); S35(Phospho)	T(11): 0.0; S(13): 0.0; S(15): 0.0; S(17): 0.0; S(19): 0.0; T(21): 0.0; S(24): 0.0; S(30): 0.1; S(35): 99.9	176.614	46.67	3	3836.87	-2.34033	0.58302	0.716887	0.727685	0.675864	0.0199881
iGESSEsSDETEATDLkDAR	AT1G01790.1	N-Term(iTRAQ8plex); S7(Phospho); K17(iTRAQ8plex)	S(4): 0.0; S(5): 0.1; S(7): 97.3; S(8): 2.6; T(11): 0.0; T(14): 0.0	254.171	33.02	3	2828.32	-4.76895	0.567562	0.578864	0.358025	0.501484	0.0201219
sDTEGsPR	AT5G17760.1	N-Term(iTRAQ8plex); S6(Phospho)	S(1): 0.0; T(3): 0.0; S(6): 100.0	157.416	29.02	2	1232.54	-2.07344	0.810826	0.692769	0.774952	0.759516	0.0204672
aRVsLEGLNPAPAYk	AT3G05090.1	N-Term(iTRAQ8plex); S4(Phospho); K15(iTRAQ8plex)	S(4): 100.0; Y(14): 0.0	200.465	12.5	3	2274.24	-1.36564	0.772294	0.817368	0.864974	0.818212	0.020986
gSEsPGTEANGNAYDFTTk	AT1G17720.2	N-Term(iTRAQ8plex); S4(Phospho); K19(iTRAQ8plex)	S(2): 0.1; S(4): 99.9; T(7): 0.0; Y(14): 0.0; T(17): 0.0; T(18): 0.0	234.162	43.21	3	2634.2	-6.00851	0.849891	0.744985	0.791962	0.795612	0.0213312
dGPGPLHsPAVSk	AT5G57870.2	N-Term(iTRAQ8plex); S8(Phospho); K13(iTRAQ8plex)	S(8): 99.9; S(12): 0.1	160.297	17.98	3	1950.02	-5.0231	0.8032	0.807998	0.881312	0.830836	0.0216041
fGEWEEANEMPItQYFENPR	AT5G18310.1	N-Term(iTRAQ8plex); T13(Phospho)	T(13): 100.0; Y(15): 0.0	286.661	30.17	3	2871.28	3.91057	0.785518	0.862722	0.765528	0.804589	0.0222334
fPIStPTAGAQR	AT1G11360.1	N-Term(iTRAQ8plex); T5(Phospho)	S(4): 49.3; T(5): 49.3; T(7): 1.4	161.905	17.3	2	1629.83	-0.220052	0.872276	0.783891	0.837195	0.831121	0.0223754
dHIETAEcELVDVsPGcSSQPEVk	AT2G28290.2	N-Term(iTRAQ8plex); C8(Carbamidomethyl); S14(Phospho); C17(Carbamidomethyl); K24(iTRAQ8plex)	T(5): 0.0; S(14): 91.5; S(18): 4.3; S(19): 4.3	143.912	11.08	4	3374.57	-1.99573	0.79032	0.843846	0.731574	0.78858	0.0227186
tYNANtsssDDDEVVVGEEDDDLTGNPk	AT1G07990.1	N-Term(iTRAQ8plex); T6(Phospho); S7(Phospho); S8(Phospho); S9(Phospho); K28(iTRAQ8plex)	T(1): 0.0; Y(2): 0.0; T(6): 100.0; S(7): 100.0; S(8): 100.0; S(9): 100.0; T(24): 0.0	128.445	34.22	3	3914.55	3.98031	0.830187	0.819964	0.730211	0.793454	0.0228364
qNsGPIPILPTTGLITSGPITSGPLNSSGAPR	AT1G78880.1	N-Term(iTRAQ8plex); S3(Phospho)	S(3): 100.0; T(11): 0.0; T(12): 0.0; T(16): 0.0; S(17): 0.0; T(21): 0.0; S(22): 0.0; S(27): 0.0; S(28): 0.0	337.322	74.22	3	3484.83	-0.454773	0.792742	0.678307	0.639549	0.703533	0.0232256
eAAVLGTDSEPSNPQIVEAGSGsNSk	AT1G72710.1	N-Term(iTRAQ8plex); S23(Phospho); K26(iTRAQ8plex)	T(7): 0.0; S(9): 0.0; S(12): 0.0; S(21): 1.4; S(23): 49.3; S(25): 49.3	241.718	42.68	3	3232.59	2.01773	0.818944	0.779904	0.874277	0.824375	0.0234503
dFSTDTDsEIGSPLsPQLR	AT1G20770.1	N-Term(iTRAQ8plex); S8(Phospho); S15(Phospho)	S(3): 2.3; T(4): 2.3; T(6): 2.3; S(8): 46.6; S(12): 46.6; S(15): 99.8	70.026	7.03	2	2529.11	-0.76367	0.758021	0.677847	0.812605	0.749491	0.0235458
hcETLENQQAEEVsDGFGDEVVPVEVRPGHIR	AT1G13030.1	N-Term(iTRAQ8plex); C2(Carbamidomethyl); S14(Phospho)	T(4): 0.0; S(14): 100.0	157.77	26.51	5	4016.86	-3.30346	0.831901	0.807581	0.721987	0.787156	0.0236583
dQAVDGLsSDLNGIR	AT3G63460.3	N-Term(iTRAQ8plex); S8(Phospho)	S(8): 50.0; S(9): 50.0	121.266	7.01	2	1943.93	-5.1341	0.82347	0.788198	0.879506	0.830391	0.0236979
qLRPsFSSSSSTPR	AT5G40300.1	N-Term(iTRAQ8plex); S5(Phospho)	S(5): 49.9; S(7): 49.9; S(8): 0.0; S(9): 0.0; S(10): 0.0; S(11): 0.0; T(12): 0.0	125.536	10.72	2	1920.95	-1.6275	0.701602	0.697586	0.821991	0.740393	0.0238381
vEAPAPPsSk	AT3G27080.1	N-Term(iTRAQ8plex); S8(Phospho); K10(iTRAQ8plex)	S(8): 50.0; S(9): 50.0	104.572	10.77	3	1670.89	-2.44574	0.81696	0.802489	0.703748	0.774399	0.0239709
eNsGFGFLLTR	AT5G20490.2	N-Term(iTRAQ8plex); S3(Phospho)	S(3): 100.0; T(10): 0.0	325.27	42.83	2	1624.8	-1.76107	0.87257	0.816734	0.774722	0.821342	0.0242514
fSGmIEGFIWsPR	AT2G25070.1	N-Term(iTRAQ8plex); M4(Oxidation); S11(Phospho)	S(2): 0.0; S(11): 100.0	161.731	44.21	3	1926.91	0.48373	0.869952	0.804977	0.768969	0.814633	0.0244805
aSSNSLsAPIk	AT4G24100.1	N-Term(iTRAQ8plex); S7(Phospho); K11(iTRAQ8plex)	S(2): 0.0; S(3): 0.0; S(5): 0.1; S(7): 99.9	149.838	32.94	3	1762.95	-1.02357	0.728249	0.843248	0.799979	0.790492	0.0246759
vTDWEGDEINLEEDQsERR	AT4G05090.1	N-Term(iTRAQ8plex); S16(Phospho)	T(2): 0.0; S(16): 100.0	212.676	15.73	3	2704.19	-5.52815	0.668815	0.811768	0.757225	0.745936	0.0258391
yQLDMTAFDsEDGEALDDDsE	AT5G47880.1	N-Term(iTRAQ8plex); S10(Phospho); S20(Phospho)	Y(1): 0.0; T(6): 2.6; S(10): 97.4; S(20): 100.0	135.061	38.18	2	2830.05	0.960285	0.721414	0.711224	0.548287	0.660308	0.0261961
tLESLGFDGsPSSVAATQQHSMR	AT4G17950.1	N-Term(iTRAQ8plex); S10(Phospho)	T(1): 0.0; S(4): 0.0; S(10): 100.0; S(12): 0.0; S(13): 0.0; T(17): 0.0; S(21): 0.0	293.796	60.35	3	2790.32	2.89159	0.684516	0.81966	0.77531	0.759829	0.0263453
gPDRDsDIENNNSNNNSk	AT5G47910.1	N-Term(iTRAQ8plex); S6(Phospho); K18(iTRAQ8plex)	S(6): 100.0; S(13): 0.0; S(17): 0.0	225.431	27.82	3	2678.22	-3.78259	0.752197	0.744288	0.855874	0.784119	0.0266283
sLQsPALk	AT4G17330.1	N-Term(iTRAQ8plex); S4(Phospho); K8(iTRAQ8plex)	S(1): 0.0; S(4): 100.0	125.3	23.61	3	1531.87	-2.59947	0.828402	0.685167	0.719922	0.744497	0.0273386
dLsSPSALRPQVANLEDILSER	AT5G04140.1	N-Term(iTRAQ8plex); S3(Phospho)	S(3): 50.0; S(4): 50.0; S(6): 0.0; S(20): 0.0	151.222	18.29	3	2794.42	-2.01017	0.840713	0.709527	0.777408	0.775883	0.0273958
vsSFSSPAEANk	AT3G46510.1	N-Term(iTRAQ8plex); S2(Phospho); K12(iTRAQ8plex)	S(2): 50.0; S(3): 50.0; S(5): 0.0; S(6): 0.0	127.163	18.12	3	1911.96	-2.704	0.799754	0.811564	0.686268	0.765862	0.027891
sIsIEsPR	AT3G62700.1	N-Term(iTRAQ8plex); S3(Phospho); S6(Phospho)	S(1): 0.0; S(3): 100.0; S(6): 100.0	182.485	18.81	2	1352.61	-1.50357	0.679701	0.701606	0.824959	0.735422	0.0279826
fGssFLSSGLIR	AT2G39130.1	N-Term(iTRAQ8plex); S3(Phospho); S4(Phospho)	S(3): 96.5; S(4): 96.2; S(7): 3.7; S(8): 3.7	108.456	11.4	2	1734.82	-0.438964	0.728609	0.594239	0.495249	0.606032	0.0282209
vDNADQHANLDDSVksR	AT3G63400.1	N-Term(iTRAQ8plex); K15(iTRAQ8plex); S16(Phospho)	S(13): 50.0; S(16): 50.0	128.577	11.99	4	2572.26	-0.65236	0.774185	0.840829	0.706218	0.773744	0.0282538
lENTLLDGsPAPR	AT4G33950.2	N-Term(iTRAQ8plex); S9(Phospho)	T(4): 0.0; S(9): 100.0	173.669	12.95	2	1766.9	-1.29273	0.874196	0.814083	0.765015	0.817765	0.0287273
tTSMEDPDGTLASVAQcIEQLR	AT2G22125.1	N-Term(iTRAQ8plex); T1(Phospho); C17(Carbamidomethyl)	T(1): 33.3; T(2): 33.3; S(3): 33.3; T(10): 0.1; S(13): 0.0	108.859	40.36	3	2806.28	-3.49869	0.675231	0.643791		0.659511	0.0293711
fSEQNIGAPPsYEEAVSDSRSPVYSER	AT2G43160.4	N-Term(iTRAQ8plex); S11(Phospho)	S(2): 0.0; S(11): 19.9; Y(12): 19.9; S(17): 19.9; S(19): 19.9; S(21): 19.9; Y(24): 0.6; S(25): 0.0	135.308	16.95	3	3385.57	4.7314	0.560348	0.64854	0.767282	0.658723	0.0295022
sLGIPLVGLDTHPR	AT3G04790.1	N-Term(iTRAQ8plex); S1(Phospho)	S(1): 100.0; T(11): 0.0	235.458	44.34	3	1859.01	-1.78895	0.8755	0.774759	0.843756	0.831338	0.0297075
qNtSEGPEFEAk	AT3G13235.3	N-Term(iTRAQ8plex); T3(Phospho); K12(iTRAQ8plex)	T(3): 98.3; S(4): 1.7	191.57	17.32	3	2024.98	-0.598108	0.759249	0.843258	0.701613	0.76804	0.0300244
vAtVTGVLSELDDDNNSNSVcSDAPSSVTQDR	AT4G17770.1	N-Term(iTRAQ8plex); T3(Phospho); C21(Carbamidomethyl)	T(3): 99.8; T(5): 0.2; S(9): 0.0; S(17): 0.0; S(19): 0.0; S(22): 0.0; S(26): 0.0; S(27): 0.0; T(29): 0.0	183.333	46.72	3	3736.69	2.98899	0.735317	0.529279	0.506149	0.590248	0.0301784
gTsPQPRPQQEPAPSNPVR	AT3G45780.1	N-Term(iTRAQ8plex); S3(Phospho)	T(2): 3.9; S(3): 96.1; S(15): 0.0	114.507	8.96	3	2427.21	-1.08299	0.704963	0.722277	0.528535	0.651925	0.0301976
sLPADYR	AT3G19960.1	N-Term(iTRAQ8plex); S1(Phospho)	S(1): 100.0; Y(6): 0.0	93.627	14.64	2	1205.59	-1.07285	0.841977	0.730457	0.699213	0.757216	0.0304061
sMsFsPDRVR	AT4G30160.1	N-Term(iTRAQ8plex); S3(Phospho); S5(Phospho)	S(1): 0.0; S(3): 100.0; S(5): 100.0	153.011	7.13	2	1645.71	-1.72064	0.802533	0.884928	0.780492	0.822651	0.0306462
qQTLTIsPTTR	AT1G17580.1	N-Term(iTRAQ8plex); S7(Phospho)	T(3): 0.0; T(5): 1.6; S(7): 98.3; T(9): 0.0; T(10): 0.0	205.246	16.81	2	1629.85	-1.71297	0.856827	0.77354	0.724391	0.784919	0.0308105
nEAAPAIGDAAQFPsLGGk	AT4G16830.2	N-Term(iTRAQ8plex); S15(Phospho); K19(iTRAQ8plex)	S(15): 100.0	294.858	51.13	3	2502.28	-1.09522	0.80452	0.791134	0.665201	0.753618	0.0309438
lVPHTVAsQSEVDVAsPVSEk	AT2G04880.2	N-Term(iTRAQ8plex); S8(Phospho); S16(Phospho); K21(iTRAQ8plex)	T(5): 1.5; S(8): 50.0; S(10): 50.0; S(16): 98.4; S(19): 0.1	97.2901	11.23	3	2947.47	-0.379473	0.829216	0.742263	0.856764	0.809414	0.0312495
vQVGNsGR	AT5G06530.3	N-Term(iTRAQ8plex); S6(Phospho)	S(6): 100.0	136.52	9.52	2	1200.6	-1.96751	0.889974	0.784753	0.821493	0.832073	0.0320965
dkPSGsDDEDNR	AT1G48050.1	N-Term(iTRAQ8plex); K2(iTRAQ8plex); S6(Phospho)	S(4): 50.0; S(6): 50.0	177.859	13.68	3	2022.92	-1.52429	0.812908	0.87113	0.750988	0.811675	0.0322916
aNGGFIMsASHNPGGPEYDWGIk	AT5G51820.1	N-Term(iTRAQ8plex); S8(Phospho); K23(iTRAQ8plex)	S(8): 50.0; S(10): 50.0; Y(18): 0.0	218.919	31.22	4	3093.45	-6.57507	0.745206	0.780225	0.601823	0.709085	0.0334377
qEEAPsTPQRPLSPLGEAcSR	AT4G35230.1	N-Term(iTRAQ8plex); S6(Phospho); C19(Carbamidomethyl)	S(6): 50.0; T(7): 50.0; S(13): 0.0; S(20): 0.0	126.205	7.99	3	2694.29	1.11731	0.811888	0.717519	0.849043	0.792816	0.0338967
dGLDsMNRSNPQTINDVTITDFEPR	AT4G23220.1	N-Term(iTRAQ8plex); S5(Phospho)	S(5): 49.9; S(9): 49.9; T(13): 0.1; T(18): 0.0; T(20): 0.0	113.245	10.15	3	3219.49	0.358933	0.599982	0.6409	0.799905	0.680263	0.0344984
aHGTAVGLPSEDDMGNsEVGHNALGAGR	AT1G09780.1	N-Term(iTRAQ8plex); S17(Phospho)	T(4): 0.0; S(10): 0.0; S(17): 100.0	257.648	78.2	3	3103.42	1.34612	0.806465	0.744249	0.872343	0.807686	0.0350475
eFSFLDTEsDSDE	AT5G58720.1	N-Term(iTRAQ8plex); S9(Phospho)	S(3): 0.0; T(7): 1.2; S(9): 49.4; S(11): 49.4	114.915	30.89	2	1904.76	-1.79303	0.832891	0.826551	0.707571	0.789005	0.0353476
mSGNLAsAGSNSMk	AT1G78880.1	N-Term(iTRAQ8plex); M1(Oxidation); S7(Phospho); K14(iTRAQ8plex)	S(2): 0.0; S(7): 33.3; S(10): 33.3; S(12): 33.3	109.691	17.65	3	2058.97	-5.13616	0.845449	0.860488	0.747905	0.817947	0.0355809
lSPSsPLSASAR	AT4G34390.1	N-Term(iTRAQ8plex); S5(Phospho)	S(2): 0.1; S(4): 2.3; S(5): 97.7; S(8): 0.0; S(10): 0.0	149.507	21.53	2	1556.8	-1.54808	0.890982	0.7788	0.803135	0.824306	0.0356081
gGsPGGGREGsEER	AT1G27650.2	N-Term(iTRAQ8plex); S3(Phospho); S11(Phospho)	S(3): 100.0; S(11): 100.0	130.904	15.19	2	1795.73	-0.781388	0.532139	0.561675	0.220034	0.437949	0.0357933
vTEEGsQASSSSAAAIQGLSVR	AT3G02200.2	N-Term(iTRAQ8plex); S6(Phospho)	T(2): 0.1; S(6): 99.9; S(9): 0.0; S(10): 0.0; S(11): 0.0; S(12): 0.0; S(20): 0.0	213.159	42.82	3	2519.23	-1.159	0.748753	0.823538	0.872662	0.814984	0.0358834
eQGNGQGEssDDEFDSR	AT1G65440.3	N-Term(iTRAQ8plex); S9(Phospho); S10(Phospho)	S(9): 100.0; S(10): 100.0; S(16): 0.1	67.3579	7.36	2	2320.85	-1.20174	0.578042	0.783187	0.712362	0.691197	0.0359194
yAPNQAFSQVETGsPPSNDPHAR	AT5G35980.1	N-Term(iTRAQ8plex); S14(Phospho)	Y(1): 0.0; S(8): 0.0; T(12): 2.9; S(14): 97.1; S(17): 0.0	224.163	43.96	3	2854.31	0.170499	0.760432	0.698508	0.853362	0.770767	0.0364434
dADsPVHSNDAEEEMIR	AT4G00752.1	N-Term(iTRAQ8plex); S4(Phospho)	S(4): 100.0; S(8): 0.0	247.776	25.77	3	2298.98	-1.72554	0.846594	0.710338	0.81565	0.790861	0.0367545
ssNSDTEDLQR	AT3G48060.1;AT3G48050.1	N-Term(iTRAQ8plex); S2(Phospho)	S(1): 0.0; S(2): 50.0; S(4): 50.0; T(6): 0.0	138.393	15.36	2	1635.71	-3.14908	0.770183	0.846843	0.88186	0.832962	0.0368352
pSTSALDsPR	AT4G38640.1	N-Term(iTRAQ8plex); S8(Phospho)	S(2): 0.0; T(3): 0.0; S(4): 0.0; S(8): 100.0	201.391	41.99	2	1414.69	-1.42756	0.813477	0.656152	0.793708	0.754446	0.0382827
nALsFSGSAPTLVSTPTPR	AT2G46020.1	N-Term(iTRAQ8plex); S4(Phospho)	S(4): 0.0; S(6): 0.0; S(8): 0.0; T(11): 0.0; S(14): 3.5; T(15): 93.1; T(17): 3.5	134.307	20.72	3	2287.15	-4.46176	0.854845	0.759401	0.870282	0.828176	0.0383953
dFTIDSSTGGAsGTWDER	AT4G11860.1	N-Term(iTRAQ8plex); S12(Phospho)	T(3): 0.0; S(6): 20.0; S(7): 20.0; T(8): 20.0; S(12): 20.0; T(14): 20.0	118.069	24.21	2	2285.99	0.341203	0.811962	0.747787	0.879952	0.813233	0.0392979
kVLMPNLsGIFNR	AT5G55860.1	N-Term(iTRAQ8plex); K1(iTRAQ8plex); S8(Phospho)	S(8): 100.0	132.741	18.12	3	2177.21	-1.02882	0.7315	0.606877	0.441989	0.593455	0.0399982
gFtGGSsIADsQLsGGR	AT2G37710.1	N-Term(iTRAQ8plex); T3(Phospho); S7(Phospho); S11(Phospho); S14(Phospho)	T(3): 6.5; S(6): 94.0; S(7): 99.6; S(11): 100.0; S(14): 100.0	120.427	20.13	2	2220.84	4.8701	0.752328	0.767615	0.882767	0.800903	0.0401974
lSsQGLLsPIPSR	AT2G39130.1	N-Term(iTRAQ8plex); S3(Phospho); S8(Phospho)	S(2): 3.4; S(3): 96.6; S(8): 3.4; S(12): 96.6	156.205	22.49	2	1818.9	-2.85464	0.774528	0.841649	0.672765	0.762981	0.0403249
lPVTSsPk	AT5G24450.1	N-Term(iTRAQ8plex); S6(Phospho); K8(iTRAQ8plex)	T(4): 0.0; S(5): 0.0; S(6): 100.0	176.89	15.75	3	1516.85	-4.91532	0.722623	0.868699	0.799068	0.796797	0.0404951
eVGsDRDGGsPQDNGR	AT2G37340.3	N-Term(iTRAQ8plex); S4(Phospho); S10(Phospho)	S(4): 100.0; S(10): 100.0	213.54	42.86	2	2109.85	-1.5715	0.705964	0.733657	0.862877	0.767499	0.0406355
gFEcAYFsSPR	AT3G52240.1	N-Term(iTRAQ8plex); C4(Carbamidomethyl); S8(Phospho)	Y(6): 1.4; S(8): 49.3; S(9): 49.3	86.1523	5.24	2	1704.74	-0.249322	0.754656	0.818119	0.624685	0.732487	0.0424261
nSSDGGsPR	AT1G48230.1	N-Term(iTRAQ8plex); S7(Phospho)	S(2): 0.0; S(3): 0.0; S(7): 100.0	122.303	14.33	2	1260.55	-0.417983	0.72319	0.446991	0.658316	0.609499	0.0426966
vDEkEGttTGGR	AT3G47070.1	N-Term(iTRAQ8plex); K4(iTRAQ8plex); T7(Phospho); T8(Phospho)	T(7): 99.9; T(8): 97.0; T(9): 3.1	125.518	12	2	2017.94	-0.894106	0.540978	0.596272	0.792727	0.643326	0.0429341
vFHsER	AT2G35050.1	N-Term(iTRAQ8plex); S4(Phospho)	S(4): 100.0	147.882	13.62	3	1158.56	-2.39143	0.860955	0.722226	0.829997	0.804393	0.0432263
yLDPDFSEPDPELLTESFPsPR	AT5G18130.2	N-Term(iTRAQ8plex); S20(Phospho)	Y(1): 0.0; S(7): 0.0; T(15): 0.0; S(17): 0.0; S(20): 100.0	304.519	49.72	3	2935.37	1.95277	0.774601	0.852022	0.680235	0.768952	0.0432417
gNGYsPER	AT5G52040.3;AT5G52040.4	N-Term(iTRAQ8plex); S5(Phospho)	Y(4): 1.3; S(5): 98.7	174.269	14.17	2	1263.56	-4.97136	0.796999	0.557014	0.68873	0.680914	0.0441779
eAAIAyLNDALLPHPWLR	AT2G32030.1	N-Term(iTRAQ8plex); Y6(Phospho)	Y(6): 100.0	64.7375	12.86	3	2447.26	-6.94418	0.510769	0.426056	0.749593	0.562139	0.0456166
sDAAANDVEtSGEHNRPDTSSPDWSk	AT1G60200.1	N-Term(iTRAQ8plex); T10(Phospho); K26(iTRAQ8plex)	S(1): 0.0; T(10): 20.0; S(11): 20.0; T(19): 20.0; S(20): 20.0; S(21): 20.0; S(25): 0.0	152.388	46.8	4	3461.56	-2.5856	0.877988	0.854548	0.754419	0.828985	0.045751
asSISSLLDSSVNR	AT4G05150.1	N-Term(iTRAQ8plex); S2(Phospho)	S(2): 49.9; S(3): 49.9; S(5): 0.1; S(6): 0.1; S(10): 0.0; S(11): 0.0	88.9765	15.2	3	1819.91	0.823184	0.66189	0.852881	0.731621	0.748797	0.0459658
eVGSDRDGGsPQDNGR	AT2G37340.3	N-Term(iTRAQ8plex); S10(Phospho)	S(4): 0.1; S(10): 99.9	152.734	35.02	2	2029.88	-2.40414	0.809883	0.582721	0.578414	0.657006	0.0462583
qQEGTDGSNLPsPQFNNNMLPPPPPNR	AT3G50370.1	N-Term(iTRAQ8plex); S12(Phospho)	T(5): 0.0; S(8): 0.4; S(12): 99.5	94.458	11.87	3	3330.55	-0.290622	0.873457	0.749478	0.856437	0.826457	0.0465299
gLLGtGGFGSVYk	AT2G37710.1	N-Term(iTRAQ8plex); T5(Phospho); K13(iTRAQ8plex)	T(5): 100.0; S(10): 0.0; Y(12): 0.0	163.69	30.06	3	1944.04	-1.33002	0.732526	0.884416	0.807273	0.808072	0.0484352
kGETTDAADGDkSSSDsE	AT1G67360.2	N-Term(iTRAQ8plex); K1(iTRAQ8plex); K12(iTRAQ8plex); S17(Phospho)	T(4): 0.0; T(5): 0.0; S(13): 33.1; S(14): 33.1; S(15): 33.1; S(17): 0.8	85.6058	18.17	3	2792.32	-2.85112	0.619905	0.711125	0.380413	0.570481	0.0488805
eELsESEN	AT2G28480.1	N-Term(iTRAQ8plex); S4(Phospho)	S(4): 100.0; S(6): 0.0	158.282	45.77	2	1320.54	-4.93062	0.776647	0.822983	0.626575	0.742069	0.0489666
qAGVDsPNMLR	AT5G42220.1	N-Term(iTRAQ8plex); S6(Phospho)	S(6): 100.0	276.865	27.13	2	1571.75	-1.75546	0.884347	0.757274	0.858171	0.833264	0.049969
gSSsPAPLPR	AT3G27210.1	N-Term(iTRAQ8plex); S4(Phospho)	S(2): 0.0; S(3): 2.4; S(4): 97.6	134.342	11.35	2	1352.69	-1.20467	0.897672	0.897079	0.893919	0.896223	0.000125958
sASSPsQAVSQSSSQSk	AT5G42950.1	N-Term(iTRAQ8plex); S6(Phospho); K17(iTRAQ8plex)	S(1): 0.1; S(3): 49.2; S(4): 49.2; S(6): 1.6; S(10): 0.0; S(12): 0.0; S(13): 0.0; S(14): 0.0; S(16): 0.0	120.217	21.62	3	2341.15	1.65263	1.09805	1.10247	1.09672	1.09908	0.000307801
kPLEVEPSTTTTNTDVVDsFEEEQR	AT3G47960.1	N-Term(iTRAQ8plex); K1(iTRAQ8plex); S19(Phospho)	S(8): 0.0; T(9): 0.0; T(10): 0.0; T(11): 0.0; T(12): 0.0; T(14): 0.0; S(19): 100.0	177.39	42.76	3	3539.73	0.152222	0.926611	0.929505	0.924597	0.926904	0.00037951
eAcSGtDEAPSLGAPDEk	AT3G21430.2	N-Term(iTRAQ8plex); C3(Carbamidomethyl); T6(Phospho); K18(iTRAQ8plex)	S(4): 97.6; T(6): 2.4; S(11): 0.0	211.093	34.94	3	2522.17	5.51936	1.04527	1.04308	1.0424	1.04358	0.000393885
yDQEEtE	AT5G16040.1	N-Term(iTRAQ8plex); T6(Phospho)	Y(1): 0.0; T(6): 100.0	111.734	31.09	2	1297.51	-2.36801	0.916219	0.92111	0.915782	0.917704	0.000430434
iSGVSAEGSGVIVEGSSPITEEAVAtPPAADSk	AT2G18110.1	N-Term(iTRAQ8plex); T26(Phospho); K33(iTRAQ8plex)	S(2): 0.0; S(5): 0.0; S(9): 0.0; S(16): 0.0; S(17): 0.0; T(20): 0.0; T(26): 100.0; S(32): 0.0	295.795	62.43	4	3800.92	-2.9846	1.08258	1.07626	1.07866	1.07917	0.000540365
nDSHEENTIHALSQSIsFGk	AT3G27350.1	N-Term(iTRAQ8plex); S17(Phospho); K20(iTRAQ8plex)	S(3): 0.0; T(8): 0.0; S(13): 0.0; S(15): 1.8; S(17): 98.2	214.852	30.08	3	2902.4	-7.0264	0.854285	0.859463	0.847637	0.853795	0.000547548
tNVPDAQsPGEMNLHTVETHk	AT2G28290.2	N-Term(iTRAQ8plex); S8(Phospho); K21(iTRAQ8plex)	T(1): 0.0; S(8): 100.0; T(16): 0.0; T(19): 0.0	324.814	41.95	4	2993.46	-2.81972	1.1192	1.12941	1.12432	1.12431	0.000561893
aAsFNIIPSSTGAAk	AT1G13440.1	N-Term(iTRAQ8plex); S3(Phospho); K15(iTRAQ8plex)	S(3): 100.0; S(9): 0.0; S(10): 0.0; T(11): 0.0	310.858	42.01	3	2123.12	-6.70057	0.914647	0.921106	0.919467	0.918407	0.000563966
dFVVAHNLSGALQsDGRPVAPR	AT3G23310.1	N-Term(iTRAQ8plex); S14(Phospho)	S(9): 50.0; S(14): 50.0	181.604	15.41	3	2690.37	1.06143	0.909894	0.905838	0.902088	0.90594	0.000573801
nVDVGDALISQsPk	AT5G45190.1	N-Term(iTRAQ8plex); S12(Phospho); K14(iTRAQ8plex)	S(10): 0.0; S(12): 100.0	320.912	41.58	3	2131.12	-1.96056	0.93735	0.940987	0.942102	0.940146	0.000573952
vVTQNsSGF	AT5G65200.1	N-Term(iTRAQ8plex); S6(Phospho)	T(3): 0.0; S(6): 98.1; S(7): 1.9	132.698	30.15	2	1322.63	-2.17581	0.912688	0.910408	0.904651	0.909249	0.000693677
sQVDGSTEQsPk	AT1G04080.2	N-Term(iTRAQ8plex); S10(Phospho); K12(iTRAQ8plex)	S(1): 0.0; S(6): 0.0; T(7): 0.0; S(10): 100.0	311.905	47.27	2	1950.96	-1.72222	1.13099	1.11953	1.12604	1.12552	0.000698191
lNIDTDSSSPQNIIsPk	AT3G53180.1	N-Term(iTRAQ8plex); S15(Phospho); K17(iTRAQ8plex)	T(5): 0.0; S(7): 0.0; S(8): 0.0; S(9): 0.0; S(15): 100.0	414.909	79.11	3	2517.3	-0.897911	0.944527	0.941171	0.939226	0.941642	0.00070306
sSVVAtP	AT5G22580.1	N-Term(iTRAQ8plex); T6(Phospho)	S(1): 0.0; S(2): 0.0; T(6): 100.0	178.419	63.91	2	1044.53	-1.87044	1.16814	1.18026	1.18456	1.17765	0.000764417
vVPTNQDSDtEPkkETEGDVPSPADVIEk	AT3G05900.1	N-Term(iTRAQ8plex); T10(Phospho); K13(iTRAQ8plex); K14(iTRAQ8plex); K29(iTRAQ8plex)	T(4): 3.2; S(8): 48.3; T(10): 48.3; T(16): 0.2; S(22): 0.0	100.115	5.32	5	4421.28	-5.79725	0.982922	0.984652	0.983862	0.983812	0.000953346
vQETSEGSQLSEFQsSR	AT1G13220.2	N-Term(iTRAQ8plex); S15(Phospho)	T(4): 24.5; S(5): 24.5; S(8): 24.5; S(11): 24.5; S(15): 0.9; S(16): 0.9	62.7056	7.19	2	2283.04	0.141492	1.16492	1.16595	1.1502	1.16036	0.00100466
fGFTDsSETR	AT2G23200.1	N-Term(iTRAQ8plex); S6(Phospho)	T(4): 0.0; S(6): 97.9; S(7): 2.0; T(9): 0.0	177.06	8.5	2	1530.68	-0.576704	0.944019	0.946972	0.950256	0.947082	0.00115661
eSEsPR	AT3G17850.1	N-Term(iTRAQ8plex); S4(Phospho)	S(2): 0.0; S(4): 100.0	96.4896	11.7	2	1088.49	-1.64446	0.842441	0.859691	0.846558	0.849564	0.00119338
sIFsFSPASGR	AT1G76070.1	N-Term(iTRAQ8plex); S4(Phospho)	S(1): 0.0; S(4): 100.0; S(6): 0.0; S(9): 0.0	154.972	21.83	2	1539.75	0.226057	1.14418	1.16013	1.16098	1.1551	0.00123746
sLSAEVEsPEDGSR	AT3G56410.1	N-Term(iTRAQ8plex); S8(Phospho)	S(1): 0.0; S(3): 0.1; S(8): 99.9; S(13): 0.0	161.959	30.48	2	1846.84	-0.0901531	0.9051	0.915053	0.914827	0.91166	0.00137626
mGsPPEk	AT5G45190.1	N-Term(iTRAQ8plex); S3(Phospho); K7(iTRAQ8plex)	S(3): 100.0	180.712	23.83	2	1433.73	-1.29185	1.18119	1.16297	1.16136	1.16851	0.00142027
eVLsDVDSDNDGR	AT3G20410.1	N-Term(iTRAQ8plex); S4(Phospho)	S(4): 100.0; S(8): 0.0	181.002	16.45	2	1804.78	-5.05585	1.16162	1.15246	1.17373	1.1626	0.0014329
yDDDEDEDDIIIPFsAPLGLkPk	AT1G76070.1	N-Term(iTRAQ8plex); S15(Phospho); K21(iTRAQ8plex); K23(iTRAQ8plex)	Y(1): 0.0; S(15): 100.0	218.917	21.75	4	3597.83	-3.21125	1.17467	1.19419	1.17261	1.18049	0.00144736
eSAsQPAENNPAMDLINR	AT5G41950.1	N-Term(iTRAQ8plex); S4(Phospho)	S(2): 50.0; S(4): 50.0	143.854	26.87	3	2341.08	0.0670083	0.894092	0.880787	0.879611	0.88483	0.00162179
gALLQDsEEEDG	AT5G64010.1	N-Term(iTRAQ8plex); S7(Phospho)	S(7): 100.0	176.843	65.09	2	1646.71	-0.984192	0.872055	0.885425	0.888007	0.881829	0.00174542
nIDsGNEEEGDIR	AT2G46020.1	N-Term(iTRAQ8plex); S4(Phospho)	S(4): 100.0	364.806	44.31	2	1831.8	-1.53553	0.922952	0.931173	0.932808	0.928978	0.00183878
gsFELPR	AT5G08080.2	N-Term(iTRAQ8plex); S2(Phospho)	S(2): 100.0	162.188	15.93	2	1189.59	-2.19339	1.15252	1.16233	1.1397	1.15151	0.00186389
sSVGsASGFSFR	AT2G35880.1	N-Term(iTRAQ8plex); S5(Phospho)	S(1): 0.0; S(2): 0.0; S(5): 99.9; S(7): 0.1; S(10): 0.1	145.072	10.17	2	1572.73	-3.7197	1.02568	1.02211	1.02432	1.02404	0.00187201
fSFDGNVVEEDVVsPAETGGk	AT4G38440.1	N-Term(iTRAQ8plex); S14(Phospho); K21(iTRAQ8plex)	S(2): 0.0; S(14): 97.1; T(18): 2.9	181.983	35.3	3	2871.39	-1.96496	0.842296	0.820991	0.84262	0.835302	0.00188272
sYGDMTEMGGGGGGGGR	AT2G25430.1	N-Term(iTRAQ8plex); S1(Phospho)	S(1): 100.0; Y(2): 0.0; T(6): 0.0	278.251	43.94	2	1929.78	-0.732585	1.16267	1.13988	1.15525	1.1526	0.00192892
eSsDEALVSMLASR	AT5G40450.1	N-Term(iTRAQ8plex); S3(Phospho)	S(2): 0.0; S(3): 100.0; S(9): 0.0; S(13): 0.0	268.423	48.56	2	1878.88	-0.180301	1.1119	1.13043	1.12228	1.12154	0.00194178
vDNNNVDAFsEAGWsR	AT2G32450.1	N-Term(iTRAQ8plex); S10(Phospho); S15(Phospho)	S(10): 100.0; S(15): 100.0	334.99	51.82	2	2244.92	-0.897649	0.943974	0.940644	0.949072	0.944563	0.00194844
sTNFtSPR	AT4G28080.1	N-Term(iTRAQ8plex); T5(Phospho)	S(1): 0.0; T(2): 0.0; T(5): 50.0; S(6): 50.0	143.455	15.38	2	1293.61	-2.1773	0.844657	0.855297	0.867963	0.855973	0.00218033
nNLNDAAGLTQIAsPk	AT5G62000.1	N-Term(iTRAQ8plex); S14(Phospho); K16(iTRAQ8plex)	T(10): 0.0; S(14): 100.0	441.214	37.89	3	2315.22	-0.838618	0.838787	0.846778	0.820631	0.835399	0.00220136
tSESGSALsPEk	AT3G05900.1	N-Term(iTRAQ8plex); S9(Phospho); K12(iTRAQ8plex)	T(1): 0.0; S(2): 0.0; S(4): 0.0; S(6): 0.0; S(9): 100.0	304.029	34.15	2	1880.94	-2.11807	1.1929	1.16617	1.19249	1.18385	0.00230493
eVTDcDsQkEDEANAGGESk	AT1G33680.1	N-Term(iTRAQ8plex); C5(Carbamidomethyl); S7(Phospho); K9(iTRAQ8plex); K20(iTRAQ8plex)	T(3): 0.0; S(7): 100.0; S(19): 0.0	243.313	16.24	4	3161.46	-3.19794	0.894407	0.89311	0.877452	0.888323	0.00237155
sYEsDDEEPR	AT2G07360.1	N-Term(iTRAQ8plex); S4(Phospho)	S(1): 0.0; Y(2): 0.0; S(4): 100.0	233.697	12.91	2	1610.65	-2.56994	1.08003	1.09482	1.08912	1.08799	0.00238637
vSPAVDPPsPR	AT1G80180.1;AT1G15400.2	N-Term(iTRAQ8plex); S9(Phospho)	S(2): 0.0; S(9): 100.0	257.488	34.73	2	1505.76	-1.98094	0.870867	0.850457	0.8701	0.863808	0.00239652
sSDSLSGTNELLNINSETPMk	AT3G19770.2	N-Term(iTRAQ8plex); S1(Phospho); K21(iTRAQ8plex)	S(1): 97.3; S(2): 2.6; S(4): 0.1; S(6): 0.0; T(8): 0.0; S(16): 0.0; T(18): 0.0	255.345	45.77	3	2925.44	2.34313	0.882222	0.894004	0.900633	0.892287	0.00248909
sSsGSQR	AT2G32240.1	N-Term(iTRAQ8plex); S3(Phospho)	S(1): 0.0; S(2): 50.0; S(3): 50.0; S(5): 0.0	128.75	10.92	2	1092.5	-1.89529	1.14072	1.11878	1.12535	1.12829	0.00255883
qIDLPLDVANsPNTDVPSk	AT1G02080.2	N-Term(iTRAQ8plex); S11(Phospho); K19(iTRAQ8plex)	S(11): 100.0; T(14): 0.0; S(18): 0.0	246.23	53.85	3	2711.41	-1.98912	0.844262	0.863751	0.867686	0.858566	0.00261148
sVPLQIDNLsENAsPR	AT3G01810.1	N-Term(iTRAQ8plex); S10(Phospho); S14(Phospho)	S(1): 0.0; S(10): 100.0; S(14): 100.0	215.265	35.41	2	2204.04	2.4223	0.955971	0.947821	0.954274	0.952688	0.00274241
tEsGIFR	AT3G19100.1;AT2G41140.1	N-Term(iTRAQ8plex); S3(Phospho)	T(1): 0.0; S(3): 100.0	181.116	12.69	2	1193.58	-2.11474	1.08012	1.08182	1.09446	1.08547	0.00278695
sYsNLLELASGDSPTFGR	AT1G68020.1	N-Term(iTRAQ8plex); S3(Phospho)	S(1): 1.9; Y(2): 1.9; S(3): 96.3; S(10): 0.0; S(13): 0.0; T(15): 0.0	306.72	36.53	3	2298.1	1.44505	1.13648	1.11312	1.12758	1.12573	0.0029182
yGGNDsDEDEEk	AT5G39570.1	N-Term(iTRAQ8plex); S6(Phospho); K12(iTRAQ8plex)	Y(1): 0.0; S(6): 100.0	379.869	41.75	2	2045.88	-1.57383	1.15838	1.18332	1.15434	1.16534	0.00298983
tNsLLVLPR	AT3G05200.1	N-Term(iTRAQ8plex); S3(Phospho)	T(1): 0.0; S(3): 100.0	214.353	17.26	2	1396.78	-2.02696	1.11336	1.13416	1.13511	1.12754	0.00308114
qWSGDSGTTNAAAVAPSsPAR	AT5G13260.1	N-Term(iTRAQ8plex); S18(Phospho)	S(3): 0.0; S(6): 0.0; T(8): 0.0; T(9): 0.0; S(17): 0.0; S(18): 100.0	319.67	36.37	3	2415.13	1.24309	0.868576	0.856839	0.882134	0.869183	0.00310662
iSSEDEMAGMDMtR	AT4G13510.1	N-Term(iTRAQ8plex); T13(Phospho)	S(2): 0.0; S(3): 0.0; T(13): 100.0	338.554	61.03	2	1956.8	-2.46497	1.15513	1.13233	1.15946	1.14898	0.00317571
vDAGGASSVAPPPPPPtNVESGGEEVAVk	AT1G48620.1	N-Term(iTRAQ8plex); T17(Phospho); K29(iTRAQ8plex)	S(7): 0.0; S(8): 0.0; T(17): 100.0; S(21): 0.0	331.167	46.2	3	3403.71	-2.88496	0.911437	0.894836	0.9102	0.905491	0.00317677
gFMsGPLDR	AT1G07630.1	N-Term(iTRAQ8plex); S4(Phospho)	S(4): 100.0	231.217	13.81	2	1363.64	-0.432218	0.864756	0.834318	0.844707	0.847927	0.00343272
rsLEIFNPSSGk	AT5G58140.4	N-Term(iTRAQ8plex); S2(Phospho); K12(iTRAQ8plex)	S(2): 100.0; S(9): 0.0; S(10): 0.0	190.612	10.8	3	2023.09	1.90357	0.908117	0.913731	0.895002	0.905617	0.00343898
eNIIASASsPMk	AT5G06460.1	N-Term(iTRAQ8plex); S9(Phospho); K12(iTRAQ8plex)	S(6): 0.0; S(8): 1.9; S(9): 98.1	207.403	36.73	3	1936.01	1.37782	0.905652	0.884155	0.894782	0.894863	0.00346589
sEEQEEGsYR	AT5G39570.1	N-Term(iTRAQ8plex); S8(Phospho)	S(1): 0.0; S(8): 100.0; Y(9): 0.0	223.188	23.93	2	1597.67	-1.89616	0.87786	0.879968	0.899185	0.885671	0.00350273
aGSSTTLLSPPDsPR	AT1G16180.1	N-Term(iTRAQ8plex); S13(Phospho)	S(3): 0.0; S(4): 0.0; T(5): 0.0; T(6): 0.0; S(9): 0.0; S(13): 100.0	235.764	47.31	2	1869.93	1.93205	1.06539	1.06657	1.07846	1.07014	0.00352306
vSEFVVtPk	AT2G25730.1	N-Term(iTRAQ8plex); T7(Phospho); K9(iTRAQ8plex)	S(2): 0.0; T(7): 100.0	199.444	22.25	3	1693.93	-5.68682	0.973314	0.967273	0.968841	0.969809	0.00357434
eNAGNAsFk	AT4G12070.1	N-Term(iTRAQ8plex); S7(Phospho); K9(iTRAQ8plex)	S(7): 100.0	277.776	33.93	2	1625.81	-3.29231	1.0358	1.03686	1.04332	1.03866	0.00366977
lYEQPGEVDSLDsPSkEk	AT4G25770.2	N-Term(iTRAQ8plex); S13(Phospho); K16(iTRAQ8plex); K18(iTRAQ8plex)	Y(2): 0.0; S(10): 0.1; S(13): 97.1; S(15): 2.8	161.82	24.86	4	3013.55	-1.89216	0.839317	0.844822	0.869326	0.851155	0.00381791
sGGEGEcYMcGDVGHFAR	AT2G17870.1	S1(Phospho); N-Term(iTRAQ8plex); C7(Carbamidomethyl); C10(Carbamidomethyl)	S(1): 100.0; Y(8): 0.0	178.379	24.44	3	2372.94	0.0423249	0.9061	0.884841	0.900969	0.897303	0.00386699
vsNSSTDSLVANGGQSDGRGSMQRNGsAIAGLPk	AT3G17330.2	N-Term(iTRAQ8plex); S2(Phospho); S27(Phospho); K34(iTRAQ8plex)	S(2): 16.7; S(4): 16.7; S(5): 16.7; T(6): 16.7; S(8): 16.7; S(16): 38.9; S(21): 38.9; S(27): 38.9	18.3899	9.78	3	4086.94	-1.9271	1.09791	1.11684	1.12037	1.11171	0.00387514
sPGFETGSR	AT4G13350.1	N-Term(iTRAQ8plex); S1(Phospho)	S(1): 100.0; T(6): 0.0; S(8): 0.0	217.377	18.54	2	1321.61	-1.98954	1.08014	1.07356	1.09133	1.08168	0.00400824
aAAFESTtSFSSIPLQPIPk	AT1G07630.1	N-Term(iTRAQ8plex); T8(Phospho); K20(iTRAQ8plex)	S(6): 0.7; T(7): 19.9; T(8): 19.9; S(9): 19.9; S(11): 19.9; S(12): 19.9	138.01	17.85	3	2780.46	-6.47662	0.846346	0.844275	0.813886	0.834836	0.00401109
mEAMSYEPETNAPSsPYHPAGNR	AT4G38550.1	N-Term(iTRAQ8plex); S15(Phospho)	S(5): 0.0; Y(6): 0.0; T(10): 0.0; S(14): 49.3; S(15): 49.3; Y(17): 1.4	174.939	20.88	3	2920.26	1.22483	0.89932	0.893483	0.875671	0.889491	0.00411711
eEsPGPSGGGSVSPFNSSGk	AT2G38610.1	N-Term(iTRAQ8plex); S3(Phospho); K20(iTRAQ8plex)	S(3): 97.4; S(7): 2.6; S(11): 0.0; S(13): 0.0; S(17): 0.0; S(18): 0.0	178.116	31.63	3	2552.2	-6.62112	0.93469	0.921014	0.919529	0.925078	0.0041223
vStPTGSk	AT5G58140.4	N-Term(iTRAQ8plex); T3(Phospho); K8(iTRAQ8plex)	S(2): 0.1; T(3): 99.9; T(5): 0.1; S(7): 0.0	127.854	13.23	2	1464.79	-3.10024	0.866348	0.861505	0.83599	0.854614	0.00416868
lITESSGsPSk	AT1G76850.1	N-Term(iTRAQ8plex); S8(Phospho); K11(iTRAQ8plex)	T(3): 0.0; S(5): 0.0; S(6): 0.0; S(8): 100.0; S(10): 0.0	373.159	51.59	3	1793.95	-2.91793	1.08445	1.105	1.09041	1.09329	0.00425552
aAsGSLAPPNADR	AT4G11740.1	N-Term(iTRAQ8plex); S3(Phospho)	S(3): 99.9; S(5): 0.1	197.56	26.06	2	1610.78	-1.16598	1.02707	1.02239	1.02776	1.02574	0.004262
dVPsPYGsTSSAPVMR	AT4G05150.1	N-Term(iTRAQ8plex); S4(Phospho); S8(Phospho)	S(4): 99.9; Y(6): 47.8; S(8): 47.8; T(9): 1.5; S(10): 1.5; S(11): 1.5	115.001	14.5	2	2114.92	1.61169	0.906746	0.923175	0.923295	0.917739	0.00443522
tLsSTPLALVGAk	AT5G40890.1	N-Term(iTRAQ8plex); S3(Phospho); K13(iTRAQ8plex)	T(1): 49.6; S(3): 49.6; S(4): 0.8; T(5): 0.0	348.131	31.81	3	1946.11	-2.29511	0.868465	0.841507	0.835203	0.848392	0.00449595
eGSEEGSsPR	AT2G45140.1	N-Term(iTRAQ8plex); S8(Phospho)	S(3): 0.0; S(7): 0.0; S(8): 100.0	208.499	35.93	2	1418.61	-2.04771	1.06555	1.07411	1.05871	1.06612	0.00451155
fSYNSYPDSTDSsPR	AT5G64430.1	N-Term(iTRAQ8plex); S13(Phospho)	S(2): 0.0; Y(3): 0.0; S(5): 0.0; Y(6): 0.0; S(9): 0.0; T(10): 0.0; S(12): 1.5; S(13): 98.5	391.968	49.52	2	2106.89	-1.21228	0.851104	0.85895	0.882116	0.864057	0.00465672
kPEDQNISGFmSAGsPVLNR	AT4G17330.1	K1(iTRAQ8plex); N-Term(iTRAQ8plex); M11(Oxidation); S15(Phospho)	S(8): 3.7; S(12): 3.7; S(15): 92.6	143.223	14.84	3	2851.42	-3.51789	1.09804	1.12412	1.11768	1.11328	0.00475965
kAsGGGDADGDDEE	AT5G15200.1	N-Term(iTRAQ8plex); K1(iTRAQ8plex); S3(Phospho)	S(3): 100.0	218.715	41.26	2	2010.87	-1.01443	1.14739	1.13182	1.1155	1.13157	0.0048623
sLAPPTFGsSPNFEALTQAYk	AT4G35780.1	N-Term(iTRAQ8plex); S9(Phospho); K21(iTRAQ8plex)	S(1): 0.0; T(6): 0.0; S(9): 50.0; S(10): 50.0; T(17): 0.0; Y(20): 0.0	201.904	35.38	3	2914.49	1.35234	0.942766	0.927045	0.937011	0.935607	0.00504733
lkDQLSESmsFSSQMk	AT5G03660.2	N-Term(iTRAQ8plex); K2(iTRAQ8plex); M9(Oxidation); S10(Phospho); K16(iTRAQ8plex)	S(6): 0.0; S(8): 1.3; S(10): 98.7; S(12): 0.0; S(13): 0.0	180.126	17.36	4	2854.45	-1.34103	1.13459	1.16276	1.13027	1.14254	0.00506937
gNTsGDEtSEPSNNk	AT5G65770.1	N-Term(iTRAQ8plex); S4(Phospho); T8(Phospho); K15(iTRAQ8plex)	T(3): 3.1; S(4): 96.9; T(8): 49.2; S(9): 49.2; S(12): 1.6	93.7749	15.12	2	2304.98	-2.38004	0.925943	0.905997	0.909206	0.913715	0.00509692
gLLNQHtPsPSAR	AT1G27750.1	N-Term(iTRAQ8plex); T7(Phospho); S9(Phospho)	T(7): 100.0; S(9): 99.9; S(11): 0.1	186.654	22	2	1841.86	-0.749432	0.952695	0.948187	0.939508	0.946797	0.00524877
eLAAVTGGTVsTNSGSSk	AT3G04590.2	N-Term(iTRAQ8plex); S11(Phospho); K18(iTRAQ8plex)	T(6): 0.1; T(9): 0.1; S(11): 0.1; T(12): 0.1; S(14): 33.2; S(16): 33.2; S(17): 33.2	75.3458	2.76	3	2354.2	-1.59145	1.05176	1.04707	1.0604	1.05307	0.00536752
aQTIPSGSGGGMVVSAEDLVAsR	AT4G20940.1	N-Term(iTRAQ8plex); S22(Phospho)	T(3): 0.0; S(6): 0.0; S(8): 0.0; S(15): 0.0; S(22): 100.0	138.139	9.53	3	2573.25	-2.10099	0.918814	0.900065	0.89618	0.90502	0.00536895
fYsGQLGk	AT5G04550.1	N-Term(iTRAQ8plex); S3(Phospho); K8(iTRAQ8plex)	Y(2): 1.5; S(3): 98.5	129.839	11.73	2	1587.84	1.65141	0.915773	0.901387	0.890694	0.902618	0.00552094
aAsAEDNFER	AT1G30630.1	N-Term(iTRAQ8plex); S3(Phospho)	S(3): 100.0	154.649	22.66	2	1493.65	-2.6313	0.941914	0.953398	0.940327	0.945213	0.00560259
hNLVTGGFPNsPQMQQQQR	AT4G25520.1	N-Term(iTRAQ8plex); S11(Phospho)	T(5): 50.0; S(11): 50.0	210.221	22.04	3	2551.22	-1.12154	0.934126	0.940359	0.923004	0.932496	0.00560661
sIsGEDTSDWSNLVk	AT2G21230.2	N-Term(iTRAQ8plex); S3(Phospho); K15(iTRAQ8plex)	S(1): 0.0; S(3): 99.9; T(7): 0.0; S(8): 0.0; S(11): 0.0	247.904	27.09	3	2326.15	1.38501	1.09278	1.10013	1.0771	1.09	0.00564584
nTSQtPEVGELVR	AT1G67580.1	N-Term(iTRAQ8plex); T5(Phospho)	T(2): 0.0; S(3): 2.1; T(5): 97.9	143.174	13.85	2	1813.9	0.699236	0.94168	0.925316	0.937705	0.9349	0.005681
kVVEGDsAEEDENkLPVEDIVSSR	AT4G02510.1	N-Term(iTRAQ8plex); K1(iTRAQ8plex); S7(Phospho); K14(iTRAQ8plex)	S(7): 100.0; S(22): 0.0; S(23): 0.0	320.224	21.11	5	3636.87	-2.62786	1.06989	1.05782	1.05479	1.06084	0.00569665
iVDVSEsTDEAEVQQVEPVDVQPVkDAEk	AT3G05900.1	N-Term(iTRAQ8plex); S7(Phospho); K25(iTRAQ8plex); K29(iTRAQ8plex)	S(5): 0.0; S(7): 50.0; T(8): 50.0	198.248	19.25	4	4175.15	0.934101	1.09675	1.08945	1.07439	1.08686	0.00569698
lGTVSsPEPISVVR	AT3G48740.1	N-Term(iTRAQ8plex); S6(Phospho)	T(3): 0.0; S(5): 0.0; S(6): 100.0; S(11): 0.0	304.498	45.27	2	1824.97	-2.72475	0.953455	0.964013	0.955713	0.957727	0.00571614
vTLVPPSDsPELsPINTPk	AT1G08820.1	N-Term(iTRAQ8plex); S9(Phospho); S13(Phospho); K19(iTRAQ8plex)	T(2): 0.0; S(7): 50.0; S(9): 50.0; S(13): 96.0; T(17): 4.0	216.37	27.79	3	2759.41	-1.2257	1.09027	1.11512	1.11395	1.10645	0.00573646
sGEPsPR	AT3G11820.1	N-Term(iTRAQ8plex); S5(Phospho)	S(1): 0.0; S(5): 100.0	157.215	13.49	2	1113.52	-1.95773	0.891766	0.890296	0.864141	0.882068	0.00573973
gRssSPPGNVDGFSIGk	AT1G30480.1	N-Term(iTRAQ8plex); S3(Phospho); S4(Phospho); K17(iTRAQ8plex)	S(3): 50.8; S(4): 50.8; S(5): 98.4; S(14): 0.0	190.297	19.73	3	2430.16	-3.29288	1.07783	1.1009	1.08612	1.08828	0.00578797
lEDEssDEDVk	AT5G63630.1	N-Term(iTRAQ8plex); S5(Phospho); S6(Phospho); K11(iTRAQ8plex)	S(5): 100.0; S(6): 100.0	100.824	5.8	2	2033.88	0.7812	1.10868	1.14188	1.12946	1.12667	0.00579451
vPsPcLtPIGSGR	AT2G29140.1	N-Term(iTRAQ8plex); S3(Phospho); C5(Carbamidomethyl); T7(Phospho)	S(3): 100.0; T(7): 2.0; S(11): 98.0	226.154	33.78	2	1804.83	-2.83043	0.897483	0.886303	0.913079	0.898955	0.00585294
sRsDLGSDLYGk	AT1G20110.1	N-Term(iTRAQ8plex); S3(Phospho); K12(iTRAQ8plex)	S(1): 0.0; S(3): 99.9; S(7): 0.0; Y(10): 0.0	192.039	9.8	3	1986.02	2.01911	1.17076	1.19634	1.15049	1.17253	0.00586047
vEASGsDDDEPEDALQATIDk	AT3G01180.1	N-Term(iTRAQ8plex); S6(Phospho); K21(iTRAQ8plex)	S(4): 0.1; S(6): 99.9; T(18): 0.0	240.044	41.58	3	2893.36	4.04694	0.910864	0.910871	0.888367	0.903367	0.0059703
gPGsPGGVVLEk	AT2G43680.2	N-Term(iTRAQ8plex); S4(Phospho); K12(iTRAQ8plex)	S(4): 100.0	258.789	24.19	3	1784.97	-1.69933	1.11231	1.14694	1.13638	1.13188	0.00598461
iSGPLDYSGsMk	AT1G78880.1	N-Term(iTRAQ8plex); S10(Phospho); K12(iTRAQ8plex)	S(2): 0.0; Y(7): 0.0; S(8): 0.0; S(10): 100.0	234.623	40	2	1942.98	-2.29055	1.16905	1.14789	1.12873	1.14855	0.00608732
sVsTPFmNTTAk	AT1G37130.1	N-Term(iTRAQ8plex); S3(Phospho); M7(Oxidation); K12(iTRAQ8plex)	S(1): 2.0; S(3): 96.0; T(4): 2.0; T(9): 0.0; T(10): 0.0	190.239	48.1	3	1988	-2.94184	1.05483	1.05053	1.06589	1.05708	0.00636357
tTITEsPR	AT5G20480.1	N-Term(iTRAQ8plex); S6(Phospho)	T(1): 0.0; T(2): 0.0; T(4): 50.0; S(6): 50.0	124.15	11.92	2	1288.64	-2.91569	0.817718	0.848385	0.860584	0.842229	0.00646912
eQQNPQISIDNIINksPQAVNYPR	AT5G02290.1	N-Term(iTRAQ8plex); K15(iTRAQ8plex); S16(Phospho)	S(8): 0.0; S(16): 100.0; Y(22): 0.0	268.035	29.31	3	3454.78	-5.20617	0.960732	0.961153	0.969747	0.963877	0.00654654
kSNNVFQGSSsSASPR	AT3G48060.1;AT3G48050.1	N-Term(iTRAQ8plex); K1(iTRAQ8plex); S11(Phospho)	S(2): 0.0; S(9): 1.3; S(10): 1.3; S(11): 32.4; S(12): 32.4; S(14): 32.4	112.727	8.97	3	2341.17	-2.86214	0.814276	0.857827	0.846634	0.839579	0.0065602
qsSSsPPPALAPR	AT5G03040.1	N-Term(iTRAQ8plex); S2(Phospho); S5(Phospho)	S(2): 50.0; S(3): 50.0; S(4): 4.2; S(5): 95.8	149.665	16.29	2	1758.81	-3.0751	1.12292	1.14214	1.10685	1.12397	0.00670268
gEANISyIcSR	AT4G18710.2	N-Term(iTRAQ8plex); Y7(Phospho); C9(Carbamidomethyl)	S(6): 0.0; Y(7): 100.0; S(10): 0.0	234.531	30.35	2	1653.76	-2.67813	1.06267	1.05627	1.04691	1.05529	0.00678104
aGsIDESR	AT1G13020.1	N-Term(iTRAQ8plex); S3(Phospho)	S(3): 100.0; S(7): 0.0	121.952	14.43	2	1218.56	-2.18759	0.894081	0.913793	0.884957	0.89761	0.00683598
qFsTGSIR	AT2G31800.1	N-Term(iTRAQ8plex); S3(Phospho)	S(3): 98.1; T(4): 1.9; S(6): 0.0	154.782	10.58	2	1279.63	-1.23779	0.882644	0.912557	0.895322	0.896841	0.00698731
lPGsFk	AT1G53050.1	N-Term(iTRAQ8plex); S4(Phospho); K6(iTRAQ8plex)	S(4): 100.0	121.224	21.35	2	1336.75	0.883604	1.16508	1.20401	1.22091	1.19667	0.00698973
sSVPVASsLPGIGmDSmAAAk	AT5G38640.1	N-Term(iTRAQ8plex); S8(Phospho); M14(Oxidation); M17(Oxidation); K21(iTRAQ8plex)	S(1): 0.0; S(2): 0.0; S(7): 50.0; S(8): 50.0; S(16): 0.0	159.516	12.02	3	2696.35	1.71006	0.923622	0.904771	0.897911	0.908768	0.00702347
nANEDSAsTGEPIETk	AT3G43300.2	N-Term(iTRAQ8plex); S8(Phospho); K16(iTRAQ8plex)	S(6): 0.0; S(8): 50.0; T(9): 50.0; T(15): 0.0	209.642	24.81	3	2351.13	1.43987	1.07234	1.09351	1.07435	1.08007	0.0070236
rPsNVAGDDR	AT3G60240.2	N-Term(iTRAQ8plex); S3(Phospho)	S(3): 100.0	286.898	29.44	2	1470.7	-1.5262	1.12361	1.1403	1.16509	1.143	0.00702639
sLtmENENFSR	AT3G16270.1	N-Term(iTRAQ8plex); T3(Phospho); M4(Oxidation)	S(1): 0.0; T(3): 100.0; S(10): 0.0	204.671	16.82	2	1727.76	-2.66	1.10897	1.14606	1.12546	1.12683	0.00708116
tVFsSDEVR	AT5G40450.1	N-Term(iTRAQ8plex); S4(Phospho)	T(1): 0.0; S(4): 98.5; S(5): 1.5	157.328	10.13	2	1423.68	-0.793236	1.10183	1.1232	1.13696	1.12066	0.00709933
eQTELNELPNsPSSSGQk	AT3G13225.2	N-Term(iTRAQ8plex); S11(Phospho); K18(iTRAQ8plex)	T(3): 0.0; S(11): 0.0; S(13): 2.5; S(14): 94.9; S(15): 2.5	174.829	14.41	3	2633.28	-3.72115	0.850779	0.855767	0.812744	0.839763	0.00711262
dILTGSQEAAGsPLVAGDER	AT3G48050.1	N-Term(iTRAQ8plex); S12(Phospho)	T(4): 0.0; S(6): 0.0; S(12): 100.0	302.783	61.37	3	2370.14	-2.6428	0.883865	0.847463	0.876633	0.86932	0.00717102
aANTPAEYDsDDEYLAPR	AT1G32400.1	N-Term(iTRAQ8plex); S10(Phospho)	T(4): 0.0; Y(8): 0.0; S(10): 100.0; Y(14): 0.0	493.778	90.62	2	2382.04	-0.853265	1.10333	1.11117	1.08285	1.09912	0.00717723
sEDsPEGEk	AT5G15270.2	N-Term(iTRAQ8plex); S4(Phospho); K9(iTRAQ8plex)	S(1): 0.0; S(4): 100.0	197.483	26.6	2	1665.78	-1.4823	1.15966	1.12128	1.12701	1.13598	0.00763792
tSsLLSSSVASDTLR	AT5G35430.1	N-Term(iTRAQ8plex); S3(Phospho)	T(1): 0.0; S(2): 0.1; S(3): 99.9; S(6): 0.0; S(7): 0.0; S(8): 0.0; S(11): 0.0; T(13): 0.0	211.579	15.5	2	1907.96	1.04774	0.911566	0.91237	0.933441	0.919126	0.00774987
kFsEQNIGAPPSYEEAVSDSR	AT2G43160.4	N-Term(iTRAQ8plex); K1(iTRAQ8plex); S3(Phospho)	S(3): 100.0; S(12): 0.0; Y(13): 0.0; S(18): 0.0; S(20): 0.0	465.92	52.4	3	2999.46	-1.01501	1.18448	1.16813	1.13544	1.16268	0.00776332
tGIWEYGDIQsDDEDNVPVR	AT5G61780.1	N-Term(iTRAQ8plex); S11(Phospho)	T(1): 0.0; Y(6): 0.0; S(11): 100.0	420.862	79.75	2	2692.21	-1.05209	1.04778	1.04048	1.05525	1.04784	0.0078533
eAAAQEGEQSsDVk	AT4G11660.1	N-Term(iTRAQ8plex); S11(Phospho); K14(iTRAQ8plex)	S(10): 50.0; S(11): 50.0	224.982	29.24	3	2137.02	-2.51783	1.08024	1.07676	1.05941	1.07214	0.00788097
sAsVNVEELR	AT1G10900.1	N-Term(iTRAQ8plex); S3(Phospho)	S(1): 0.0; S(3): 100.0	254.777	21.74	2	1487.75	4.69033	0.894373	0.898602	0.866226	0.886401	0.00790554
eMLHGYNAsSPR	AT3G07780.1	N-Term(iTRAQ8plex); S9(Phospho)	Y(6): 95.7; S(9): 2.2; S(10): 2.2	146.362	24.39	3	1745.79	-2.84808	0.894837	0.869636	0.903418	0.889297	0.00828213
iNsAEsmELWASQQk	AT5G20280.1	N-Term(iTRAQ8plex); S3(Phospho); S6(Phospho); M7(Oxidation); K15(iTRAQ8plex)	S(3): 100.0; S(6): 100.0; S(12): 0.0	232.359	25.45	3	2506.15	-1.26285	1.15721	1.21018	1.16548	1.17762	0.00846877
rAEIEDGQtPk	AT3G48740.1	N-Term(iTRAQ8plex); T9(Phospho); K11(iTRAQ8plex)	T(9): 100.0	271.336	25.24	3	1932	-2.69948	0.89059	0.919904	0.895169	0.901887	0.00850188
lLEDSSSPDRLsDATVNTVADSR	AT3G58460.1	N-Term(iTRAQ8plex); S12(Phospho)	S(5): 0.0; S(6): 0.0; S(7): 0.0; S(12): 100.0; T(15): 0.0; T(18): 0.0; S(22): 0.0	202.068	8.52	3	2832.36	-0.585265	0.857601	0.896952	0.879998	0.878184	0.00863832
lLGVtA	AT4G11600.1	N-Term(iTRAQ8plex); T5(Phospho)	T(5): 100.0	107.346	33.85	2	957.531	-1.62186	1.17785	1.12885	1.14736	1.15135	0.00878948
sGDGTSDSDsDPDPPkPEGDTR	AT3G09050.1	N-Term(iTRAQ8plex); S10(Phospho); K16(iTRAQ8plex)	S(1): 0.0; T(5): 1.7; S(6): 1.7; S(8): 48.3; S(10): 48.3; T(21): 0.0	130.162	14.26	3	2920.3	0.470882	0.819364	0.828531	0.869045	0.83898	0.00886658
mLVPGEPNISyIcSR	AT4G00720.1	N-Term(iTRAQ8plex); Y11(Phospho); C13(Carbamidomethyl)	S(10): 33.3; Y(11): 33.3; S(14): 33.3	164.914	20.33	2	2120.02	0.762765	0.953621	0.959397	0.966755	0.959925	0.00887452
sLALPVsESPLSVR	AT3G10650.1	N-Term(iTRAQ8plex); S7(Phospho)	S(1): 0.0; S(7): 49.4; S(9): 49.4; S(12): 1.1	140.251	8.78	2	1838.99	-0.792583	0.860617	0.832622	0.879563	0.857601	0.00904366
aTNLEMEsk	ATCG00480.1	N-Term(iTRAQ8plex); S8(Phospho); K9(iTRAQ8plex)	T(2): 0.0; S(8): 100.0	104.618	22.36	3	1710.86	-0.168526	0.856019	0.842094	0.802549	0.833554	0.00913133
nRsPPPPPGGFR	AT5G52530.1	N-Term(iTRAQ8plex); S3(Phospho)	S(3): 100.0	170.177	18.07	3	1662.84	-2.23254	0.875538	0.826163	0.84002	0.84724	0.00913735
aGsAPEGTQFDAR	AT3G13920.4	N-Term(iTRAQ8plex); S3(Phospho)	S(3): 100.0; T(8): 0.0	116.308	15.7	2	1690.77	-1.88242	0.940984	0.941562	0.956764	0.946437	0.00917497
nIEDIFSSGsR	AT1G59870.1	N-Term(iTRAQ8plex); S10(Phospho)	S(7): 0.0; S(8): 50.0; S(10): 50.0	259.19	32.27	2	1608.75	-1.44328	1.17489	1.1337	1.18605	1.16488	0.00919456
gQNDDSGsPRtPR	AT1G53165.1	N-Term(iTRAQ8plex); S8(Phospho); T11(Phospho)	S(6): 2.0; S(8): 98.0; T(11): 100.0	255.089	32.79	2	1850.77	-1.78302	0.855766	0.897293	0.876178	0.876412	0.00927866
accQGAEILSGsPSk	AT5G44070.1	N-Term(iTRAQ8plex); C2(Carbamidomethyl); C3(Carbamidomethyl); S12(Phospho); K15(iTRAQ8plex)	S(10): 0.0; S(12): 100.0; S(14): 0.0	257.869	45.36	3	2253.08	-4.28431	0.940333	0.920946	0.940281	0.933853	0.00938538
dLGSAsPPVAR	AT4G13350.1	N-Term(iTRAQ8plex); S6(Phospho)	S(4): 0.0; S(6): 100.0	257.645	34.03	2	1453.73	-1.76553	1.06563	1.05154	1.07266	1.06328	0.00948958
gFTGGSSIADsQLsGGR	AT2G37710.1	N-Term(iTRAQ8plex); S11(Phospho); S14(Phospho)	T(3): 0.0; S(6): 0.0; S(7): 0.0; S(11): 100.0; S(14): 100.0	141.37	32.24	2	2060.89	-2.4303	0.848862	0.868389	0.815985	0.844412	0.0095204
tLSLPPAsPR	AT1G24267.1	N-Term(iTRAQ8plex); S8(Phospho)	T(1): 0.0; S(3): 0.0; S(8): 100.0	190.342	16.77	2	1422.77	-0.289416	0.901407	0.861333	0.871198	0.877979	0.00961977
gDLDDEATNsPk	AT4G35240.1	N-Term(iTRAQ8plex); S10(Phospho); K12(iTRAQ8plex)	T(8): 0.0; S(10): 100.0	167.77	20.58	3	1949.92	-4.4513	1.08848	1.11773	1.08867	1.09829	0.00963382
eLNsPVETSPLISk	AT5G56210.1	N-Term(iTRAQ8plex); S4(Phospho); K14(iTRAQ8plex)	S(4): 100.0; T(8): 0.0; S(9): 0.0; S(13): 0.0	183.512	29.29	3	2202.18	-1.53887	0.809027	0.848835	0.862846	0.840236	0.0100282
sLEFPEPTsFR	AT4G08500.1	N-Term(iTRAQ8plex); S9(Phospho)	S(1): 100.0; T(8): 0.0; S(9): 0.0	106.917	5.71	2	1693.81	-0.594174	1.09686	1.13629	1.1105	1.11455	0.0100313
fTNPsPcNSPVLQR	AT1G09730.2	N-Term(iTRAQ8plex); S5(Phospho); C7(Carbamidomethyl)	T(2): 0.2; S(5): 99.8; S(9): 0.0	144.336	17.28	3	2000.95	-0.88814	0.943281	0.931914	0.952069	0.942422	0.010112
iSAGVSSmsFk	AT5G16880.1	N-Term(iTRAQ8plex); M8(Oxidation); S9(Phospho); K11(iTRAQ8plex)	S(2): 0.0; S(6): 0.0; S(7): 0.0; S(9): 100.0	188.339	30.71	3	1817.93	0.133295	1.1688	1.20283	1.14236	1.17133	0.010272
iDsPSk	AT2G01980.1	N-Term(iTRAQ8plex); S3(Phospho); K6(iTRAQ8plex)	S(3): 100.0; S(5): 0.0	147.882	15.75	2	1334.72	-0.650195	0.942585	0.945094	0.924802	0.937494	0.0102807
aDsPSSR	AT1G20760.1	N-Term(iTRAQ8plex); S3(Phospho)	S(3): 100.0; S(5): 0.0; S(6): 0.0	167.479	20.47	2	1103.5	-1.43323	0.813516	0.86948	0.830008	0.837668	0.0102995
smsAPSLQPLQGVPSGGLQSSEVkPSGR	AT4G13350.1	N-Term(iTRAQ8plex); M2(Oxidation); S3(Phospho); K24(iTRAQ8plex)	S(1): 4.0; S(3): 96.0; S(6): 0.0; S(15): 0.0; S(20): 0.0; S(21): 0.0; S(26): 0.0	207.463	12.41	4	3485.79	-1.38424	1.04216	1.04775	1.03325	1.04105	0.0104246
lANAVsSGDLEAQDSk	AT1G06950.1	N-Term(iTRAQ8plex); S6(Phospho); K16(iTRAQ8plex)	S(6): 97.6; S(7): 2.4; S(15): 0.0	183.083	21.67	3	2293.15	-1.11694	0.843665	0.881038	0.886165	0.870289	0.0104953
tSEEGSQsPEQVk	AT4G13350.1	N-Term(iTRAQ8plex); S8(Phospho); K13(iTRAQ8plex)	T(1): 0.0; S(2): 0.0; S(6): 0.0; S(8): 100.0	404.985	50.1	2	2094.02	-0.682568	1.129	1.17041	1.12448	1.1413	0.0105302
sVLDtPLsSAR	AT1G35580.1	N-Term(iTRAQ8plex); T5(Phospho); S8(Phospho)	S(1): 0.0; T(5): 100.0; S(8): 98.3; S(9): 1.7	302.242	36.52	2	1609.75	-1.64054	1.11885	1.15163	1.17101	1.14716	0.010531
lVTQSsLPk	AT1G17360.1	N-Term(iTRAQ8plex); S6(Phospho); K9(iTRAQ8plex)	T(3): 0.0; S(5): 0.0; S(6): 99.9	167.632	24.9	2	1660.95	-2.20592	1.0805	1.08189	1.05834	1.07358	0.0105851
qEsDGEEPVSLSQQPk	AT1G76380.1	N-Term(iTRAQ8plex); S3(Phospho); K16(iTRAQ8plex)	S(3): 100.0; S(10): 0.0; S(12): 0.0	177.582	22.36	3	2446.19	-2.06493	0.948597	0.950284	0.963674	0.954185	0.010665
fIATSsGEk	AT1G43700.1	N-Term(iTRAQ8plex); S6(Phospho); K9(iTRAQ8plex)	T(4): 2.0; S(5): 2.0; S(6): 96.1	130.773	1.58	2	1627.86	1.64354	1.03764	1.03478	1.0487	1.04037	0.0108786
asSGDLDNTAIIDQILk	AT5G10540.1	N-Term(iTRAQ8plex); S2(Phospho); K17(iTRAQ8plex)	S(2): 50.0; S(3): 50.0; T(9): 0.0	183.375	36.15	3	2462.3	0.421249	0.830121	0.875458	0.822346	0.842642	0.0108954
gVNTFLQPsPNRk	AT3G55270.1	N-Term(iTRAQ8plex); S9(Phospho); K13(iTRAQ8plex)	T(4): 0.0; S(9): 100.0	151.764	12.8	3	2146.16	-3.40957	0.85831	0.846552	0.801241	0.835368	0.0109837
sNsDGIIDTTPFLPPTVTR	AT4G11680.1	N-Term(iTRAQ8plex); S3(Phospho)	S(1): 50.0; S(3): 50.0; T(9): 0.0; T(10): 0.0; T(16): 0.0; T(18): 0.0	104.19	7.59	3	2415.21	-0.909173	0.862422	0.904519	0.872013	0.879651	0.0110185
sDAVWDEPTsPk	AT1G76070.1	N-Term(iTRAQ8plex); S10(Phospho); K12(iTRAQ8plex)	S(1): 0.0; T(9): 0.0; S(10): 100.0	224.019	22.97	3	2019.98	-1.96589	1.09953	1.13997	1.13941	1.12631	0.0110486
sPLGLTGGER	AT5G63490.1	N-Term(iTRAQ8plex); S1(Phospho)	S(1): 100.0; T(6): 0.0	146.903	15.96	2	1370.7	-1.06322	0.899105	0.907665	0.930391	0.912387	0.0111629
tTEVTPSGEsGNSTGk	AT3G19840.1	N-Term(iTRAQ8plex); S10(Phospho); K16(iTRAQ8plex)	T(1): 0.0; T(2): 0.0; T(5): 0.0; S(7): 33.0; S(10): 33.0; S(13): 33.0; T(14): 1.1	81.1739	18.5	2	2240.08	-3.71569	1.1142	1.0877	1.12757	1.10982	0.0111875
lENSVQQGSsPR	AT2G15860.1	N-Term(iTRAQ8plex); S10(Phospho)	S(4): 0.0; S(9): 0.0; S(10): 100.0	283.071	38	2	1685.81	-1.34767	0.930879	0.923459	0.901867	0.918735	0.0112726
lPsPPPR	AT2G29210.1	N-Term(iTRAQ8plex); S3(Phospho)	S(3): 100.0	169.78	14.32	2	1147.62	-2.22228	1.14048	1.10858	1.15847	1.13584	0.0113363
sAAVLsPSR	AT5G43560.1	N-Term(iTRAQ8plex); S6(Phospho)	S(1): 0.0; S(6): 99.9; S(8): 0.1	126.373	17.06	2	1271.66	-1.86869	0.834964	0.883871	0.872525	0.863787	0.0115678
gIEADSsPR	AT1G21630.1	N-Term(iTRAQ8plex); S7(Phospho)	S(6): 1.6; S(7): 98.4	191.527	19.47	2	1315.62	-1.311	0.94872	0.949956	0.964184	0.954286	0.0115751
dGAsNQNEA	AT3G07030.1	N-Term(iTRAQ8plex); S4(Phospho)	S(4): 100.0	171.539	37.27	2	1289.53	-1.86588	0.8889	0.89233	0.850443	0.877224	0.0117499
nAsLTSsPVAk	AT3G09760.1	N-Term(iTRAQ8plex); S3(Phospho); S7(Phospho); K11(iTRAQ8plex)	S(3): 98.8; T(5): 33.0; S(6): 34.1; S(7): 34.1	101.94	14.33	2	1842.92	-0.652835	0.863176	0.84328	0.802315	0.836257	0.0117615
vSDsSDDLR	AT1G78240.1	N-Term(iTRAQ8plex); S4(Phospho)	S(2): 0.0; S(4): 50.0; S(5): 50.0	182.058	8.7	2	1377.62	-1.88954	1.17903	1.21996	1.15019	1.18306	0.0120077
sSsDEISER	AT1G79830.1	N-Term(iTRAQ8plex); S3(Phospho)	S(1): 0.0; S(2): 0.0; S(3): 100.0; S(7): 0.0	225.518	25.39	2	1393.61	-1.01844	0.885886	0.851683	0.896661	0.878077	0.0121418
gSDSVFsGGDGGGADDDGGEcSSEATk	AT1G05270.1	N-Term(iTRAQ8plex); S7(Phospho); C21(Carbamidomethyl); K27(iTRAQ8plex)	S(2): 0.0; S(4): 0.0; S(7): 100.0; S(22): 0.0; S(23): 0.0; T(26): 0.0	157.497	46.92	3	3209.33	-1.44114	0.863855	0.813688	0.865302	0.847615	0.0121737
lPsFTAk	AT3G11330.1	N-Term(iTRAQ8plex); S3(Phospho); K7(iTRAQ8plex)	S(3): 100.0; T(5): 0.0	165.897	26.81	3	1451.81	-1.8484	1.07413	1.10649	1.08161	1.08741	0.012293
tAsANsLVDAEEk	AT1G07650.1	N-Term(iTRAQ8plex); S3(Phospho); S6(Phospho); K13(iTRAQ8plex)	T(1): 0.0; S(3): 100.0; S(6): 100.0	219.868	33.25	2	2102.98	-2.6698	1.14118	1.18569	1.12986	1.15224	0.0122975
aGsLDVDESk	AT5G61560.2	N-Term(iTRAQ8plex); S3(Phospho); K10(iTRAQ8plex)	S(3): 100.0; S(9): 0.0	224.81	22.35	2	1708.86	-1.00271	1.21743	1.14705	1.19818	1.18755	0.0123051
gYSAAGsPk	AT1G16520.1	N-Term(iTRAQ8plex); S7(Phospho); K9(iTRAQ8plex)	Y(2): 0.0; S(3): 0.0; S(7): 100.0	159.059	29.65	3	1525.78	-4.15223	1.13005	1.14016	1.18568	1.15196	0.0124371
gLEsDEEGDDDDEEYMHR	AT1G15440.2	N-Term(iTRAQ8plex); S4(Phospho)	S(4): 100.0; Y(15): 0.0	265.854	59.7	3	2524.96	-1.68976	0.894513	0.888131	0.923932	0.902192	0.0124687
aNLQTEDPGSPVsPk	AT3G09670.1	N-Term(iTRAQ8plex); S13(Phospho); K15(iTRAQ8plex)	T(5): 0.0; S(10): 0.0; S(13): 100.0	252.5	24.37	3	2228.14	1.18268	0.9042	0.860032	0.865127	0.876453	0.0125129
sYGsMDSLEPSk	AT5G14540.1	N-Term(iTRAQ8plex); S4(Phospho); K12(iTRAQ8plex)	S(1): 1.0; Y(2): 49.5; S(4): 49.5; S(7): 0.0; S(11): 0.0	179.887	15.83	3	1988.94	-4.44068	1.15608	1.14535	1.10565	1.13569	0.0125345
sksFGNLMEAASk	AT2G24550.1	N-Term(iTRAQ8plex); K2(iTRAQ8plex); S3(Phospho); K13(iTRAQ8plex)	S(1): 2.0; S(3): 98.0; S(12): 0.0	204.988	13.64	3	2362.25	-2.42032	1.17724	1.11889	1.15368	1.14994	0.0125396
sTSAETIGDGDkDsPk	AT5G21160.1	N-Term(iTRAQ8plex); K12(iTRAQ8plex); S14(Phospho); K16(iTRAQ8plex)	S(1): 0.0; T(2): 0.0; S(3): 0.0; T(6): 0.0; S(14): 100.0	230.791	17.61	3	2600.31	-3.0505	1.15658	1.21743	1.15798	1.17733	0.012547
gsDDGYsSDSVLR	AT1G12360.1	N-Term(iTRAQ8plex); S2(Phospho); S7(Phospho)	S(2): 100.0; Y(6): 93.2; S(7): 3.4; S(8): 3.4; S(10): 0.0	84.4461	11.21	2	1821.72	-1.56662	1.15305	1.2202	1.22144	1.19823	0.0127411
aLDSSVALsPR	AT1G73980.1	N-Term(iTRAQ8plex); S9(Phospho)	S(4): 0.1; S(5): 2.2; S(9): 97.7	150.402	11.16	2	1499.78	-1.37902	0.869644	0.89758	0.911188	0.892804	0.0127639
aLtPVNLPVAAVAR	AT3G16830.1	N-Term(iTRAQ8plex); T3(Phospho)	T(3): 100.0	112.168	7.34	2	1776	-2.18128	0.871446	0.911853	0.872485	0.885261	0.01317
gPSGSPWYGsDR	AT2G34420.1	N-Term(iTRAQ8plex); S10(Phospho)	S(3): 0.0; S(5): 0.0; Y(8): 0.0; S(10): 100.0	290.295	36.28	2	1649.72	-1.28119	1.07404	1.10079	1.0708	1.08188	0.0132129
aISLPSsPQNYR	AT3G58640.1	N-Term(iTRAQ8plex); S7(Phospho)	S(3): 0.0; S(6): 50.0; S(7): 50.0; Y(11): 0.0	172.038	18.12	2	1716.86	0.841552	0.923019	0.889123	0.917575	0.909906	0.013336
sTDDLSGFR	AT1G33050.3	N-Term(iTRAQ8plex); S1(Phospho)	S(1): 100.0; T(2): 0.0; S(6): 0.0	163.947	18.07	2	1381.63	-3.59038	1.08982	1.06064	1.0866	1.07902	0.0133901
qSSSsPPPALAPR	AT5G03040.1	N-Term(iTRAQ8plex); S5(Phospho)	S(2): 0.0; S(3): 0.0; S(4): 0.0; S(5): 100.0	254.714	39.09	2	1678.84	-2.48112	1.03986	1.06017	1.05462	1.05155	0.0135495
kITAELQAAsSSDSk	AT5G14740.2	N-Term(iTRAQ8plex); K1(iTRAQ8plex); S10(Phospho); K15(iTRAQ8plex)	T(3): 0.0; S(10): 49.5; S(11): 49.5; S(12): 0.9; S(14): 0.0	270.742	31.73	3	2528.36	-5.45251	0.899256	0.855183	0.893385	0.882608	0.0135716
aPsFSGPLNLPNR	AT4G10730.1	N-Term(iTRAQ8plex); S3(Phospho)	S(3): 98.0; S(5): 2.0	228.558	22.82	2	1753.89	-0.314776	0.879007	0.824619	0.86963	0.857752	0.0136414
aAAsTDDFLQTLEDFTSk	AT2G31740.1	N-Term(iTRAQ8plex); S4(Phospho); K18(iTRAQ8plex)	S(4): 98.2; T(5): 1.8; T(11): 0.0; T(16): 0.0; S(17): 0.0	311.422	52.24	3	2648.3	0.22667	1.14046	1.12581	1.0926	1.11962	0.0137244
eLDLGsPVSPLR	AT1G53300.1	N-Term(iTRAQ8plex); S6(Phospho)	S(6): 100.0; S(9): 0.0	254.645	16	2	1666.87	-0.0903487	0.897188	0.849648	0.887018	0.877951	0.0137353
eAHEEDStAINsGGSLVAPR	AT2G23200.1	N-Term(iTRAQ8plex); T8(Phospho); S12(Phospho)	S(7): 50.0; T(8): 50.0; S(12): 95.9; S(15): 4.2	167.321	17.94	3	2504.1	0.419551	1.08983	1.06415	1.09676	1.08358	0.0137881
yVGFGsSPGPAPR	AT2G37550.1	N-Term(iTRAQ8plex); S6(Phospho)	Y(1): 0.0; S(6): 50.0; S(7): 50.0	111.692	6.12	2	1675.81	-0.271938	1.1772	1.17958	1.12156	1.15945	0.0138375
lPDESGVEPTENsPk	AT1G30470.3	N-Term(iTRAQ8plex); S13(Phospho); K15(iTRAQ8plex)	S(5): 0.0; T(10): 0.0; S(13): 100.0	322.866	38.25	3	2287.13	-2.07602	0.880656	0.87952	0.831489	0.863888	0.0138769
lQTHsGPLSSGVVLINSDSEk	AT4G10730.1	N-Term(iTRAQ8plex); S5(Phospho); K21(iTRAQ8plex)	T(3): 2.5; S(5): 92.4; S(9): 2.5; S(10): 2.5; S(17): 0.0; S(19): 0.0	176.805	21.36	3	2856.5	1.68864	0.899095	0.887276	0.851003	0.879125	0.0140274
gFELFSSsPVR	AT3G63500.2	N-Term(iTRAQ8plex); S8(Phospho)	S(6): 0.0; S(7): 2.0; S(8): 98.0	201.569	15.04	2	1609.79	-0.996984	1.05849	1.06201	1.08478	1.06842	0.0141949
sLEsDGNDDsDsEEDFPGSR	AT5G09400.1	N-Term(iTRAQ8plex); S4(Phospho); S10(Phospho); S12(Phospho)	S(1): 0.5; S(4): 99.6; S(10): 97.5; S(12): 51.2; S(19): 51.2	81.7247	13.74	2	2701.93	-3.01326	0.895133	0.88727	0.925764	0.902722	0.0142603
gDAETMESDAIADtPtPEEQQR	AT5G09860.2	N-Term(iTRAQ8plex); T14(Phospho); T16(Phospho)	T(5): 0.0; S(8): 0.0; T(14): 100.0; T(16): 100.0	301.015	84.11	3	2855.16	-1.61697	1.09306	1.10273	1.1373	1.11103	0.0143086
eTENsT	AT4G34120.1	N-Term(iTRAQ8plex); S5(Phospho)	T(2): 0.0; S(5): 50.0; T(6): 50.0	71.5751	19.6	2	1064.44	-1.43103	0.895476	0.89061		0.893043	0.0144804
sVENYPSsPsPR	AT1G11310.1	N-Term(iTRAQ8plex); S8(Phospho); S10(Phospho)	S(1): 0.0; Y(5): 0.0; S(7): 0.0; S(8): 100.0; S(10): 100.0	275.089	33.33	2	1783.76	-1.37742	0.88837	0.918128	0.873988	0.893495	0.0145677
gEDNLtPTTSWAk	AT4G36210.2	N-Term(iTRAQ8plex); T6(Phospho); K13(iTRAQ8plex)	T(6): 97.0; T(8): 2.9; T(9): 0.1; S(10): 0.0	105.808	20.01	3	2108.04	-6.1401	0.88054	0.831795	0.817204	0.84318	0.0145851
sGQsDEsDGEVAVR	AT1G32490.2	N-Term(iTRAQ8plex); S4(Phospho); S7(Phospho)	S(1): 0.0; S(4): 100.0; S(7): 100.0	243.296	47.6	2	1899.76	-2.00644	0.90631	0.929889	0.936894	0.924364	0.0146318
nASLTSsPVAk	AT3G09760.1	N-Term(iTRAQ8plex); S7(Phospho); K11(iTRAQ8plex)	S(3): 0.0; T(5): 1.4; S(6): 1.4; S(7): 97.2	160.057	20.2	3	1762.95	-5.17811	0.868175	0.891138	0.914488	0.891267	0.014784
lsSAAAkPSVTA	AT4G31700.1	N-Term(iTRAQ8plex); S2(Phospho); K7(iTRAQ8plex)	S(2): 100.0; S(3): 0.0; S(9): 0.0; T(11): 0.0	269.335	13.16	2	1790.98	-2.94198	1.07011	1.10669	1.08279	1.08653	0.0150157
nMDVAMsD	AT2G28600.1	N-Term(iTRAQ8plex); S7(Phospho)	S(7): 100.0	143.571	26.42	2	1266.51	0.287659	1.18642	1.1652	1.24781	1.19981	0.0150215
yVEEWVGPGSPmNsPR	AT1G36310.1	N-Term(iTRAQ8plex); M12(Oxidation); S14(Phospho)	Y(1): 0.0; S(10): 0.2; S(14): 99.8	125.672	22.87	3	2205	-1.37982	0.883836	0.819751	0.841365	0.848317	0.0150535
aPPAtLTSPkPPSSSDFSIPTIDLk	AT1G06620.1	N-Term(iTRAQ8plex); T5(Phospho); K10(iTRAQ8plex); K25(iTRAQ8plex)	T(5): 99.2; T(7): 0.4; S(8): 0.4; S(13): 0.0; S(14): 0.0; S(15): 0.0; S(18): 0.0; T(21): 0.0	129.39	19.56	5	3559.93	-2.25302	1.05985	1.0813	1.05486	1.06534	0.0150576
qSLLFQDLAsPVSAR	AT3G16310.1	N-Term(iTRAQ8plex); S10(Phospho)	S(2): 0.0; S(10): 50.0; S(13): 50.0	159.568	32.44	3	2016.04	-4.30058	0.895337	0.866843	0.913035	0.891738	0.0150981
aIAPPELsPR	AT2G16485.1	N-Term(iTRAQ8plex); S8(Phospho)	S(8): 100.0	284.877	30.5	2	1434.76	-1.74033	0.86066	0.908957	0.89086	0.886826	0.0151426
vEASDVsSADSDFIGR	AT5G04550.1	N-Term(iTRAQ8plex); S7(Phospho)	S(4): 0.0; S(7): 98.0; S(8): 2.0; S(11): 0.0	262.565	51.78	2	2038.94	3.96679	0.872588	0.916577	0.876648	0.888604	0.0155064
vEGQNVELsETEk	AT1G19870.1	N-Term(iTRAQ8plex); S9(Phospho); K13(iTRAQ8plex)	S(9): 97.9; T(11): 2.1	188.033	19.47	3	2150.08	-0.66541	0.847957	0.812111	0.879303	0.846457	0.015609
aEALAALTSAFNSSPSSksPPR	AT3G57410.1	N-Term(iTRAQ8plex); K18(iTRAQ8plex); S19(Phospho)	T(8): 0.0; S(9): 0.0; S(13): 0.0; S(14): 0.0; S(16): 49.6; S(17): 0.8; S(19): 49.6	496.794	40.56	4	2877.49	-0.71959	1.11665	1.18193	1.16741	1.15533	0.015846
lLEASVNNEkDEEsVR	AT3G14840.2	N-Term(iTRAQ8plex); K10(iTRAQ8plex); S14(Phospho)	S(5): 0.0; S(14): 100.0	250.777	28	3	2520.28	-0.453657	0.908541	0.892333	0.859325	0.886733	0.0159544
sPPVVVSDVSEDk	AT5G47430.2	N-Term(iTRAQ8plex); S1(Phospho); K13(iTRAQ8plex)	S(1): 100.0; S(7): 0.0; S(10): 0.0	228.95	29	3	2046.05	-3.3971	0.885018	0.900971	0.848308	0.878099	0.0159677
qLsLDQFQNESR	AT4G03080.1	N-Term(iTRAQ8plex); S3(Phospho)	S(3): 100.0; S(11): 0.0	302.757	41.14	2	1848.88	-1.14954	0.918014	0.875101	0.876309	0.889808	0.0159983
lIHPLPPAITsPETSPER	AT2G27210.2	N-Term(iTRAQ8plex); S11(Phospho)	T(10): 0.0; S(11): 98.3; T(14): 1.7; S(15): 0.0	424.021	41.81	3	2339.23	-1.31053	0.918327	0.902396	0.938002	0.919575	0.0160011
tSSLPsPk	AT1G49950.3	N-Term(iTRAQ8plex); S6(Phospho); K8(iTRAQ8plex)	T(1): 0.0; S(2): 0.0; S(3): 0.0; S(6): 100.0	156.38	21.41	3	1504.82	-0.666895	0.897034	0.851206	0.839155	0.862465	0.0160396
iQEGPEGsLQsEMk	AT1G68790.1	N-Term(iTRAQ8plex); S8(Phospho); S11(Phospho); K14(iTRAQ8plex)	S(8): 100.0; S(11): 100.0	168.108	30.13	3	2301.06	-3.26694	1.03777	1.05631	1.05821	1.05076	0.0160961
gGDsHSQSPPVVIPPPPAk	AT5G63640.1	N-Term(iTRAQ8plex); S4(Phospho); K19(iTRAQ8plex)	S(4): 33.3; S(6): 33.3; S(8): 33.3	118.055	14.62	3	2555.35	0.267934	0.921752	0.87846	0.905247	0.90182	0.0161099
qSsLLSk	AT1G59610.1;AT1G10290.1	N-Term(iTRAQ8plex); S3(Phospho); K7(iTRAQ8plex)	S(2): 0.0; S(3): 100.0; S(6): 0.0	177.678	17.76	2	1450.81	-4.20879	0.858019	0.893989	0.83267	0.861559	0.0161144
sLsFNSWEVPk	AT4G33050.3	N-Term(iTRAQ8plex); S3(Phospho); K11(iTRAQ8plex)	S(1): 0.0; S(3): 100.0; S(6): 0.0	309.792	37.92	2	1982.02	-2.35079	1.17537	1.21191	1.13432	1.17387	0.0162118
tAVYGGRsPDHR	AT2G20960.1	N-Term(iTRAQ8plex); S8(Phospho)	T(1): 0.1; Y(4): 3.5; S(8): 96.4	88.2279	9.43	3	1699.82	-1.31604	0.89503	0.874161	0.837086	0.868759	0.0162623
gFVPFVPGsPTER	AT3G05030.2	N-Term(iTRAQ8plex); S9(Phospho)	S(9): 98.6; T(11): 1.4	370.957	57.57	3	1773.89	-0.951986	0.852667	0.904794	0.887192	0.881551	0.0162986
eNsLFGGDADITEkPIEPIk	AT2G20190.1	N-Term(iTRAQ8plex); S3(Phospho); K14(iTRAQ8plex); K20(iTRAQ8plex)	S(3): 100.0; T(12): 0.0	287.127	28.15	4	3165.68	-0.808867	1.10762	1.16741	1.16054	1.14519	0.0165091
sVVtSPR	AT1G08420.2;AT2G27210.2	N-Term(iTRAQ8plex); T4(Phospho)	S(1): 0.0; T(4): 50.0; S(5): 50.0	77.4857	4.49	2	1129.59	-0.0316539	1.09696	1.06227	1.09274	1.08399	0.0165102
eTDIPSHVLmGIPHGAAsPk	AT5G59010.2	N-Term(iTRAQ8plex); M10(Oxidation); S18(Phospho); K20(iTRAQ8plex)	T(2): 0.0; S(6): 0.0; S(18): 100.0	156.436	15.21	4	2761.42	-0.248709	1.17802	1.23416	1.15112	1.18777	0.0165532
aALVLNAsR	AT5G57110.1	N-Term(iTRAQ8plex); S8(Phospho)	S(8): 100.0	192.381	14.67	2	1298.71	-2.05532	1.20295	1.20091	1.13205	1.17864	0.0165915
tSADMEEENTETQPELFQTLk	AT3G02750.1	N-Term(iTRAQ8plex); T1(Phospho); K21(iTRAQ8plex)	T(1): 25.0; S(2): 25.0; T(10): 25.0; T(12): 25.0; T(19): 0.0	93.6184	18.84	3	3129.48	-0.199802	0.926887	0.888881	0.918684	0.911484	0.0165946
mSLSTAQAIDQAMtPk	AT5G64070.1	N-Term(iTRAQ8plex); T14(Phospho); K16(iTRAQ8plex)	S(2): 0.0; S(4): 0.0; T(5): 0.0; T(14): 100.0	251.249	45.34	3	2381.2	-2.34266	0.830497	0.831624	0.889571	0.850564	0.0166151
iDINsAVYPR	AT1G28380.1	N-Term(iTRAQ8plex); S5(Phospho)	S(5): 100.0; Y(8): 0.0	241.892	30.14	2	1531.78	-2.82717	0.963231	0.967646	0.950414	0.96043	0.0166306
lNDDENTHIsTR	AT1G53430.2	N-Term(iTRAQ8plex); S10(Phospho)	T(7): 0.0; S(10): 100.0; T(11): 0.0	315.354	36.25	2	1798.83	-1.02466	0.893007	0.844364	0.892432	0.876601	0.0166388
gNFsPGsSPSGMDSR	AT3G21100.1	N-Term(iTRAQ8plex); S4(Phospho); S7(Phospho)	S(4): 97.3; S(7): 51.1; S(8): 51.3; S(10): 0.3; S(14): 0.0	76.6688	11.68	2	1946.76	-2.17747	1.14536	1.20685	1.13995	1.16405	0.0166758
vQIESGVMtAETGTYR	AT2G17700.1	N-Term(iTRAQ8plex); T9(Phospho)	S(5): 0.0; T(9): 100.0; T(12): 0.0; T(14): 0.0; Y(15): 0.0	271.124	65.77	2	2126.01	-0.728777	0.834929	0.890466	0.88124	0.868878	0.0167413
aLVPAAGPAPPVAQPPsPAALADDPGAmLAGLL	AT5G22770.1	N-Term(iTRAQ8plex); S17(Phospho); M28(Oxidation)	S(17): 100.0	73.4311	16.07	3	3416.8	5.10293	1.09905	1.13378	1.15785	1.13023	0.0167457
dDIsLQNDTVDANETTk	AT1G24160.1	N-Term(iTRAQ8plex); S4(Phospho); K17(iTRAQ8plex)	S(4): 100.0; T(9): 0.0; T(15): 0.0; T(16): 0.0	153.424	39.06	3	2567.22	-4.33469	0.969272	0.967787	0.954355	0.963805	0.0167505
mNTVANYDSDtAAAAAEVPGVASSGk	AT5G64420.1	N-Term(iTRAQ8plex); M1(Oxidation); T11(Phospho); K26(iTRAQ8plex)	T(3): 0.0; Y(7): 2.7; S(9): 48.7; T(11): 48.7; S(23): 0.0; S(24): 0.0	126.108	26.94	3	3201.55	7.11416	1.11948	1.13094	1.18102	1.14381	0.0168252
gEENsMPGQSSLESLMQR	AT1G06210.1	N-Term(iTRAQ8plex); S5(Phospho)	S(5): 100.0; S(10): 0.0; S(11): 0.0; S(14): 0.0	153.527	30.84	3	2364.05	-2.51515	0.926856	0.922323	0.9507	0.933293	0.0169668
nsPDPPDSAVTLDSYR	AT2G32910.1	N-Term(iTRAQ8plex); S2(Phospho)	S(2): 100.0; S(8): 0.0; T(11): 0.0; S(14): 0.0; Y(15): 0.0	187.333	37.78	3	2117.96	-3.48071	0.942717	0.922857	0.908358	0.924644	0.0170205
rNsESGLELLSk	AT3G28180.1	N-Term(iTRAQ8plex); S3(Phospho); K12(iTRAQ8plex)	S(3): 100.0; S(5): 0.0; S(11): 0.0	232.365	28.04	3	2021.09	0.0698189	1.14517	1.12478	1.1938	1.15458	0.0170951
eETVsVPESIELEEQPQEER	AT5G40450.1	N-Term(iTRAQ8plex); S5(Phospho)	T(3): 2.8; S(5): 97.2; S(9): 0.0	257.946	30.53	3	2741.27	0.391597	1.06191	1.08663	1.09942	1.08265	0.0172756
ySLVLDPNLDAGtPR	AT3G03570.1	N-Term(iTRAQ8plex); T13(Phospho)	Y(1): 0.0; S(2): 0.0; T(13): 100.0	359.652	54.62	2	2015.01	-0.407146	0.948254	0.943124	0.921115	0.937498	0.0172788
gLTIEELPsDEEVEER	AT2G45380.1	N-Term(iTRAQ8plex); S9(Phospho)	T(3): 0.0; S(9): 100.0	130.152	9.63	2	2229.03	-7.61451	1.23037	1.18082	1.14518	1.18546	0.0172843
tLSDQLNEVVVGDsDDVVSSNVRPR	AT4G18820.1	N-Term(iTRAQ8plex); S14(Phospho)	T(1): 0.0; S(3): 0.0; S(14): 100.0; S(19): 0.0; S(20): 0.0	116.017	16.16	3	3084.51	-2.28186	0.907844	0.920046	0.875831	0.90124	0.017358
sAPTTPINQNAAAAFAAVSEEER	AT4G37870.1	N-Term(iTRAQ8plex); S1(Phospho)	S(1): 100.0; T(4): 0.0; T(5): 0.0; S(19): 0.0	403.228	62	3	2729.3	-2.09273	0.975063	0.96577	0.977732	0.972855	0.0173727
gFLsGPIER	AT1G07630.1;AT2G28890.1	N-Term(iTRAQ8plex); S4(Phospho)	S(4): 100.0	213.698	17.56	2	1359.69	-2.06116	0.937936	0.906323	0.933627	0.925962	0.0174069
ySVDMsPVk	AT3G26560.1	N-Term(iTRAQ8plex); S6(Phospho); K9(iTRAQ8plex)	Y(1): 0.0; S(2): 0.0; S(6): 100.0	178.721	28.18	3	1713.87	-4.27384	1.13229	1.08321	1.12383	1.11311	0.0174662
qVsFQGVNVENYQQSR	AT2G31820.1	N-Term(iTRAQ8plex); S3(Phospho)	S(3): 100.0; Y(12): 0.0; S(15): 0.0	258.257	34.77	3	2267.08	3.01512	0.854693	0.87149	0.909791	0.878658	0.0175793
tASEIsADALIPGDSSNk	AT1G20670.1	N-Term(iTRAQ8plex); S6(Phospho); K18(iTRAQ8plex)	T(1): 0.0; S(3): 0.1; S(6): 99.9; S(15): 0.0; S(16): 0.0	214.232	38.62	3	2464.24	-0.523893	1.13047	1.12434	1.08233	1.11238	0.017645
sIETTIPSIILPPPPPGPLsPVTTAQk	AT3G58600.1	N-Term(iTRAQ8plex); S20(Phospho); K27(iTRAQ8plex)	S(1): 0.0; T(4): 0.0; T(5): 0.0; S(8): 0.0; S(20): 95.6; T(23): 2.2; T(24): 2.2	449.247	59.86	3	3439.94	1.78866	1.08478	1.13629	1.10826	1.10978	0.0178973
eQIEDFYEQDDDVtPR	AT4G38550.1	N-Term(iTRAQ8plex); T14(Phospho)	Y(7): 0.0; T(14): 100.0	521.861	87.26	2	2383.03	0.115656	0.863247	0.896813	0.913472	0.891178	0.0179273
rIEEDssEEEEEEEDNQEPQVDVTQLTGR	AT2G16860.1	N-Term(iTRAQ8plex); S6(Phospho); S7(Phospho)	S(6): 100.0; S(7): 100.0; T(24): 0.0; T(27): 0.0	357.331	82.32	3	3883.61	-2.35116	1.16928	1.12205	1.10971	1.13368	0.0179477
aIPSSSRPsSAGGPSDSR	AT1G03930.1	N-Term(iTRAQ8plex); S9(Phospho)	S(4): 24.2; S(5): 1.6; S(6): 1.6; S(9): 24.2; S(10): 24.2; S(15): 24.2; S(17): 0.1	84.7506	1.9	3	2100	-1.11242	0.869865	0.893524	0.83005	0.86448	0.0181683
hmsPPtPPkAAtPPPPPPR	AT2G46630.1	N-Term(iTRAQ8plex); M2(Oxidation); S3(Phospho); T6(Phospho); K9(iTRAQ8plex); T12(Phospho)	S(3): 100.0; T(6): 100.0; T(12): 100.0	162.154	14.27	4	2837.34	-1.97501	1.09592	1.07812	1.12485	1.09963	0.0181754
aLTSEsPPHLAR	AT2G30990.3	N-Term(iTRAQ8plex); S6(Phospho)	T(3): 0.0; S(4): 0.0; S(6): 100.0	130.31	26.74	3	1662.85	-3.6594	0.904573	0.855189	0.898627	0.88613	0.0181766
vVPPsPk	AT4G39680.1	N-Term(iTRAQ8plex); S5(Phospho); K7(iTRAQ8plex)	S(5): 100.0	234.465	32.61	2	1411.81	-3.35657	1.04662	1.06956	1.04766	1.05461	0.0182518
dATsMGtVEDPk	AT1G19870.1	N-Term(iTRAQ8plex); S4(Phospho); T7(Phospho); K12(iTRAQ8plex)	T(3): 0.2; S(4): 99.9; T(7): 99.9	92.1727	11.52	2	2018.9	0.641748	1.13647	1.18335	1.1161	1.14531	0.018263
iSEVAGsDR	AT2G32080.2	N-Term(iTRAQ8plex); S7(Phospho)	S(2): 50.0; S(7): 50.0	106.393	8.52	2	1317.64	0.339613	1.14168	1.14457	1.09143	1.12589	0.0182682
eVTFGDLGsk	AT5G04930.1	N-Term(iTRAQ8plex); S9(Phospho); K10(iTRAQ8plex)	T(3): 0.0; S(9): 100.0	132.631	26.11	3	1740.9	0.0442236	1.19118	1.1446	1.23495	1.19024	0.0182877
fDWDHPLHLQPmsPTTVk	AT5G39320.1	N-Term(iTRAQ8plex); M12(Oxidation); S13(Phospho); K18(iTRAQ8plex)	S(13): 100.0; T(15): 0.0; T(16): 0.0	341.71	44.4	3	2853.42	-0.53687	1.05407	1.07613	1.04945	1.05988	0.0183836
aETTASNTDANVQsPESk	AT5G17910.1	N-Term(iTRAQ8plex); S14(Phospho); K18(iTRAQ8plex)	T(3): 0.0; T(4): 0.0; S(6): 0.0; T(8): 0.0; S(14): 100.0; S(17): 0.0	163.363	38.77	3	2538.23	3.50307	1.0632	1.09842	1.07111	1.07758	0.0183904
mQETEELsDGDEEIGGEESTk	AT1G69070.1	N-Term(iTRAQ8plex); M1(Oxidation); S8(Phospho); K21(iTRAQ8plex)	T(4): 0.2; S(8): 99.8; S(19): 0.0; T(20): 0.0	122.065	25.48	3	3017.32	-4.04973	1.0429	1.04916	1.03012	1.04073	0.0184068
sGFSLStIER	AT5G08050.1	N-Term(iTRAQ8plex); T7(Phospho)	S(1): 0.0; S(4): 0.0; S(6): 1.8; T(7): 98.2	198.103	18.94	2	1480.73	-2.07405	0.811046	0.847122	0.883915	0.847361	0.0184683
sQFAFDDSVPStPLSR	AT1G20760.1	N-Term(iTRAQ8plex); T12(Phospho)	S(1): 0.0; S(8): 0.0; S(11): 0.1; T(12): 99.8; S(15): 0.1	185.904	26.29	3	2138.01	-2.60902	0.872103	0.843704	0.904183	0.87333	0.0184941
vQAGLQSGAksQ	AT3G54610.1	N-Term(iTRAQ8plex); K10(iTRAQ8plex); S11(Phospho)	S(7): 0.0; S(11): 100.0	208.344	29.93	3	1862	-0.606447	1.06687	1.10829	1.08538	1.08685	0.0185035
eQGASsSSPFSENR	AT5G05190.1	N-Term(iTRAQ8plex); S6(Phospho)	S(5): 2.1; S(6): 95.7; S(7): 2.1; S(8): 0.0; S(11): 0.0	211.245	22.64	2	1866.82	-0.906862	1.06576	1.04027	1.05809	1.05471	0.0185139
vEEFSGFsPAAGk	AT4G17230.1	N-Term(iTRAQ8plex); S8(Phospho); K13(iTRAQ8plex)	S(5): 0.0; S(8): 100.0	355.46	65.7	2	2014.01	-3.21359	0.861141	0.912462	0.896736	0.890113	0.018555
aVDAGmLDyDSDDNPIVVDk	AT2G47330.1	N-Term(iTRAQ8plex); M6(Oxidation); Y9(Phospho); K20(iTRAQ8plex)	Y(9): 50.0; S(11): 50.0	162.829	34.72	3	2856.31	-12.1787	1.18919	1.11792	1.18069	1.1626	0.0185756
aAsPDPLGESSSSGTAR	AT4G35980.1	N-Term(iTRAQ8plex); S3(Phospho)	S(3): 100.0; S(10): 0.0; S(11): 0.0; S(12): 0.0; S(13): 0.0; T(15): 0.0	137.17	23.54	2	1973.92	1.77848	0.854881	0.871051	0.911297	0.879076	0.0187017
fcIsPEVk	AT3G11720.1	N-Term(iTRAQ8plex); C2(Carbamidomethyl); S4(Phospho); K8(iTRAQ8plex)	S(4): 100.0	136.114	17.86	3	1667.87	-0.632743	1.1673	1.17438	1.10865	1.15011	0.0187183
hAEtDDELLEk	AT3G18240.1	N-Term(iTRAQ8plex); T4(Phospho); K11(iTRAQ8plex)	T(4): 100.0	275.324	16.76	3	1987.98	-1.67841	1.05612	1.08796	1.08895	1.07767	0.0187274
lSLDsPAk	AT3G13460.3	N-Term(iTRAQ8plex); S5(Phospho); K8(iTRAQ8plex)	S(2): 0.0; S(5): 100.0	235.763	37.07	3	1518.84	-2.00991	0.935892	0.905426	0.895132	0.91215	0.0188564
pTSENDFMTEyVVTR	AT3G45640.1	N-Term(iTRAQ8plex); Y11(Phospho)	T(2): 0.0; S(3): 0.0; T(9): 0.0; Y(11): 100.0; T(14): 0.0	184.856	20.61	3	2172.98	0.443351	0.88271	0.814177	0.863665	0.853517	0.0188914
dNPFAFDLsPSSSR	AT2G22880.1	N-Term(iTRAQ8plex); S9(Phospho)	S(9): 100.0; S(11): 0.0; S(12): 0.0; S(13): 0.0	422.928	52.55	2	1923.87	-2.46121	1.11545	1.18942	1.15404	1.15297	0.0189484
fSAFsPNk	AT1G24160.1	N-Term(iTRAQ8plex); S5(Phospho); K8(iTRAQ8plex)	S(2): 0.0; S(5): 100.0	211.02	17.5	2	1585.82	-2.41676	1.07538	1.11997	1.1185	1.10462	0.0189828
mASMFGGDtDDEEEPE	AT5G65960.1	N-Term(iTRAQ8plex); T9(Phospho)	S(3): 0.0; T(9): 100.0	216.259	89.07	2	2143.8	0.24627	1.05389	1.08543	1.08523	1.07485	0.0190416
dLSDFsPk	AT2G23140.2	N-Term(iTRAQ8plex); S6(Phospho); K8(iTRAQ8plex)	S(3): 0.0; S(6): 100.0	243.921	21.75	2	1596.81	-2.93404	0.907765	0.925944	0.943799	0.925836	0.0191112
sSGEIsPEREPLIk	AT5G17010.4	N-Term(iTRAQ8plex); S6(Phospho); K14(iTRAQ8plex)	S(1): 0.0; S(2): 0.0; S(6): 100.0	173.342	4.21	3	2230.19	-2.33853	1.05557	1.03605	1.03875	1.04346	0.0191713
lALPEPASsPTVQk	AT3G57220.1	N-Term(iTRAQ8plex); S9(Phospho); K14(iTRAQ8plex)	S(8): 0.1; S(9): 99.9; T(11): 0.0	196.58	28.79	3	2126.16	-3.58041	0.927437	0.945883	0.954833	0.942718	0.0192539
mLQEIGGGDEDsLHk	AT1G28440.1	N-Term(iTRAQ8plex); S12(Phospho); K15(iTRAQ8plex)	S(12): 100.0	145.481	8.79	3	2317.13	-2.45361	0.867736	0.87592	0.809106	0.850921	0.0193434
vQVAtVR	AT3G46780.1	N-Term(iTRAQ8plex); T5(Phospho)	T(5): 100.0	182.891	23.08	2	1156.64	-1.86726	0.873013	0.893604	0.829004	0.865207	0.0193992
eIEDDIAGYsEESsEER	AT2G46020.1	N-Term(iTRAQ8plex); S10(Phospho); S14(Phospho)	Y(9): 26.5; S(10): 73.5; S(13): 50.0; S(14): 50.0	84.3408	15.27	2	2421.96	1.83965	1.08799	1.05329	1.07121	1.07083	0.0194337
nSSGEGsL	AT5G57110.1	N-Term(iTRAQ8plex); S7(Phospho)	S(2): 0.0; S(3): 0.0; S(7): 100.0	177.78	24.84	2	1134.5	-2.74976	0.882523	0.866528	0.919452	0.889501	0.0195259
eALEDsSHEMEIPETSNk	AT3G12020.1	N-Term(iTRAQ8plex); S6(Phospho); K18(iTRAQ8plex)	S(6): 96.5; S(7): 3.5; T(15): 0.0; S(16): 0.0	109.491	10.25	3	2734.26	-4.93045	0.948897	0.927257	0.95342	0.943191	0.0196051
eANsGsEDDR	AT1G80930.1	N-Term(iTRAQ8plex); S4(Phospho); S6(Phospho)	S(4): 100.0; S(6): 100.0	177.337	15.64	2	1543.56	-0.771526	1.25344	1.15739	1.18712	1.19932	0.0196882
vTSADLsPk	AT5G14720.1	N-Term(iTRAQ8plex); S7(Phospho); K9(iTRAQ8plex)	T(2): 0.0; S(3): 0.0; S(7): 100.0	243.032	36.85	3	1605.87	-1.77857	1.12353	1.14731	1.0883	1.11971	0.0198941
sTTLDGDEDDDsPTVDEAELPk	AT1G26110.2	N-Term(iTRAQ8plex); S12(Phospho); K22(iTRAQ8plex)	S(1): 0.0; T(2): 0.0; T(3): 0.0; S(12): 97.9; T(14): 2.0	169.699	25.17	3	3037.4	2.66165	0.896825	0.937678	0.90527	0.913258	0.0199888
aATEDVFGGPDHNIDSDTSLDDSEAksPSR	AT5G07770.2	N-Term(iTRAQ8plex); K26(iTRAQ8plex); S27(Phospho)	T(3): 0.0; S(16): 0.0; T(18): 0.0; S(19): 0.0; S(23): 0.3; S(27): 94.5; S(29): 5.2	191.622	26.25	4	3821.76	-0.995879	1.08423	1.05548	1.05661	1.06544	0.0200168
eSFETLsHGsPDNSVTSPDk	AT3G52240.1	N-Term(iTRAQ8plex); S7(Phospho); S10(Phospho); K20(iTRAQ8plex)	S(2): 2.4; T(5): 50.0; S(7): 50.0; S(10): 97.6; S(14): 0.0; T(16): 0.0; S(17): 0.0	109.234	18.57	3	2902.29	-3.5303	1.12263	1.09325	1.15472	1.12353	0.0200292
sVGEASTTNFVAAR	AT4G30340.1	N-Term(iTRAQ8plex); S1(Phospho)	S(1): 100.0; S(6): 0.0; T(7): 0.0; T(8): 0.0	200.584	20.28	2	1793.87	-1.42204	0.886169	0.865526	0.81625	0.855982	0.0201162
rPFAAIVGGsk	AT1G56190.2;AT3G12780.1	N-Term(iTRAQ8plex); S10(Phospho); K11(iTRAQ8plex)	S(10): 100.0	227.444	14.24	3	1791.01	0.111634	1.21376	1.21387	1.13304	1.18689	0.0201311
rVsFQGVGR	AT4G04210.1	N-Term(iTRAQ8plex); S3(Phospho)	S(3): 100.0	124.93	11.37	2	1389.73	-1.62853	0.895899	0.845899	0.899513	0.880437	0.0203019
dSSVLVsVSSPmR	AT3G22520.1	N-Term(iTRAQ8plex); S7(Phospho); M12(Oxidation)	S(2): 0.0; S(3): 0.0; S(7): 33.3; S(9): 33.3; S(10): 33.3	112.381	14.78	3	1763.85	-1.11215	1.04309	1.05858	1.03603	1.0459	0.0204186
sLSASGsFR	AT1G07110.1	N-Term(iTRAQ8plex); S7(Phospho)	S(1): 0.0; S(3): 0.0; S(5): 0.0; S(7): 100.0	206.343	25.04	2	1295.63	-1.63562	1.03418	1.05071	1.03301	1.0393	0.0205112
aGSSTTFLsPPsSPR	AT3G06170.1	N-Term(iTRAQ8plex); S9(Phospho); S12(Phospho)	S(3): 0.0; S(4): 0.0; T(5): 0.0; T(6): 0.0; S(9): 98.0; S(12): 4.1; S(13): 98.0	338.758	37.04	2	1955.88	-1.685	1.06749	1.06298	1.04065	1.05704	0.0205148
iFGPSSsTTSR	AT1G49730.4	N-Term(iTRAQ8plex); S7(Phospho)	S(5): 0.1; S(6): 2.7; S(7): 94.3; T(8): 2.7; T(9): 0.1; S(10): 0.0	148.054	13.18	2	1523.74	-0.621193	0.984927	0.976257	0.983523	0.981569	0.0205954
lIATGsGHLIk	AT2G17840.1	N-Term(iTRAQ8plex); S6(Phospho); K11(iTRAQ8plex)	T(4): 0.1; S(6): 99.9	124.404	12.46	3	1798.04	-3.48989	0.868324	0.86599	0.917945	0.884087	0.0207038
aLQESMNVGsPPR	AT4G36860.1	N-Term(iTRAQ8plex); S10(Phospho)	S(5): 0.0; S(10): 100.0	221.911	34.49	2	1769.85	-3.75825	0.857722	0.903508	0.908597	0.889942	0.0209299
sGsGDDEEGSYGR	AT5G39570.1	N-Term(iTRAQ8plex); S3(Phospho)	S(1): 0.0; S(3): 100.0; S(10): 0.0; Y(11): 0.0	293.906	44.64	2	1699.67	-1.54819	0.871213	0.922889	0.900655	0.898252	0.0209575
aEIEDGQtPk	AT3G48740.1	N-Term(iTRAQ8plex); T8(Phospho); K10(iTRAQ8plex)	T(8): 100.0	201.21	48.92	3	1775.9	-1.36439	0.831015	0.832438	0.896514	0.853322	0.0210043
lQQtPtPMAtPGYVIPEENR	AT5G64270.1	N-Term(iTRAQ8plex); T4(Phospho); T6(Phospho); T10(Phospho)	T(4): 100.0; T(6): 100.0; T(10): 100.0; Y(13): 0.0	271.938	31.58	3	2786.21	-2.46838	1.20687	1.12382	1.15792	1.16287	0.0212031
hFcDQGDFPsPTSYPR	AT3G49490.1	N-Term(iTRAQ8plex); C3(Carbamidomethyl); S10(Phospho)	S(10): 99.9; T(12): 0.1; S(13): 0.0; Y(14): 0.0	250.306	32.41	3	2294.98	-0.544181	0.920852	0.919143	0.878303	0.906099	0.0212382
nLQGELGGQsDGFVSENDR	AT4G03550.1	N-Term(iTRAQ8plex); S10(Phospho)	S(10): 95.6; S(15): 4.4	62.1915	1.15	2	2406.09	0.609548	0.804384	0.884783	0.826658	0.838608	0.0213473
sPPPSYLSNk	AT4G38550.1	N-Term(iTRAQ8plex); S1(Phospho); K10(iTRAQ8plex)	S(1): 100.0; S(5): 0.0; Y(6): 0.0; S(8): 0.0	310.938	31.07	3	1777.93	-2.63089	1.11709	1.10613	1.16934	1.13085	0.0214926
sIDGNSSSR	AT4G31130.1	N-Term(iTRAQ8plex); S1(Phospho)	S(1): 100.0; S(6): 0.0; S(7): 0.0; S(8): 0.0	157.53	13.73	2	1306.59	-2.17062	0.931284	0.91922	0.887419	0.912641	0.021701
sSSDATGGEAAPR	AT2G35880.1	N-Term(iTRAQ8plex); S1(Phospho)	S(1): 99.9; S(2): 0.1; S(3): 0.0; T(6): 0.0	120.338	22.3	2	1589.7	-4.02896	1.11291	1.1514	1.19245	1.15225	0.0220015
nVTTEESLVEDsEsP	AT4G23700.1	N-Term(iTRAQ8plex); S12(Phospho); S14(Phospho)	T(3): 0.0; T(4): 0.0; S(7): 0.0; S(12): 100.0; S(14): 100.0	293.106	63.35	2	2099.85	-3.78799	0.832001	0.900851	0.842479	0.858444	0.0221363
sYDPSDAIGtSSEEGYAGASk	AT2G20190.1	N-Term(iTRAQ8plex); T10(Phospho); K21(iTRAQ8plex)	S(1): 0.0; Y(2): 0.0; S(5): 0.0; T(10): 33.2; S(11): 33.2; S(12): 33.2; Y(16): 0.5; S(20): 0.0	172.423	31.53	3	2780.26	-4.10779	0.915675	0.94951	0.938008	0.934397	0.0221653
sVAGGFMsPNMGk	AT3G26935.1	N-Term(iTRAQ8plex); S8(Phospho); K13(iTRAQ8plex)	S(1): 0.0; S(8): 100.0	245.697	45.15	3	1970.97	-0.910752	1.1532	1.10555	1.18248	1.14708	0.0224525
eVsEEGk	AT4G35100.1	N-Term(iTRAQ8plex); S3(Phospho); K7(iTRAQ8plex)	S(3): 100.0	180.712	15.13	2	1465.74	-2.6041	1.16721	1.10057	1.12007	1.12928	0.0226197
sMSFsPDR	AT4G30160.1	N-Term(iTRAQ8plex); S5(Phospho)	S(1): 0.0; S(3): 0.0; S(5): 100.0	151.772	13.17	2	1310.57	-1.5035	1.13703	1.10285	1.17634	1.13874	0.0226263
tGGkPGsPGk	AT5G55850.3	N-Term(iTRAQ8plex); K4(iTRAQ8plex); S7(Phospho); K10(iTRAQ8plex)	T(1): 0.0; S(7): 100.0	238.722	6.52	3	1878.06	-3.22213	1.19685	1.14843	1.1158	1.15369	0.0226755
tIEkPVEDPsELPk	AT5G35630.1	N-Term(iTRAQ8plex); K4(iTRAQ8plex); S10(Phospho); K14(iTRAQ8plex)	T(1): 0.0; S(10): 100.0	268.742	16.4	3	2574.42	-0.803566	0.915635	0.926183	0.879096	0.906971	0.0227199
nQTQSLsPPDVSR	AT3G26730.1	N-Term(iTRAQ8plex); S7(Phospho)	T(3): 2.8; S(5): 2.8; S(7): 94.4; S(12): 0.0	84.2812	11.02	2	1812.88	-1.10504	0.891096	0.841054	0.901912	0.878021	0.0228107
aDDNsQDGR	AT2G43160.4	N-Term(iTRAQ8plex); S5(Phospho)	S(5): 100.0	265.302	31.01	2	1361.56	-1.96217	0.867692	0.84959	0.9134	0.876894	0.0229699
aTGTEGDQLPTSMEVMsPk	AT5G63320.1	N-Term(iTRAQ8plex); S17(Phospho); K19(iTRAQ8plex)	T(2): 0.0; T(4): 0.0; T(11): 0.1; S(12): 0.1; S(17): 99.8	161.698	37.74	3	2667.3	4.98657	1.08545	1.14841	1.13077	1.12154	0.0229861
aPEEDEEDsGDEDDDRPPkR	AT1G47970.1	N-Term(iTRAQ8plex); S9(Phospho); K19(iTRAQ8plex)	S(9): 100.0	455.998	54.43	3	2989.31	-1.33529	0.832923	0.90188	0.839782	0.858195	0.0230951
sSsWFDMHAGNLPLSFR	AT3G08850.1	N-Term(iTRAQ8plex); S3(Phospho)	S(1): 3.3; S(2): 93.5; S(3): 3.3; S(15): 0.0	116.198	18.56	3	2336.08	-0.160593	0.800578	0.884686	0.843926	0.843064	0.0231163
sQtGDFDHNR	AT3G03050.1	N-Term(iTRAQ8plex); T3(Phospho)	S(1): 0.0; T(3): 100.0	210.449	26.33	3	1560.67	-1.6673	1.09366	1.09049	1.14273	1.10896	0.0232501
eDIEAsINR	AT1G52290.1	N-Term(iTRAQ8plex); S6(Phospho)	S(6): 100.0	145.832	13	2	1430.68	0.0914021	0.901185	0.843779	0.897447	0.880804	0.0233583
tAGETsEEDGLk	AT1G01320.2	N-Term(iTRAQ8plex); S6(Phospho); K12(iTRAQ8plex)	T(1): 0.0; T(5): 1.5; S(6): 98.5	312.747	23.83	2	1924.93	-2.05503	1.07342	1.12296	1.12341	1.1066	0.0233787
iQNsPDNPTSR	AT2G27060.1	N-Term(iTRAQ8plex); S4(Phospho)	S(4): 100.0; T(9): 0.0; S(10): 0.0	184.214	10.89	2	1612.76	-2.14353	1.14283	1.20641	1.1251	1.15812	0.0235164
tEsSGDAEGk	AT5G47690.3	N-Term(iTRAQ8plex); S3(Phospho); K10(iTRAQ8plex)	T(1): 0.0; S(3): 100.0; S(4): 0.0	188.101	25.1	2	1668.79	-2.59828	1.02594	1.04374	1.04351	1.03773	0.023549
sPAsPGPLSD	AT5G16590.1	N-Term(iTRAQ8plex); S4(Phospho)	S(1): 0.0; S(4): 100.0; S(9): 0.0	236.767	26.97	2	1311.61	-1.55877	1.17973	1.11076	1.12131	1.13726	0.0235563
sksLEPLEAEQAVSEk	AT2G27285.1	N-Term(iTRAQ8plex); K2(iTRAQ8plex); S3(Phospho); K16(iTRAQ8plex)	S(1): 1.1; S(3): 98.9; S(14): 0.0	319.636	37.84	3	2737.48	-0.638313	1.15522	1.10361	1.09635	1.11839	0.0236378
vMAADASVFSFGDEDDFEsD	AT3G19420.1	N-Term(iTRAQ8plex); S19(Phospho)	S(7): 0.0; S(10): 0.0; S(19): 100.0	198.686	61.57	2	2538.02	-0.368464	0.89721	0.93954	0.925274	0.920675	0.0236999
gYDGADsPIRESPsRsPPAEE	AT5G52040.3	N-Term(iTRAQ8plex); S7(Phospho); S14(Phospho); S16(Phospho)	Y(2): 0.0; S(7): 100.0; S(12): 100.0; S(14): 4.6; S(16): 95.4	195.944	9.68	3	2761.11	-1.10775	1.08851	1.12521	1.07465	1.09613	0.0237524
iTFDNsDDED	AT1G31970.1	N-Term(iTRAQ8plex); S6(Phospho)	T(2): 0.0; S(6): 100.0	169.388	65.54	2	1554.61	-1.27208	1.03864	1.06788	1.05925	1.05526	0.0237621
vATEESsAPEIk	AT1G20450.1	N-Term(iTRAQ8plex); S7(Phospho); K12(iTRAQ8plex)	T(3): 0.0; S(6): 2.2; S(7): 97.8	164.158	28.09	3	1949	-5.67749	1.12092	1.07575	1.07944	1.09204	0.0238694
vAYPVsPALPSk	AT3G14270.1	N-Term(iTRAQ8plex); S6(Phospho); K12(iTRAQ8plex)	Y(3): 0.0; S(6): 100.0; S(11): 0.0	211.091	35.43	3	1917.06	-3.17827	0.915915	0.852296	0.868526	0.878912	0.0239535
aGsNsPVDGk	AT1G17980.2	N-Term(iTRAQ8plex); S3(Phospho); S5(Phospho); K10(iTRAQ8plex)	S(3): 100.0; S(5): 100.0	153.194	14.13	2	1699.78	-4.4254	0.949463	0.966949	0.941749	0.95272	0.02397
eGVEsDssDAEk	AT2G27090.1	N-Term(iTRAQ8plex); S5(Phospho); S7(Phospho); S8(Phospho); K12(iTRAQ8plex)	S(5): 100.0; S(7): 100.0; S(8): 100.0	141.111	30.8	2	2100.82	-3.4312	1.13971	1.19954	1.2464	1.19522	0.0241143
hSFLDELksPNAR	AT3G20250.1	N-Term(iTRAQ8plex); K8(iTRAQ8plex); S9(Phospho)	S(2): 0.0; S(9): 100.0	148.887	19.55	4	2202.15	-0.40145	0.856171	0.89168	0.811323	0.853058	0.0241314
fEGYsPPRsPPSQSDLLSR	AT4G36980.2	N-Term(iTRAQ8plex); S5(Phospho); S9(Phospho)	Y(4): 50.0; S(5): 50.0; S(9): 100.0; S(12): 0.0; S(14): 0.0; S(18): 0.0	105.429	8.54	3	2584.17	-1.63248	1.15639	1.17579	1.25795	1.19671	0.0241369
aSANSLsAPIk	AT4G10730.1	N-Term(iTRAQ8plex); S7(Phospho); K11(iTRAQ8plex)	S(2): 0.0; S(5): 50.0; S(7): 50.0	154.161	20.18	3	1746.96	-2.65388	0.891567	0.936655	0.893833	0.907352	0.0241552
rPsPDYGR	AT3G61860.1	N-Term(iTRAQ8plex); S3(Phospho)	S(3): 100.0; Y(6): 0.0	140.985	11.76	2	1331.64	-1.68271	0.942647	0.904141	0.901334	0.916041	0.0242852
sGSStPVNTVPENDGAk	AT3G61050.1	N-Term(iTRAQ8plex); T5(Phospho); K17(iTRAQ8plex)	S(1): 0.0; S(3): 0.0; S(4): 0.0; T(5): 0.1; T(9): 99.9	160.719	14.46	3	2348.16	-0.393935	1.18995	1.13451	1.11217	1.14554	0.0243257
sLLQTFEAk	AT2G30930.1	N-Term(iTRAQ8plex); S1(Phospho); K9(iTRAQ8plex)	S(1): 100.0; T(5): 0.0	231.242	36.14	2	1724.94	-1.37286	1.04873	1.03056	1.05383	1.04438	0.0243944
lFLEtSmVSQGMVSLtk	AT3G60590.3	N-Term(iTRAQ8plex); T5(Phospho); M7(Oxidation); T16(Phospho); K17(iTRAQ8plex)	T(5): 14.3; S(6): 4.1; S(9): 4.1; S(14): 88.7; T(16): 88.7	60.5734	4.64	3	2655.3	-0.940265	1.07812	1.12383	1.07966	1.09387	0.0245564
tNSFPSGsTSPk	AT4G29950.2	N-Term(iTRAQ8plex); S8(Phospho); K12(iTRAQ8plex)	T(1): 0.0; S(3): 0.0; S(6): 0.0; S(8): 93.7; T(9): 3.2; S(10): 3.2	120.988	7.56	3	1897.95	-1.25839	1.15727	1.08861	1.13742	1.12777	0.0245567
lPQsPVTk	AT5G11070.1	N-Term(iTRAQ8plex); S4(Phospho); K8(iTRAQ8plex)	S(4): 50.0; T(7): 50.0	131.481	21.49	2	1557.88	-3.62129	0.905909	0.936303	0.886579	0.909597	0.0246822
mLESIsPR	AT5G47690.3	N-Term(iTRAQ8plex); M1(Oxidation); S6(Phospho)	S(4): 1.9; S(6): 98.1	131.267	6.51	2	1332.65	-1.30134	0.910613	0.87251	0.924913	0.902678	0.0248636
nLSQLAsINYDLLSk	AT3G17850.1	N-Term(iTRAQ8plex); S7(Phospho); K15(iTRAQ8plex)	S(3): 0.0; S(7): 100.0; Y(10): 0.0; S(14): 0.0	182.767	50.43	3	2367.27	-1.6336	1.21633	1.13882	1.13573	1.16362	0.0249983
yGEVEGTWsPFYsPR	AT5G57610.1	N-Term(iTRAQ8plex); S9(Phospho); S13(Phospho)	Y(1): 0.0; T(7): 1.9; S(9): 98.1; Y(12): 0.0; S(13): 100.0	273.343	61.52	2	2238.94	-0.148053	0.916108	0.946661	0.904826	0.922532	0.0250483
fEQLFGEEsEVSEEGtEG	AT3G20250.1	N-Term(iTRAQ8plex); S9(Phospho); T16(Phospho)	S(9): 96.7; S(12): 6.6; T(16): 96.7	171.077	87.72	2	2466.98	-0.514419	0.890013	0.869013	0.926879	0.895302	0.0251146
eISHDssDEEDGDGGk	AT2G17840.1	N-Term(iTRAQ8plex); S6(Phospho); S7(Phospho); K16(iTRAQ8plex)	S(3): 0.0; S(6): 100.0; S(7): 100.0	396.961	51.96	3	2444.99	-1.74739	1.08542	1.12292	1.07233	1.09356	0.0252677
eSTDNDLNLsDNDQTGkPDQQQVTWFk	AT1G58250.1	N-Term(iTRAQ8plex); S10(Phospho); K17(iTRAQ8plex); K27(iTRAQ8plex)	S(2): 0.0; T(3): 0.0; S(10): 94.9; T(15): 5.1; T(24): 0.0	118.905	24.38	4	4116.01	2.24042	1.16319	1.20156	1.11238	1.15904	0.0253706
lLAMVsPR	AT1G22160.1	N-Term(iTRAQ8plex); S6(Phospho)	S(6): 100.0	137.38	9.48	2	1270.69	-0.487812	0.831309	0.894473	0.892758	0.872847	0.0256704
gPsMNSSGR	AT3G60240.2	N-Term(iTRAQ8plex); S3(Phospho)	S(3): 100.0; S(6): 0.0; S(7): 0.0	160.637	14.28	2	1276.56	-2.51663	1.15855	1.11676	1.09016	1.12182	0.0256745
tQAALIsDDDTSHAEEPDFNQk	AT5G14720.1	N-Term(iTRAQ8plex); S7(Phospho); K22(iTRAQ8plex)	T(1): 0.0; S(7): 99.9; T(11): 0.1; S(12): 0.1	260.465	53.54	3	3120.46	0.520392	0.92897	0.960372	0.944233	0.944525	0.0256844
dRDsDsDAPEELTQEQAk	AT4G37090.1	N-Term(iTRAQ8plex); S4(Phospho); S6(Phospho); K18(iTRAQ8plex)	S(4): 100.0; S(6): 100.0; T(13): 0.0	208.193	12.77	3	2802.23	-1.44112	1.11916	1.11142	1.1825	1.13769	0.0257114
tFQEFPsSPSsAR	AT5G57610.1	N-Term(iTRAQ8plex); S7(Phospho); S11(Phospho)	T(1): 0.0; S(7): 50.0; S(8): 50.0; S(10): 3.0; S(11): 97.0	168.455	13.15	2	1904.81	-1.12158	0.905787	0.847085	0.830116	0.860996	0.0261376
nFLGsDGDDDGESER	AT2G21710.1	N-Term(iTRAQ8plex); S5(Phospho)	S(5): 100.0; S(13): 0.0	130.566	25.29	2	1996.8	-1.40585	1.22022	1.15617	1.12644	1.16761	0.0261879
eEVDHIsNETEEHEHVLER	AT5G40450.1	N-Term(iTRAQ8plex); S7(Phospho)	S(7): 4.0; T(10): 96.0	163.32	17.29	4	2715.22	-0.733623	0.862412	0.831545	0.907261	0.867073	0.0262714
vFEYEGsPR	AT1G63940.4	N-Term(iTRAQ8plex); S7(Phospho)	Y(4): 0.0; S(7): 100.0	137.199	13.71	2	1467.68	-3.56533	1.18077	1.13734	1.10082	1.13964	0.0263085
gGGYGsER	AT3G53460.1	N-Term(iTRAQ8plex); S6(Phospho)	Y(4): 0.0; S(6): 100.0	174.302	29.55	2	1166.51	-1.90968	0.789182	0.874972	0.85889	0.841015	0.0263461
vIADkPsDEEDDR	AT1G80930.1	N-Term(iTRAQ8plex); K5(iTRAQ8plex); S7(Phospho)	S(7): 100.0	250.972	23.26	3	2177.06	0.696968	1.15804	1.08951	1.11479	1.12078	0.0263638
nVGsVVAVDQDPk	AT2G20260.1;AT4G28750.1	N-Term(iTRAQ8plex); S4(Phospho); K13(iTRAQ8plex)	S(4): 100.0	268.948	39.36	3	2016.06	-3.05339	0.943858	0.969036	0.949626	0.954173	0.026523
sPLASYFAk	AT2G20960.1	N-Term(iTRAQ8plex); S1(Phospho); K9(iTRAQ8plex)	S(1): 100.0; S(5): 0.0; Y(6): 0.0	246.213	26.81	2	1671.89	-1.221	1.16407	1.23425	1.13428	1.17753	0.0267444
vVMTPDtPSk	AT3G62800.3	N-Term(iTRAQ8plex); T7(Phospho); K10(iTRAQ8plex)	T(4): 0.0; T(7): 98.5; S(9): 1.5	131.331	20.73	2	1762.92	-2.99603	0.846452	0.782997	0.876775	0.835408	0.0270401
vVsFQNPR	AT3G06450.1	N-Term(iTRAQ8plex); S3(Phospho)	S(3): 100.0	173.391	17.44	2	1330.68	-1.50218	0.914445	0.850079	0.895142	0.886555	0.0271151
sksFGNLGEIGSVk	AT5G24890.1	N-Term(iTRAQ8plex); K2(iTRAQ8plex); S3(Phospho); K14(iTRAQ8plex)	S(1): 0.0; S(3): 100.0; S(12): 0.0	218.292	14.24	3	2415.34	-0.876835	1.12107	1.0886	1.06761	1.09243	0.0271556
aPAESGVsPR	AT3G02050.1	N-Term(iTRAQ8plex); S8(Phospho)	S(5): 0.0; S(8): 100.0	215.352	31.13	2	1354.66	-1.94001	0.868499	0.883835	0.802397	0.851577	0.0271876
eTGPEIETAVDGEsVHEIETTER	AT5G40450.1	N-Term(iTRAQ8plex); S14(Phospho)	T(2): 0.0; T(8): 0.0; S(14): 100.0; T(20): 0.0; T(21): 0.0	421.739	80.26	3	2912.32	-3.63701	0.906106	0.910899	0.853029	0.890011	0.027265
gcRsPAsLQGR	AT2G40070.2	N-Term(iTRAQ8plex); C2(Carbamidomethyl); S4(Phospho); S7(Phospho)	S(4): 100.0; S(7): 100.0	114.684	6.98	2	1652.73	-1.39016	1.17162	1.11122	1.10276	1.12853	0.0272986
vAPIPPsPVk	AT5G09620.1	N-Term(iTRAQ8plex); S7(Phospho); K10(iTRAQ8plex)	S(7): 100.0	241.223	20.53	3	1692.99	-0.793935	0.921832	0.8718	0.918754	0.904129	0.0273487
vSFDEEsPPkLsPEAk	AT4G29440.2	N-Term(iTRAQ8plex); S7(Phospho); K10(iTRAQ8plex); S12(Phospho); K16(iTRAQ8plex)	S(2): 0.0; S(7): 100.0; S(12): 100.0	118.977	18.22	4	2832.42	-2.83616	1.10973	1.10216	1.17021	1.12737	0.0274124
aPAsPATLPNQGFITQLSDQISTLNER	AT1G73980.1	N-Term(iTRAQ8plex); S4(Phospho)	S(4): 100.0; T(7): 0.0; T(15): 0.0; S(18): 0.0; S(22): 0.0; T(23): 0.0	416.201	97.05	3	3253.63	-2.32614	0.837136	0.839533	0.908588	0.861752	0.0275377
sGDEPktPAssS	AT4G15802.1	N-Term(iTRAQ8plex); K6(iTRAQ8plex); T7(Phospho); S10(Phospho); S11(Phospho)	S(1): 0.0; T(7): 100.0; S(10): 97.3; S(11): 97.3; S(12): 5.4	216.495	14.1	2	2010.83	-2.26977	1.12625	1.22785	1.16704	1.17371	0.02768
eFEPIDsGsELEEDDLk	AT1G02870.1	N-Term(iTRAQ8plex); S7(Phospho); S9(Phospho); K17(iTRAQ8plex)	S(7): 100.0; S(9): 100.0	261.288	43.41	3	2720.21	-0.746255	1.16584	1.22967	1.12805	1.17452	0.0276828
tETGMDTNsPSR	AT5G52310.1	N-Term(iTRAQ8plex); S9(Phospho)	T(1): 0.0; T(3): 0.0; T(7): 0.0; S(9): 98.7; S(11): 1.3	296.094	35.19	2	1679.72	-1.20515	0.86877	0.821778	0.901494	0.864014	0.0277436
sIsDcVDWVVQSEk	AT3G11590.1	N-Term(iTRAQ8plex); S3(Phospho); C5(Carbamidomethyl); K14(iTRAQ8plex)	S(1): 2.4; S(3): 97.6; S(12): 0.0	214.796	25.96	3	2340.14	-1.84426	1.11746	1.15416	1.21172	1.16111	0.0277915
sVsFNHLPDVGYTELk	AT1G08800.1	N-Term(iTRAQ8plex); S3(Phospho); K16(iTRAQ8plex)	S(1): 2.2; S(3): 97.8; Y(12): 0.0; T(13): 0.0	266.594	17.07	4	2494.27	-3.76681	1.19319	1.13431	1.10948	1.14566	0.0278292
vDsSQNWAGHI	AT5G43830.1	N-Term(iTRAQ8plex); S3(Phospho)	S(3): 100.0; S(4): 0.0	375.248	40.35	2	1597.73	-1.5991	1.09601	1.15944	1.10146	1.11897	0.0278895
qELPVSGEPLAVEsPMTNk	AT1G31970.1	N-Term(iTRAQ8plex); S14(Phospho); K19(iTRAQ8plex)	S(6): 96.3; S(14): 3.7; T(17): 0.0	102.363	4.26	3	2714.39	-0.520354	0.882037	0.800582	0.870361	0.850994	0.0279123
eAPANDTDNTsETEDQkELEk	AT4G28080.1	N-Term(iTRAQ8plex); S11(Phospho); K17(iTRAQ8plex); K21(iTRAQ8plex)	T(7): 0.0; T(10): 1.9; S(11): 96.3; T(13): 1.9	199.229	23.27	4	3356.6	-3.99669	1.1044	1.12571	1.06768	1.09926	0.0279359
gITGLVTAEtNSPTkPSDAVSVEk	AT2G47800.1	N-Term(iTRAQ8plex); T10(Phospho); K15(iTRAQ8plex); K24(iTRAQ8plex)	T(3): 0.0; T(7): 1.1; T(10): 48.9; S(12): 48.9; T(14): 1.1; S(17): 0.0; S(21): 0.0	211.216	17.5	5	3393.83	-0.793957	1.07467	1.0864	1.04653	1.0692	0.0280056
vAVAGAAASAVsPsSFSYSSR	AT5G38640.1	N-Term(iTRAQ8plex); S12(Phospho); S14(Phospho)	S(9): 50.0; S(12): 50.0; S(14): 49.4; S(15): 49.4; S(17): 1.2; Y(18): 0.0; S(19): 0.0; S(20): 0.0	229.494	50.65	2	2436.12	0.353471	0.91451	0.953589	0.921622	0.929907	0.0281598
vPLPSSAPASELsPEAYSR	AT3G01540.1	N-Term(iTRAQ8plex); S13(Phospho)	S(5): 0.0; S(6): 0.0; S(10): 0.1; S(13): 99.9; Y(17): 0.0; S(18): 0.0	242.424	34.08	3	2342.15	-1.75622	0.902695	0.872983	0.931267	0.902315	0.0284114
nLSYSYsTGADGR	AT3G28860.1	N-Term(iTRAQ8plex); S7(Phospho)	S(3): 0.0; Y(4): 0.0; S(5): 1.0; Y(6): 49.0; S(7): 49.0; T(8): 1.0	193.181	29.31	2	1774.79	-2.46524	1.09632	1.15984	1.10055	1.1189	0.0284745
gDDANsDGEEDEDDLR	AT1G65660.1	N-Term(iTRAQ8plex); S6(Phospho)	S(6): 100.0	96.9119	18.59	2	2135.82	0.637666	0.886508	0.933071	0.926775	0.915451	0.0284935
lYIAEGEDcItPR	AT1G76650.2	N-Term(iTRAQ8plex); C9(Carbamidomethyl); T11(Phospho)	Y(2): 0.0; T(11): 100.0	327.129	52.33	2	1920.9	-2.23446	0.840506	0.85206	0.913532	0.868699	0.0285238
gEsSLEPDSTPSsPk	AT4G20400.1	N-Term(iTRAQ8plex); S3(Phospho); S13(Phospho); K15(iTRAQ8plex)	S(3): 50.0; S(4): 50.0; S(9): 0.0; T(10): 0.0; S(12): 0.2; S(13): 99.8	133.686	8.88	3	2286.03	-3.98304	1.23195	1.21261	1.125	1.18986	0.0287475
eIFAtGVVLGGYMAIMTVVFFWAAyk	AT5G57350.1	N-Term(iTRAQ8plex); T5(Phospho); Y25(Phospho); K26(iTRAQ8plex)	T(5): 33.3; Y(12): 33.3; T(17): 33.3; Y(25): 100.0	90.7929	4.63	3	3652.77	-13.7309	1.25195	1.14824	1.16203	1.18741	0.0288111
lVktVTEtIDEISDGR	AT1G68830.1	N-Term(iTRAQ8plex); K3(iTRAQ8plex); T4(Phospho); T8(Phospho)	T(4): 100.0; T(6): 0.0; T(8): 100.0; S(13): 0.0	322.813	30.31	3	2544.28	-2.68157	1.12065	1.0641	1.10254	1.09576	0.0290011
sGPDSDsDSDGPQEYYTGGEk	AT4G04210.1	N-Term(iTRAQ8plex); S7(Phospho); K21(iTRAQ8plex)	S(1): 1.9; S(5): 48.1; S(7): 48.1; S(9): 1.9; Y(15): 0.0; Y(16): 0.0; T(17): 0.0	152.153	34.03	3	2879.25	3.69628	0.948135	0.96044	0.927868	0.945481	0.029023
mVSSDLPNsPk	AT2G40000.1	N-Term(iTRAQ8plex); S9(Phospho); K11(iTRAQ8plex)	S(3): 0.0; S(4): 0.0; S(9): 100.0	250.119	18.52	3	1862.96	3.64605	1.13201	1.2126	1.12793	1.15751	0.0292973
yDsDGEEk	AT1G26170.1	N-Term(iTRAQ8plex); S3(Phospho); K8(iTRAQ8plex)	Y(1): 0.0; S(3): 100.0	204.51	14.35	2	1630.74	-1.87578	1.12392	1.16918	1.09161	1.12824	0.0294268
tPYHPMmDDDGsLsPR	AT5G52200.1	N-Term(iTRAQ8plex); M7(Oxidation); S12(Phospho); S14(Phospho)	T(1): 0.5; Y(3): 0.5; S(12): 99.5; S(14): 99.5	62.8404	26.27	2	2298.91	-1.01832	0.986014	0.986506	0.992408	0.988309	0.0295149
sEsAPPSMEGSFAALR	AT3G20250.1	N-Term(iTRAQ8plex); S3(Phospho)	S(1): 0.0; S(3): 100.0; S(7): 0.0; S(11): 0.0	162.572	40.96	2	2020.93	-1.92397	0.843237	0.833519	0.910431	0.862396	0.0295199
asPNIQPANVNR	AT5G10470.1	N-Term(iTRAQ8plex); S2(Phospho)	S(2): 100.0	164.277	10.45	2	1664.84	-1.02024	1.10202	1.16314	1.19474	1.1533	0.0300971
yVSSNFsEPGR	AT3G49590.2	N-Term(iTRAQ8plex); S7(Phospho)	Y(1): 0.0; S(3): 0.0; S(4): 0.0; S(7): 100.0	171.172	14.22	2	1626.75	-0.551507	1.1755	1.12729	1.23791	1.18023	0.0301478
aLsPSNSTPNFSLk	AT3G57300.1	N-Term(iTRAQ8plex); S3(Phospho); K14(iTRAQ8plex)	S(3): 97.7; S(5): 2.3; S(7): 0.0; T(8): 0.0; S(12): 0.0	161.959	26.77	3	2151.13	-1.20651	0.91927	0.955853	0.943493	0.939538	0.0301569
kGsEDMLDcFPEADNSIFMDDLR	AT3G17850.1	K1(iTRAQ8plex); N-Term(iTRAQ8plex); S3(Phospho); C9(Carbamidomethyl)	S(3): 100.0; S(16): 0.0	117.823	19.95	3	3393.53	-0.570796	0.890145	0.87043	0.804928	0.855168	0.0302005
sGGmLETQNVGPEEIsDDEIELPEGk	AT1G74690.1	N-Term(iTRAQ8plex); M4(Oxidation); S16(Phospho); K26(iTRAQ8plex)	S(1): 0.0; T(7): 0.0; S(16): 100.0	203.882	46.48	3	3477.64	-0.950369	1.11904	1.20124	1.12496	1.14841	0.0303668
nFADGGFSFPsPVADR	AT3G17750.1	N-Term(iTRAQ8plex); S11(Phospho)	S(8): 0.0; S(11): 100.0	247.03	44.64	3	2067.94	-1.60936	0.893197	0.944577	0.912984	0.916919	0.0309357
nIEDIFSSGsRR	AT1G59870.1	N-Term(iTRAQ8plex); S10(Phospho)	S(7): 0.0; S(8): 99.2; S(10): 0.8	378.884	32.56	3	1764.86	-1.14168	0.903362	0.898324	0.835535	0.879074	0.0310449
nVEPSSsPEVR	AT1G15940.1	N-Term(iTRAQ8plex); S7(Phospho)	S(5): 33.3; S(6): 33.3; S(7): 33.3	162.957	21.42	2	1584.75	-1.77325	0.950521	0.906186	0.930931	0.929213	0.0313022
nSSVEEEtEEEVEEDmPWIQEk	AT5G08540.1	N-Term(iTRAQ8plex); T8(Phospho); M16(Oxidation); K22(iTRAQ8plex)	S(2): 0.0; S(3): 0.0; T(8): 100.0	115.987	16.94	3	3370.5	0.630214	1.21646	1.13237	1.12786	1.1589	0.0313431
iLEQPQTPssPTPEESTATR	AT5G22220.3	N-Term(iTRAQ8plex); S9(Phospho); S10(Phospho)	T(7): 51.2; S(9): 51.2; S(10): 97.3; T(12): 0.3; S(16): 0.0; T(17): 0.0; T(19): 0.0	131.57	23.28	3	2633.2	-3.40012	1.16014	1.10947	1.08718	1.11893	0.0314028
yISGGNsPR	AT3G49590.2	N-Term(iTRAQ8plex); S7(Phospho)	Y(1): 0.0; S(3): 0.0; S(7): 100.0	146.728	20.81	2	1334.64	-1.88149	0.947915	0.966914	0.935813	0.950214	0.0315005
tSSNELSISVAGSTsSPASk	AT4G28080.1	N-Term(iTRAQ8plex); S15(Phospho); K20(iTRAQ8plex)	T(1): 0.0; S(2): 0.0; S(3): 0.0; S(7): 16.7; S(9): 16.7; S(13): 16.7; T(14): 16.7; S(15): 16.7; S(16): 16.7; S(19): 0.0	77.0166	13.69	3	2598.31	-1.49816	0.838995	0.835277	0.912244	0.862172	0.0315029
nFRsENVLGEGGFGk	AT2G17220.2	N-Term(iTRAQ8plex); S4(Phospho); K15(iTRAQ8plex)	S(4): 100.0	129.135	7.76	3	2299.16	-3.42351	1.085	1.09093	1.14635	1.10743	0.0315167
eEDLSLtTAAMGGLDLLDASDDDDVDNck	AT3G07300.1	N-Term(iTRAQ8plex); T7(Phospho); C28(Carbamidomethyl); K29(iTRAQ8plex)	S(5): 94.9; T(7): 5.0; T(8): 0.0; S(20): 0.0	132.11	16.5	3	3786.72	3.16239	1.24509	1.17551	1.13016	1.18358	0.0315823
eGsLQLEGEN	AT5G19450.1	N-Term(iTRAQ8plex); S3(Phospho)	S(3): 100.0	291.088	64.32	2	1459.66	-2.03414	1.0789	1.10181	1.05262	1.07778	0.0318076
vGADDLsDSEk	AT4G02510.1	N-Term(iTRAQ8plex); S7(Phospho); K11(iTRAQ8plex)	S(7): 100.0; S(9): 0.0	315.38	41.3	2	1823.88	-2.39681	1.10678	1.10563	1.05697	1.08979	0.031833
nVsMIQR	AT2G42320.1	N-Term(iTRAQ8plex); S3(Phospho)	S(3): 100.0	184.051	8.92	2	1231.62	-0.551814	0.91126	0.952483	0.938327	0.934023	0.0319928
gLDIDTAGHHYtV	AT2G18960.1	N-Term(iTRAQ8plex); T12(Phospho)	T(6): 0.0; Y(11): 50.0; T(12): 50.0	251.359	40.6	2	1782.84	-0.249676	0.93052	0.870265	0.909947	0.903578	0.0320264
fGPNLSksQELVGLk	AT1G30755.1	N-Term(iTRAQ8plex); K7(iTRAQ8plex); S8(Phospho); K15(iTRAQ8plex)	S(6): 50.0; S(8): 50.0	206.205	8.97	4	2609.48	-1.42997	1.1231	1.23976	1.1893	1.18405	0.0320723
eATADmsEEFSEGEk	AT5G20280.1	N-Term(iTRAQ8plex); M6(Oxidation); S7(Phospho); K15(iTRAQ8plex)	T(3): 0.0; S(7): 3.1; S(11): 96.9	119.791	12.59	3	2364.03	-3.68629	0.889199	0.920201	0.847758	0.885719	0.0321038
qAHETSEDDTQSSNsPk	AT4G32330.1	N-Term(iTRAQ8plex); S15(Phospho); K17(iTRAQ8plex)	T(5): 0.0; S(6): 0.0; T(10): 0.0; S(12): 0.0; S(13): 0.0; S(15): 100.0	289.908	50.24	3	2549.15	-5.52395	1.06463	1.12652	1.10545	1.09887	0.0321398
vIAEsLSEEEIk	AT4G04720.1	N-Term(iTRAQ8plex); S5(Phospho); K12(iTRAQ8plex)	S(5): 100.0; S(7): 0.0	138.433	27.77	3	2035.08	1.19627	0.934997	0.886655	0.873649	0.898433	0.0321461
eLEVGNDFVsR	AT5G40450.1	N-Term(iTRAQ8plex); S10(Phospho)	S(10): 100.0	125.248	8.03	2	1648.79	0.18417	1.10487	1.16278	1.0908	1.11949	0.0323394
lIEEVSHSSGsPNPVSD	AT3G02880.1	N-Term(iTRAQ8plex); S11(Phospho)	S(6): 0.0; S(8): 0.0; S(9): 2.0; S(11): 98.0; S(16): 0.0	254.274	31.16	2	2137.98	-6.74165	0.940479	0.903878	0.944703	0.929687	0.0323434
hIQAGAsk	AT1G42970.1	N-Term(iTRAQ8plex); S7(Phospho); K8(iTRAQ8plex)	S(7): 100.0	226.324	26.81	3	1499.82	-0.0649318	1.06875	1.10925	1.13486	1.10429	0.0324051
rPPsEEIEADNLNTEcTELTDLAR	AT4G32850.7	N-Term(iTRAQ8plex); S4(Phospho); C16(Carbamidomethyl)	S(4): 100.0; T(14): 0.0; T(17): 0.0; T(20): 0.0	160.955	38.15	3	3157.46	-0.590868	0.878419	0.915423	0.836708	0.87685	0.0324374
fAQVssDEEDDVPITR	AT4G11560.1	N-Term(iTRAQ8plex); S5(Phospho); S6(Phospho)	S(5): 100.0; S(6): 100.0; T(15): 0.0	186.245	46.15	2	2271.97	-3.16628	0.926818	0.9207	0.959081	0.935533	0.0324552
tAGEtsEEDGLk	AT1G01320.2	N-Term(iTRAQ8plex); T5(Phospho); S6(Phospho); K12(iTRAQ8plex)	T(1): 0.0; T(5): 100.0; S(6): 100.0	268.279	46.12	2	2004.9	-1.31449	1.1487	1.26849	1.17407	1.19709	0.032535
aPsPGGGSSTIVTLADR	AT1G79280.1	N-Term(iTRAQ8plex); S3(Phospho)	S(3): 100.0; S(8): 0.0; S(9): 0.0; T(10): 0.0; T(13): 0.0	348.52	84.68	2	1969.99	-0.747949	0.889936	0.809201	0.883106	0.860748	0.0327719
sDsIcASR	AT2G01450.1	N-Term(iTRAQ8plex); S3(Phospho); C5(Carbamidomethyl)	S(1): 0.0; S(3): 100.0; S(7): 0.0	122.025	9.23	2	1279.56	-2.71732	1.13776	1.23763	1.14411	1.17317	0.0330432
eASANEASLPQsPEPVsASEANPSPSR	AT5G40200.1	N-Term(iTRAQ8plex); S12(Phospho); S17(Phospho)	S(3): 0.0; S(8): 50.0; S(12): 50.0; S(17): 99.9; S(19): 0.1; S(24): 0.0; S(26): 0.0	328.496	43.42	3	3173.39	-3.36268	1.14983	1.21652	1.11427	1.16021	0.0332579
tTsLSEIk	AT1G78020.1;AT1G22160.1	N-Term(iTRAQ8plex); S3(Phospho); K8(iTRAQ8plex)	T(1): 0.0; T(2): 0.0; S(3): 100.0; S(5): 0.0	161.193	20.61	2	1566.86	-1.9409	0.846438	0.913167	0.828837	0.862814	0.0333107
sIGFNPTsPTR	AT1G65320.1	N-Term(iTRAQ8plex); S8(Phospho)	S(1): 0.0; T(7): 1.1; S(8): 49.5; T(10): 49.5	199.245	23.36	2	1560.77	-1.3256	0.924595	0.889489	0.852384	0.888822	0.0334118
gEPNISyIcSR	AT5G26751.1	N-Term(iTRAQ8plex); Y7(Phospho); C9(Carbamidomethyl)	S(6): 1.5; Y(7): 98.5; S(10): 0.0	244.746	22.11	2	1679.77	-1.63414	0.917299	0.938718	0.957684	0.9379	0.0335218
tTSMEsPR	AT3G62700.1	N-Term(iTRAQ8plex); S6(Phospho)	T(1): 0.0; T(2): 0.0; S(3): 0.0; S(6): 100.0	161.034	12.91	2	1292.58	-2.13899	0.881602	0.857957	0.928673	0.889411	0.033553
sGPDSDGRVsPFVsPGVASk	AT3G07660.1	N-Term(iTRAQ8plex); S10(Phospho); S14(Phospho); K20(iTRAQ8plex)	S(1): 0.0; S(5): 0.2; S(10): 99.8; S(14): 100.0; S(19): 0.0	151.803	19.49	3	2714.29	-5.92856	1.11047	1.21631	1.20276	1.17651	0.033703
vSDLLGDDDsPSR	AT1G04780.1	N-Term(iTRAQ8plex); S10(Phospho)	S(2): 0.0; S(10): 50.0; S(12): 50.0	370.957	40.34	2	1759.8	-0.969332	0.877167	0.903373	0.938203	0.906248	0.0337645
asSPQPPLPAENk	AT3G13040.1	N-Term(iTRAQ8plex); S2(Phospho); K13(iTRAQ8plex)	S(2): 96.9; S(3): 3.1	134.691	4.19	3	2024.05	-6.42563	0.860051	0.877415	0.7787	0.838722	0.0337988
aDsDGEDDESDAEHPGk	AT1G67230.1	N-Term(iTRAQ8plex); S3(Phospho); K17(iTRAQ8plex)	S(3): 100.0; S(10): 0.0	178.898	19.28	3	2462.04	-1.73942	1.07841	1.11942	1.15567	1.11783	0.0340518
lGDIsDGENEGAFR	AT2G44440.1	N-Term(iTRAQ8plex); S5(Phospho)	S(5): 100.0	171.227	33	2	1863.83	-5.62245	1.07763	1.10452	1.14949	1.11054	0.0341237
sNsGEFVLNDNVVPER	AT5G37710.1	N-Term(iTRAQ8plex); S3(Phospho)	S(1): 0.0; S(3): 100.0	501.953	66.67	2	2160.03	-0.342233	1.06383	1.07544	1.03762	1.05896	0.0341559
vVYVAPPRPPsPVR	AT2G45140.1	N-Term(iTRAQ8plex); S11(Phospho)	Y(3): 0.0; S(11): 100.0	344.446	32.03	2	1918.06	-0.741357	1.11128	1.13979	1.20954	1.15353	0.0342897
nDEQVEEGsLDGR	AT1G55860.2	N-Term(iTRAQ8plex); S9(Phospho)	S(9): 100.0	166.131	13.8	2	1831.8	-2.73505	1.1725	1.08572	1.14338	1.13387	0.0344241
vILFGVPGAFtPTcSMk	AT1G65980.2	N-Term(iTRAQ8plex); T11(Phospho); C14(Carbamidomethyl); K17(iTRAQ8plex)	T(11): 97.6; T(13): 2.4; S(15): 0.1	148.985	29.92	3	2513.31	-2.52412	0.825902	0.894621	0.787966	0.836163	0.0344315
gSPQSAGLsFLNR	AT5G20490.2	N-Term(iTRAQ8plex); S9(Phospho)	S(2): 0.0; S(5): 0.0; S(9): 100.0	252.757	37.75	2	1717.86	1.39164	1.1081	1.21657	1.1698	1.16483	0.0344557
vLPsPPVR	AT2G29210.1	N-Term(iTRAQ8plex); S4(Phospho)	S(4): 100.0	142.95	12.19	2	1248.7	-0.155798	1.17234	1.2571	1.13579	1.18841	0.0344984
qVLQGPSATVNsPR	AT3G60240.2	N-Term(iTRAQ8plex); S12(Phospho)	S(7): 0.0; T(9): 0.0; S(12): 100.0	380.184	54.81	2	1837.95	-1.04359	0.931943	0.918118	0.959379	0.93648	0.0345609
lINLsPR	AT5G19280.1	N-Term(iTRAQ8plex); S5(Phospho)	S(5): 100.0	184.051	18.32	2	1196.67	-1.64256	0.92294	0.958589	0.91813	0.933219	0.0346265
aSVNsPTASQMDELDDFSIGR	AT4G12780.2	N-Term(iTRAQ8plex); S5(Phospho)	S(2): 0.0; S(5): 100.0; T(7): 0.0; S(9): 0.0; S(18): 0.0	297.027	62.35	3	2624.19	1.4518	0.904372	0.893443	0.827502	0.875106	0.0350264
dIDLSFSsPTk	AT2G32240.1	N-Term(iTRAQ8plex); S8(Phospho); K11(iTRAQ8plex)	S(5): 0.0; S(7): 0.0; S(8): 98.8; T(10): 1.2	277.157	29.45	2	1897.97	-2.31963	0.892725	0.907476	0.830164	0.876788	0.0350587
vIcEGtGTSQDk	AT3G04580.1	N-Term(iTRAQ8plex); C3(Carbamidomethyl); T6(Phospho); K12(iTRAQ8plex)	T(6): 97.9; T(8): 2.0; S(9): 0.0	156.003	13.14	2	1982.97	-1.03801	0.899591	0.870664	0.807798	0.859351	0.0351667
yLAQQQGEGADsV	AT4G21450.1	N-Term(iTRAQ8plex); S12(Phospho)	Y(1): 0.0; S(12): 100.0	298.952	80.34	2	1749.8	-1.52907	0.930397	0.879986	0.929742	0.913375	0.0351956
vEEIRsPQTINk	AT4G01290.2	N-Term(iTRAQ8plex); S6(Phospho); K12(iTRAQ8plex)	S(6): 100.0; T(9): 0.0	219.066	13.8	3	2102.14	-1.05984	1.03994	1.07464	1.04824	1.05427	0.0352022
gLAYDtSDDQQDITR	AT2G39730.1	N-Term(iTRAQ8plex); T6(Phospho)	Y(4): 0.0; T(6): 100.0; S(7): 0.0; T(14): 0.0	376.841	63.12	2	2081.93	-1.12426	1.06418	1.06286	1.03268	1.05324	0.0353548
mASmFGGDtDDEEEPE	AT5G65960.1	N-Term(iTRAQ8plex); M4(Oxidation); T9(Phospho)	S(3): 0.0; T(9): 100.0	219.614	69.76	2	2159.8	0.677176	0.8576	0.892575	0.929179	0.893118	0.0354084
aENFSQsSPIDEk	AT1G77300.2	N-Term(iTRAQ8plex); S7(Phospho); K13(iTRAQ8plex)	S(5): 1.3; S(7): 49.3; S(8): 49.3	164.226	37.32	3	2140.02	-9.56709	0.852186	0.924844	0.855487	0.877506	0.0354222
sGPITGGSSR	AT1G78880.1	N-Term(iTRAQ8plex); S1(Phospho)	S(1): 100.0; T(5): 0.0; S(8): 0.0; S(9): 0.0	193.451	17.67	2	1302.63	-2.34628	1.08366	1.13581	1.07503	1.09816	0.0354342
sQVQESVSNDTMVkPDSSTTPTPGR	AT5G58140.4	N-Term(iTRAQ8plex); S1(Phospho); K14(iTRAQ8plex)	S(1): 100.0; S(6): 0.0; S(8): 0.0; T(11): 0.0; S(17): 0.0; S(18): 0.0; T(19): 0.0; T(20): 0.0; T(22): 0.0	152.792	27.72	3	3336.6	-5.81277	0.830524	0.916532	0.866367	0.871141	0.0354862
sEPIPASAtPPPSSAASFLDcR	AT3G06390.1	N-Term(iTRAQ8plex); T9(Phospho); C21(Carbamidomethyl)	S(1): 0.0; S(7): 0.1; T(9): 99.9; S(13): 0.0; S(14): 0.0; S(17): 0.0	233.118	42.45	3	2642.24	-4.29034	0.801684	0.899632	0.858608	0.853308	0.0354964
sNPQTINDVTITDFEPR	AT4G23220.1	N-Term(iTRAQ8plex); S1(Phospho)	S(1): 100.0; T(5): 0.0; T(10): 0.0; T(12): 0.0	220.474	32.78	3	2331.11	-4.87932	0.856315	0.786561	0.889003	0.84396	0.0355003
qGsGIIGTFGQSEELR	AT3G01310.2	N-Term(iTRAQ8plex); S3(Phospho)	S(3): 100.0; T(8): 0.0; S(12): 0.0	325.188	61.78	2	2063.01	-0.584067	0.947545	0.898594	0.897086	0.914408	0.0355112
wLGAsQ	AT3G09630.2	N-Term(iTRAQ8plex); S5(Phospho)	S(5): 100.0	157.929	42.16	2	1045.5	-1.86765	1.09664	1.1499	1.19537	1.1473	0.0355308
sIHSIFGGGk	AT3G18260.1	N-Term(iTRAQ8plex); S1(Phospho); K10(iTRAQ8plex)	S(1): 100.0; S(4): 0.0	179.516	22.61	3	1690.91	0.42675	1.27157	1.15524	1.16044	1.19575	0.035574
sGIQFDWSSR	AT1G16670.1	N-Term(iTRAQ8plex); S1(Phospho)	S(1): 100.0; S(8): 0.0; S(9): 0.0	223.915	28.1	2	1566.72	-1.58435	1.09026	1.11135	1.0546	1.0854	0.0356133
vGFsPADTGVEANEcIk	AT5G56740.1	N-Term(iTRAQ8plex); S4(Phospho); C15(Carbamidomethyl); K17(iTRAQ8plex)	S(4): 100.0; T(8): 0.0	290.831	50.35	3	2482.22	1.15021	0.878098	0.9298	0.928724	0.912208	0.0357392
nLAGDVIGtRTEAADAk	AT5G01530.1	N-Term(iTRAQ8plex); T9(Phospho); K17(iTRAQ8plex)	T(9): 50.0; T(11): 50.0	325.23	22.72	4	2390.25	-1.5101	1.11901	1.21307	1.12822	1.15343	0.0360234
tVLSHSAsEk	AT4G24100.1	N-Term(iTRAQ8plex); S8(Phospho); K10(iTRAQ8plex)	T(1): 0.0; S(4): 0.0; S(6): 2.0; S(8): 97.9	119.261	16.79	3	1746.92	-1.10344	0.962413	0.969763	0.981706	0.971294	0.0362792
mSGNLASAGSNsMk	AT1G78880.1	N-Term(iTRAQ8plex); S12(Phospho); K14(iTRAQ8plex)	S(2): 0.0; S(7): 0.0; S(10): 0.0; S(12): 100.0	210.227	27.05	3	2042.99	-0.375735	1.1088	1.05788	1.1176	1.09476	0.0364881
dVPIHHPLSELsDREESR	AT5G52310.1	N-Term(iTRAQ8plex); S12(Phospho)	S(9): 0.1; S(12): 99.9; S(17): 0.0	313.372	33.73	4	2500.21	-1.67226	0.904656	0.905273	0.835158	0.881696	0.0365779
fDGEEsPPPDFDEDR	AT5G53310.1	N-Term(iTRAQ8plex); S6(Phospho)	S(6): 100.0	252.935	57.52	2	2135.87	-1.30363	0.891475	0.936695	0.93822	0.92213	0.0366573
gPVSEGAGsPk	AT4G16340.1	N-Term(iTRAQ8plex); S9(Phospho); K11(iTRAQ8plex)	S(4): 0.0; S(9): 100.0	324.898	59.61	3	1673.87	-1.00238	1.11442	1.15522	1.07631	1.11532	0.0368873
iLsSLSk	AT4G01480.1	N-Term(iTRAQ8plex); S3(Phospho); K7(iTRAQ8plex)	S(3): 98.9; S(4): 1.1; S(6): 0.0	182.299	23.25	3	1435.83	-2.67343	1.10199	1.1681	1.0919	1.12066	0.0370567
rDEETIPmSQSSPYsPk	AT3G53520.3	N-Term(iTRAQ8plex); M8(Oxidation); S15(Phospho); K17(iTRAQ8plex)	T(5): 0.0; S(9): 0.0; S(11): 0.0; S(12): 0.0; Y(14): 3.4; S(15): 96.6	160.381	19.63	3	2656.27	-4.83614	0.906366	0.885806	0.821627	0.871266	0.0371227
fTcFNESESQSNPsPTESk	AT3G46600.1	N-Term(iTRAQ8plex); C3(Carbamidomethyl); S14(Phospho); K19(iTRAQ8plex)	T(2): 0.0; S(7): 0.0; S(9): 0.0; S(11): 0.0; S(14): 100.0; T(16): 0.0; S(18): 0.0	169.342	27.72	3	2864.28	-2.43753	0.846905	0.838684	0.920645	0.868745	0.0372278
tTsLPVDAIDS	AT3G04910.3	N-Term(iTRAQ8plex); S3(Phospho)	T(1): 0.0; T(2): 1.4; S(3): 98.6; S(11): 0.0	239.674	24.07	2	1502.73	-1.71031	0.957365	0.915863	0.914642	0.92929	0.0372466
qLsEVSESk	AT5G17910.1	N-Term(iTRAQ8plex); S3(Phospho); K9(iTRAQ8plex)	S(3): 100.0; S(6): 0.0; S(8): 0.0	139.924	24.46	3	1694.88	-0.531911	1.16347	1.14245	1.26494	1.19029	0.0372983
mPVSAssEDEEEVER	AT2G19710.1	N-Term(iTRAQ8plex); S6(Phospho); S7(Phospho)	S(4): 66.7; S(6): 66.7; S(7): 66.7	297.964	44.06	2	2157.85	-3.32662	1.11531	1.21012	1.12624	1.15056	0.0373638
yMLtQISGSNPLk	AT3G48200.1	N-Term(iTRAQ8plex); T4(Phospho); K13(iTRAQ8plex)	Y(1): 0.0; T(4): 49.3; S(7): 1.5; S(9): 49.3	105.442	11.81	3	2140.13	-2.73148	0.915144	0.958742	0.921986	0.931957	0.037376
dLsDGESILR	AT3G17900.1	N-Term(iTRAQ8plex); S3(Phospho)	S(3): 100.0; S(7): 0.0	151.161	12.68	2	1488.73	0.0879173	0.914736	0.823573	0.864919	0.867743	0.0374883
sYIFNEPIVVsPAR	AT4G24550.1	N-Term(iTRAQ8plex); S11(Phospho)	S(1): 0.0; Y(2): 0.0; S(11): 100.0	225.786	52.1	3	1976.02	-1.48053	0.924518	0.842615	0.875391	0.880841	0.0376546
aAAASSYSDNSGTESsPR	AT1G10290.1	N-Term(iTRAQ8plex); S16(Phospho)	S(5): 0.0; S(6): 0.0; Y(7): 0.0; S(8): 0.0; S(11): 0.0; T(13): 0.0; S(15): 1.7; S(16): 98.3	420.75	88.2	2	2141.93	0.100152	0.892552	0.948527	0.916078	0.919052	0.0379138
tAGDGADSAEDsGNSQSYPSTLPGIPk	AT3G24870.2	N-Term(iTRAQ8plex); S12(Phospho); K27(iTRAQ8plex)	T(1): 0.8; S(8): 19.5; S(12): 19.5; S(15): 19.5; S(17): 19.5; Y(18): 19.5; S(20): 0.8; T(21): 0.8	54.7633	14.16	3	3310.57	3.46722	0.965594	0.982977	0.966208	0.971593	0.0379204
dVSNLIPFATETPAsPVQEk	AT1G17780.1	N-Term(iTRAQ8plex); S15(Phospho); K20(iTRAQ8plex)	S(3): 0.0; T(10): 0.0; T(12): 0.0; S(15): 100.0	176.034	22.22	3	2831.48	3.1952	0.91497	0.858348	0.922976	0.898765	0.0380775
tFISPLsPHksPAAk	AT3G12280.2	N-Term(iTRAQ8plex); S7(Phospho); K10(iTRAQ8plex); S11(Phospho); K15(iTRAQ8plex)	T(1): 0.0; S(4): 0.1; S(7): 99.9; S(11): 100.0	150.326	17.73	4	2653.43	1.58381	1.17743	1.10314	1.09906	1.12654	0.0382056
sPPYEDGYDR	AT4G13350.1	N-Term(iTRAQ8plex); S1(Phospho)	S(1): 100.0; Y(4): 0.0; Y(8): 0.0	136.7	31.24	2	1582.67	-3.12006	1.25705	1.12389	1.19172	1.19089	0.0382447
aPsPVNNPLLGSLPk	AT1G80490.1	N-Term(iTRAQ8plex); S3(Phospho); K15(iTRAQ8plex)	S(3): 100.0; S(12): 0.0	335.332	33.73	3	2192.22	-2.87072	1.03875	1.0637	1.08127	1.06124	0.0382603
qVDALPAVAsVDDFk	AT4G27430.1	N-Term(iTRAQ8plex); S10(Phospho); K15(iTRAQ8plex)	S(10): 100.0	303.612	53.58	3	2263.17	-7.20143	1.05676	1.1164	1.11197	1.09505	0.0384127
lStTTMSPR	AT1G14380.2	N-Term(iTRAQ8plex); T3(Phospho)	S(2): 0.0; T(3): 0.0; T(4): 0.0; T(5): 0.0; S(7): 99.9	100.994	9.11	2	1377.67	-2.56659	0.891492	0.830398	0.912603	0.878164	0.0385756
aTLWYPSSQQSSAANsPPR	AT1G16520.1	N-Term(iTRAQ8plex); S16(Phospho)	T(2): 0.0; Y(5): 0.0; S(7): 0.0; S(8): 0.0; S(11): 0.0; S(12): 0.0; S(16): 100.0	186.915	35.37	3	2432.15	-1.20906	0.939956	0.895698	0.873064	0.902906	0.0385786
sNsLGSR	AT4G16150.1	N-Term(iTRAQ8plex); S3(Phospho)	S(1): 0.0; S(3): 100.0; S(6): 0.0	135.693	13.89	2	1104.53	-2.10749	0.912366	0.897703	0.951585	0.920551	0.0386243
aFLDEDDPNQLPQsPkR	AT2G30530.1	N-Term(iTRAQ8plex); S14(Phospho); K16(iTRAQ8plex)	S(14): 100.0	292.407	18.85	3	2658.33	-2.75789	0.929654	0.859624	0.855987	0.881755	0.0387297
aRsPPPPR	AT2G24590.1;AT4G31580.1	N-Term(iTRAQ8plex); S3(Phospho)	S(3): 100.0	150.07	18.17	3	1261.67	-1.30743	1.05567	1.1046	1.11718	1.09248	0.0387688
gIsAWNFNLEDLk	AT5G14720.1	N-Term(iTRAQ8plex); S3(Phospho); K13(iTRAQ8plex)	S(3): 100.0	329.128	47.96	3	2195.13	-4.312	1.08472	1.05622	1.11652	1.08582	0.0388101
hVEsMSQLPSGAGk	AT5G36880.2	N-Term(iTRAQ8plex); S4(Phospho); K14(iTRAQ8plex)	S(4): 100.0; S(6): 0.0; S(10): 0.0	330.029	30.63	3	2116.07	-0.254758	1.08782	1.17996	1.12668	1.13149	0.0388636
tSQsEEPSRPR	AT3G50670.1	N-Term(iTRAQ8plex); S4(Phospho)	T(1): 0.0; S(2): 0.0; S(4): 100.0; S(8): 0.0	200.246	16.32	2	1657.78	-1.41394	1.15352	1.18364	1.08651	1.14123	0.0389173
aVEsDSEVSDSk	AT5G26860.1	N-Term(iTRAQ8plex); S4(Phospho); K12(iTRAQ8plex)	S(4): 100.0; S(6): 0.0; S(9): 0.0; S(11): 0.0	288.202	28.41	2	1940.93	-2.24581	1.083	1.12949	1.0663	1.09293	0.0389848
eGAAEsPAVk	AT4G00238.1	N-Term(iTRAQ8plex); S6(Phospho); K10(iTRAQ8plex)	S(6): 100.0	189.991	19.23	2	1646.86	-0.877768	1.05149	1.10292	1.10603	1.08682	0.0390786
aEAAGERsNtYDVGPVTR	AT3G10730.1	N-Term(iTRAQ8plex); S8(Phospho); T10(Phospho)	S(8): 100.0; T(10): 99.7; Y(11): 0.3; T(17): 0.0	134.794	6.71	3	2357.05	-0.379351	0.894483	0.799325	0.876581	0.856796	0.0391427
nLEGIQDSSDQItTSLGk	AT1G04400.2	N-Term(iTRAQ8plex); T13(Phospho); K18(iTRAQ8plex)	S(8): 0.0; S(9): 0.0; T(13): 33.3; T(14): 33.3; S(15): 33.3	135.07	30.43	3	2594.3	-6.33272	0.911485	0.958286	0.930452	0.933408	0.0392203
aEsDsEEEEIIDELPR	AT4G37090.1	N-Term(iTRAQ8plex); S3(Phospho); S5(Phospho)	S(3): 100.0; S(5): 100.0	176.441	29.31	2	2324.97	-2.07412	1.25809	1.12475	1.18304	1.18862	0.0394039
sAPTtPINQNAAAAFAAVSEEER	AT4G37870.1	N-Term(iTRAQ8plex); S1(Phospho); T5(Phospho)	S(1): 98.0; T(4): 51.0; T(5): 51.0; S(19): 0.0	290.564	71.47	3	2809.28	1.56543	1.16997	1.21152	1.09913	1.16021	0.0394744
sMSDLEYEELk	AT2G42760.1	N-Term(iTRAQ8plex); S1(Phospho); K11(iTRAQ8plex)	S(1): 100.0; S(3): 0.0; Y(7): 0.0	191.785	24.9	3	2031.98	-1.41536	1.20615	1.12029	1.25694	1.19446	0.0395762
dGEQsPGGSLTPPQk	AT5G23010.1	N-Term(iTRAQ8plex); S5(Phospho); K15(iTRAQ8plex)	S(5): 100.0; S(9): 0.0; T(11): 0.0	234.866	21.03	3	2186.09	-1.10553	0.851889	0.899468	0.791348	0.847568	0.0396381
sAsWSASR	AT3G55270.1	N-Term(iTRAQ8plex); S3(Phospho)	S(1): 0.0; S(3): 100.0; S(5): 0.0; S(7): 0.0	187.247	17.58	2	1235.57	-2.88055	0.90128	0.788485	0.816344	0.83537	0.039931
gGGTMPDySMDFTk	AT5G09960.1	N-Term(iTRAQ8plex); Y8(Phospho); K14(iTRAQ8plex)	T(4): 0.0; Y(8): 50.0; S(9): 50.0; T(13): 0.1	82.116	22.29	3	2195	-1.22374	1.1476	1.13	1.06897	1.11552	0.0399929
sSSDPITGNVASEsPR	AT1G67960.1	N-Term(iTRAQ8plex); S14(Phospho)	S(1): 0.0; S(2): 0.0; S(3): 0.0; T(7): 2.1; S(12): 2.1; S(14): 95.7	129.361	14.78	2	1987.94	4.0918	0.882584	0.781626	0.872461	0.845557	0.0405846
qESTDSLAVGsPPkSEGR	AT1G59710.1	N-Term(iTRAQ8plex); S11(Phospho); K14(iTRAQ8plex)	S(3): 0.0; T(4): 0.0; S(6): 0.0; S(11): 100.0; S(15): 0.0	299.082	26.12	3	2533.27	-2.06983	0.850948	0.926679	0.846221	0.874616	0.0406076
gATSGDDkLsSDGk	AT3G14100.1	N-Term(iTRAQ8plex); K8(iTRAQ8plex); S10(Phospho); K14(iTRAQ8plex)	T(3): 0.0; S(4): 0.0; S(10): 50.0; S(11): 50.0	177.085	30.87	4	2330.2	-0.55571	1.22036	1.11206	1.23966	1.1907	0.0407284
tLSGGLGsPk	AT3G52870.1	N-Term(iTRAQ8plex); S8(Phospho); K10(iTRAQ8plex)	T(1): 0.0; S(3): 0.0; S(8): 100.0	120.658	5.48	2	1604.88	-3.4439	0.948104	0.900577	0.939974	0.929552	0.0407644
lHNNDADsPR	AT2G04400.1	N-Term(iTRAQ8plex); S8(Phospho)	S(8): 100.0	116.192	16.67	2	1522.69	-2.4538	0.921596	0.829837	0.853571	0.868335	0.0409557
lQNLAGQHSDVLENLtPk	AT5G56950.1	N-Term(iTRAQ8plex); T16(Phospho); K18(iTRAQ8plex)	S(9): 0.0; T(16): 100.0	269.529	36.76	3	2665.41	-3.26101	0.874983	0.92272	0.93615	0.911285	0.0410901
fFTQVGsEsEDESDyEVEVNEVQNDDVNNR	AT3G56150.1	N-Term(iTRAQ8plex); S7(Phospho); S9(Phospho); Y15(Phospho)	T(3): 4.7; S(7): 99.6; S(9): 91.7; S(13): 8.5; Y(15): 95.5	208.71	30.67	3	4037.58	-0.421115	0.860809	0.935517	0.893724	0.896683	0.041098
vHEGAPDTEVLLAsPR	AT4G31160.1	N-Term(iTRAQ8plex); S14(Phospho)	T(8): 0.0; S(14): 100.0	507.123	78.62	3	2075.04	-2.21121	0.963012	0.920622	0.926681	0.936772	0.0411372
gYTsDEELEELDSPLTSIVDk	AT2G42320.1	N-Term(iTRAQ8plex); S4(Phospho); K21(iTRAQ8plex)	Y(2): 0.0; T(3): 1.6; S(4): 98.4; S(13): 0.0; T(16): 0.0; S(17): 0.0	363.938	59.51	3	3028.47	-2.94103	1.04619	1.08598	1.10057	1.07758	0.0411863
hDAIASGSPLPVQASGsPLSVQASk	AT2G38410.1	N-Term(iTRAQ8plex); S17(Phospho); K25(iTRAQ8plex)	S(6): 0.0; S(8): 0.0; S(15): 49.2; S(17): 49.2; S(20): 1.6; S(24): 0.0	260.592	32.66	4	3092.63	0.894165	0.912147	0.83397	0.808689	0.851602	0.0413221
eNGTVDDGSGPPDsPTHVEDNYGPFSETSDR	AT1G20760.1	N-Term(iTRAQ8plex); S14(Phospho)	T(4): 0.2; S(9): 3.9; S(14): 92.1; T(16): 3.9; Y(22): 0.0; S(26): 0.0; T(28): 0.0; S(29): 0.0	206.903	37.63	3	3662.53	-0.84176	1.116	1.21889	1.12835	1.15441	0.041401
fAADVLSGGDTSTNVEtPk	AT5G16300.3	N-Term(iTRAQ8plex); T17(Phospho); K19(iTRAQ8plex)	S(7): 0.0; T(11): 0.0; S(12): 0.0; T(13): 0.0; T(17): 100.0	363.838	62.75	3	2597.29	-3.63622	0.969002	0.933465	0.937479	0.946649	0.0416107
sSVPVASsLPGIGMDSmAAAk	AT5G38640.1	N-Term(iTRAQ8plex); S8(Phospho); M17(Oxidation); K21(iTRAQ8plex)	S(1): 0.0; S(2): 0.0; S(7): 3.1; S(8): 96.9; S(16): 0.0	217.948	34.82	3	2680.34	-3.77475	0.873702	0.895135	0.794217	0.854351	0.0416638
nStSSESGSQSITLSQEEFk	AT5G55860.1	N-Term(iTRAQ8plex); T3(Phospho); K20(iTRAQ8plex)	S(2): 48.7; T(3): 48.7; S(4): 1.3; S(5): 1.3; S(7): 0.0; S(9): 0.0; S(11): 0.0; T(13): 0.0; S(15): 0.0	233.148	56.24	3	2834.35	-1.45425	0.905209	0.890803	0.817282	0.871098	0.0418371
wDAPtPGR	AT5G64270.1	N-Term(iTRAQ8plex); T5(Phospho)	T(5): 100.0	187.191	17.79	2	1283.61	-1.83971	0.917816	0.881218	0.943749	0.914261	0.0419586
fEQALLPEsPTDEAk	AT1G61210.2	N-Term(iTRAQ8plex); S9(Phospho); K15(iTRAQ8plex)	S(9): 100.0; T(11): 0.0	312.298	27.39	3	2363.2	-1.7776	1.20667	1.10348	1.22441	1.17819	0.0419746
aSGsPPVPVmHsPPRPVTVk	AT1G77180.3	N-Term(iTRAQ8plex); S4(Phospho); M10(Oxidation); S12(Phospho); K20(iTRAQ8plex)	S(2): 3.1; S(4): 96.9; S(12): 100.0; T(18): 0.0	299.145	26.46	4	2824.44	-1.75133	1.14172	1.26215	1.14885	1.18424	0.0420231
iGESSEsSDETEATDLk	AT1G01790.1	N-Term(iTRAQ8plex); S7(Phospho); K17(iTRAQ8plex)	S(4): 0.0; S(5): 1.8; S(7): 96.5; S(8): 1.8; T(11): 0.0; T(14): 0.0	323.843	68.41	3	2486.16	-2.61497	1.10474	1.18068	1.22995	1.17179	0.04212
sNNVFQGsSSSASPR	AT3G48060.1;AT3G48050.1	N-Term(iTRAQ8plex); S8(Phospho)	S(1): 0.0; S(8): 98.1; S(9): 1.9; S(10): 0.0; S(11): 0.0; S(13): 0.0	222.873	24.31	2	1908.87	-1.18172	0.919944	0.833999	0.889837	0.88126	0.0421413
aAAASsDVEEVk	AT1G69200.1	N-Term(iTRAQ8plex); S6(Phospho); K12(iTRAQ8plex)	S(5): 1.4; S(6): 98.6	288.729	30.71	3	1864.95	-1.3108	1.18401	1.10032	1.10326	1.12919	0.0422139
rsYsPGYEGAAAAAPDR	AT3G55460.1	N-Term(iTRAQ8plex); S2(Phospho); S4(Phospho)	S(2): 100.0; Y(3): 2.1; S(4): 97.9; Y(7): 0.0	392.014	72.33	3	2202.95	-1.97012	1.08827	1.09544	1.16598	1.11656	0.0423903
iAAHVPAVDTSLQTNsVEk	AT5G42950.1	N-Term(iTRAQ8plex); S16(Phospho); K19(iTRAQ8plex)	T(10): 0.1; S(11): 0.1; T(14): 3.3; S(16): 96.4	151.538	26.35	3	2668.41	-3.06505	0.94658	0.883598	0.892648	0.907609	0.0424198
eAsALSQPATFAQAAk	AT4G16444.1	N-Term(iTRAQ8plex); S3(Phospho); K16(iTRAQ8plex)	S(3): 100.0; S(6): 0.0; T(10): 0.0	195.778	39.26	3	2279.19	-0.311302	0.874503	0.889489	0.787355	0.850449	0.0424681
gRsPPPPPSk	AT1G16610.2	N-Term(iTRAQ8plex); S3(Phospho); K10(iTRAQ8plex)	S(3): 100.0; S(9): 0.0	382.527	33.88	3	1707.94	-1.69162	1.08916	1.10814	1.17657	1.12462	0.0424993
aATITTRPtSPR	AT1G53570.5	N-Term(iTRAQ8plex); T9(Phospho)	T(3): 0.0; T(5): 1.4; T(6): 1.4; T(9): 48.6; S(10): 48.6	107.14	6.14	2	1655.88	-1.30615	1.14294	1.15891	1.0723	1.12471	0.0426399
isPQADFVNSDSTVENk	AT1G19870.1	N-Term(iTRAQ8plex); S2(Phospho); K17(iTRAQ8plex)	S(2): 100.0; S(10): 0.0; S(12): 0.0; T(13): 0.0	335.857	49.33	3	2539.24	-5.01343	1.08845	1.19509	1.17297	1.15217	0.042703
sLSDHIQk	AT5G40450.1	N-Term(iTRAQ8plex); S1(Phospho); K8(iTRAQ8plex)	S(1): 100.0; S(3): 0.0	249.024	24.72	2	1615.86	-3.47484	1.15465	1.09666	1.07679	1.10937	0.0427041
aPAAAASs	AT1G17880.1	N-Term(iTRAQ8plex); S8(Phospho)	S(7): 50.0; S(8): 50.0	172.055	31.74	2	1029.49	-1.51362	0.933107	0.969591	0.939011	0.947236	0.0429789
sNYDkEQFEDLYEQDGDVtPR	AT4G38550.1	N-Term(iTRAQ8plex); K5(iTRAQ8plex); T19(Phospho)	S(1): 0.0; Y(3): 0.0; Y(12): 0.0; T(19): 100.0	467.38	59.07	3	3236.48	-1.40789	0.952365	0.900244	0.89747	0.916693	0.0429899
aLVPAAGPAPSPAVQPPsPAALADDPGAMLAGLL	AT5G22780.1	N-Term(iTRAQ8plex); S18(Phospho)	S(11): 0.2; S(18): 99.8	162.03	30.75	4	3487.82	-1.14877	1.04792	1.09722	1.06111	1.06875	0.0430023
rAPsPGGGSSTIVTLADR	AT1G79280.1	N-Term(iTRAQ8plex); S4(Phospho)	S(4): 100.0; S(9): 0.0; S(10): 0.0; T(11): 0.0; T(14): 0.0	299.736	68.26	3	2126.09	-1.40988	0.872699	0.923416	0.831367	0.875827	0.0430099
tINsPGVTNGLk	AT2G22300.1	N-Term(iTRAQ8plex); S4(Phospho); K12(iTRAQ8plex)	T(1): 0.1; S(4): 99.9; T(8): 0.0	155.21	21.79	3	1889.01	-11.6365	1.05554	1.11264	1.07071	1.07963	0.0430425
dTVELVEESQsESEEGsDDEEEEAR	AT2G28800.4	N-Term(iTRAQ8plex); S11(Phospho); S17(Phospho)	T(2): 0.0; S(9): 3.4; S(11): 93.2; S(13): 3.6; S(17): 99.9	248.257	84.84	3	3291.28	1.95653	0.947947	0.894822	0.934482	0.92575	0.0431547
lEDcQMDsDEDDYGk	AT1G27750.1	N-Term(iTRAQ8plex); C4(Carbamidomethyl); S8(Phospho); K15(iTRAQ8plex)	S(8): 100.0; Y(13): 0.0	157.22	18.51	3	2508.04	-0.728828	1.08005	1.15224	1.17835	1.13688	0.0431652
fDsINSSR	AT1G20760.1	N-Term(iTRAQ8plex); S3(Phospho)	S(3): 100.0; S(6): 0.0; S(7): 0.0	213.235	19.93	2	1309.61	-2.09335	0.956208	0.904729	0.908911	0.923283	0.0433116
eVTIVQDSAGQIGESQtkPTSPGVLVTNk	AT2G45460.2	N-Term(iTRAQ8plex); T17(Phospho); K18(iTRAQ8plex); K29(iTRAQ8plex)	T(3): 0.0; S(8): 1.5; S(15): 24.2; T(17): 24.2; T(20): 24.2; S(21): 24.2; T(27): 1.5	94.3581	6.18	4	3976.13	-3.74915	0.865162	0.899309	0.938934	0.901135	0.0434768
aPsPSTTNFAGsSPR	AT5G64330.2	N-Term(iTRAQ8plex); S3(Phospho); S12(Phospho)	S(3): 100.0; S(5): 0.0; T(6): 0.1; T(7): 0.1; S(12): 49.9; S(13): 49.9	186.006	24.76	2	1940.84	-1.86652	1.1151	1.25772	1.20837	1.19373	0.0435714
aSVNsPTASQmDELDDFSIGR	AT4G12780.2	N-Term(iTRAQ8plex); S5(Phospho); M11(Oxidation)	S(2): 0.0; S(5): 99.9; T(7): 0.1; S(9): 0.0; S(18): 0.0	271.346	53.37	3	2640.18	-0.815309	0.922313	0.859164	0.923413	0.90163	0.0435774
fsPVGAGR	AT3G07810.1	N-Term(iTRAQ8plex); S2(Phospho)	S(2): 100.0	124.699	11.69	2	1174.59	-2.30301	0.837321	0.850944	0.92655	0.871605	0.0436816
fTQGGYVDTGsPTVGSGR	AT2G45200.1	N-Term(iTRAQ8plex); S11(Phospho)	T(2): 0.0; Y(6): 0.0; T(9): 0.0; S(11): 100.0; T(13): 0.0; S(16): 0.0	376.127	50.23	3	2170.01	-0.330726	0.932069	0.928792	0.872931	0.911264	0.0437223
hsGsDNESVk	AT1G66150.1	N-Term(iTRAQ8plex); S2(Phospho); S4(Phospho); K10(iTRAQ8plex)	S(2): 100.0; S(4): 100.0; S(8): 0.0	242.254	20.37	2	1827.81	-1.15676	1.09507	1.14644	1.20694	1.14948	0.0437345
eELNDsEEEEDDSEILDR	AT3G13225.2	N-Term(iTRAQ8plex); S6(Phospho)	S(6): 100.0; S(13): 0.0	102.101	9.37	2	2550.05	-2.8316	1.13168	1.0664	1.07908	1.09239	0.0437398
sEFDsDHDsGSGFGLk	AT4G17060.1	N-Term(iTRAQ8plex); S5(Phospho); S9(Phospho); K16(iTRAQ8plex)	S(1): 0.0; S(5): 100.0; S(9): 99.8; S(11): 0.2	127.201	17.32	3	2453.05	-0.952922	0.930517	0.913468	0.85952	0.901168	0.0438175
kGsGLSGDQYAVMVScR	AT3G17900.1	K1(iTRAQ8plex); N-Term(iTRAQ8plex); S3(Phospho); C16(Carbamidomethyl)	S(3): 100.0; S(6): 0.0; Y(10): 0.0; S(15): 0.0	349.534	45.38	3	2503.23	-1.31265	1.07665	1.14478	1.08166	1.10103	0.0440082
vFTYDNTAsETDEVVETSTGk	AT3G02830.1	N-Term(iTRAQ8plex); S9(Phospho); K21(iTRAQ8plex)	T(3): 0.0; Y(4): 0.0; T(7): 0.0; S(9): 98.4; T(11): 1.6; T(17): 0.0; S(18): 0.0; T(19): 0.0	380.229	84.76	3	2981.4	-4.96514	1.05879	1.03725	1.02839	1.04148	0.0442385
sVSsAAR	AT5G53750.1	N-Term(iTRAQ8plex); S4(Phospho)	S(1): 0.0; S(3): 2.1; S(4): 97.9	126.463	16.61	2	1061.53	0.175515	0.880392	0.895301	0.946851	0.907515	0.0442671
dSSFYcsPSR	AT5G64330.2	N-Term(iTRAQ8plex); C6(Carbamidomethyl); S7(Phospho)	S(2): 0.0; S(3): 0.0; Y(5): 2.4; S(7): 97.5; S(9): 0.1	134.523	8.7	2	1589.66	-3.19376	1.06913	1.13795	1.0826	1.09656	0.0444111
tEEEsGDEsGsETEINDLk	AT3G01160.1	N-Term(iTRAQ8plex); S5(Phospho); S9(Phospho); S11(Phospho); K19(iTRAQ8plex)	T(1): 0.0; S(5): 97.6; S(9): 67.5; S(11): 67.5; T(13): 67.5	81.028	7.75	3	2917.18	1.0808	0.908361	0.959501	0.92261	0.930157	0.0444479
sFGSNADLsPPGR	AT1G31870.1	N-Term(iTRAQ8plex); S9(Phospho)	S(1): 0.0; S(4): 0.0; S(9): 100.0	298.188	30.94	2	1688.79	-2.08848	0.921589	0.965263	0.938918	0.941923	0.0446196
rYsPPYYsPPR	AT3G55460.1	N-Term(iTRAQ8plex); S3(Phospho); S8(Phospho)	Y(2): 0.0; S(3): 100.0; Y(6): 0.0; Y(7): 0.0; S(8): 100.0	244.844	30.52	2	1846.82	-1.07683	1.0539	1.11742	1.08106	1.08413	0.0446673
aLsMAIHQAQLsQR	AT1G33990.1	N-Term(iTRAQ8plex); S3(Phospho); S12(Phospho)	S(3): 100.0; S(12): 100.0	334.013	38.19	3	2017.95	-2.63753	1.23032	1.10264	1.20965	1.18087	0.044673
iQEGPEGsLQsEmk	AT1G68790.1	N-Term(iTRAQ8plex); S8(Phospho); S11(Phospho); M13(Oxidation); K14(iTRAQ8plex)	S(8): 100.0; S(11): 100.0	101.763	16.07	3	2317.06	-3.28883	1.0652	1.08093	1.03566	1.0606	0.0447551
qQALAIsPTSR	AT5G20490.2	N-Term(iTRAQ8plex); S7(Phospho)	S(7): 33.3; T(9): 33.3; S(10): 33.3	284.5	27	3	1555.81	-0.687431	0.962677	0.93765	0.916365	0.938897	0.0447783
vSsFEALQPATR	AT1G74910.3	N-Term(iTRAQ8plex); S3(Phospho)	S(2): 50.0; S(3): 50.0; T(11): 0.0	280.162	34.21	2	1689.85	-1.51951	0.948202	0.882232	0.900017	0.910151	0.0448903
tEsQPPsPLSTR	AT2G16900.1	N-Term(iTRAQ8plex); S3(Phospho); S7(Phospho)	T(1): 4.2; S(3): 95.8; S(7): 99.5; S(10): 0.2; T(11): 0.2	82.6811	7	2	1763.79	-1.42704	0.852362	0.893867	0.933616	0.893282	0.0450751
aSPDQDsPPk	AT4G29440.2	N-Term(iTRAQ8plex); S7(Phospho); K10(iTRAQ8plex)	S(2): 0.0; S(7): 100.0	176.426	21.19	2	1729.86	-1.74584	1.25461	1.14699	1.13021	1.17727	0.045094
tVtSPDPETPAk	AT4G29440.2	N-Term(iTRAQ8plex); T3(Phospho); K12(iTRAQ8plex)	T(1): 1.4; T(3): 49.3; S(4): 49.3; T(9): 0.0	150.124	18.97	3	1930.99	-4.33402	0.856769	0.861476	0.935265	0.884503	0.0451734
tPVPHsPPVVAsPIPPR	AT4G01810.1	N-Term(iTRAQ8plex); S6(Phospho); S12(Phospho)	T(1): 2.6; S(6): 97.4; S(12): 100.0	121.605	33.59	3	2212.12	-0.811927	1.06532	1.14689	1.10868	1.10696	0.045254
vFEQQGIEAPsDDDDFIEVR	AT3G50370.1	N-Term(iTRAQ8plex); S11(Phospho)	S(11): 100.0	430.394	78.5	3	2693.23	0.109642	0.908236	0.875481	0.80576	0.863159	0.0454615
mLQSGMPLDDRPEGQRsPsPEPVYDNMGIR	AT5G51300.1	N-Term(iTRAQ8plex); S17(Phospho); S19(Phospho)	S(4): 0.2; S(17): 99.8; S(19): 99.8; Y(24): 0.2	115.499	4.96	4	3836.72	0.335722	1.07435	1.04237	1.09647	1.07106	0.0455126
sSVTsPk	AT5G13560.1	N-Term(iTRAQ8plex); S5(Phospho); K7(iTRAQ8plex)	S(1): 0.0; S(2): 0.0; T(4): 50.0; S(5): 50.0	75.2659	8.58	2	1393.75	-0.535518	0.851857	0.920646	0.818033	0.863512	0.0456037
gDEDDDVsPRPFGTQPktPEHPLR	AT2G20960.1	N-Term(iTRAQ8plex); S8(Phospho); K17(iTRAQ8plex); T18(Phospho)	S(8): 100.0; T(14): 0.4; T(18): 99.7	187.508	15.07	3	3458.62	-2.26369	1.08642	1.19672	1.17648	1.1532	0.0456405
vGFQNHNENLsITNADk	AT3G59110.1	N-Term(iTRAQ8plex); S11(Phospho); K17(iTRAQ8plex)	S(11): 96.6; T(13): 3.4	100.029	3.92	3	2589.3	1.88653	0.821593	0.911135	0.796937	0.843222	0.0456453
nSsPPSPLHPAASHsPPPPQPYR	AT4G38550.1	N-Term(iTRAQ8plex); S3(Phospho); S15(Phospho)	S(2): 3.2; S(3): 93.6; S(6): 3.2; S(13): 96.7; S(15): 3.3; Y(22): 0.0	308.333	46.7	3	2882.33	-1.56052	0.917509	0.914506	0.961605	0.931206	0.0456454
eVDQEPsGEGVTR	AT4G02510.1	N-Term(iTRAQ8plex); S7(Phospho)	S(7): 2.9; T(12): 97.1	111.692	5.46	2	1786.81	-2.06776	1.05305	1.11879	1.0851	1.08565	0.0457716
nAYISTDAVILEQsLk	AT2G20630.1	N-Term(iTRAQ8plex); S14(Phospho); K16(iTRAQ8plex)	Y(3): 0.0; S(5): 0.1; T(6): 0.0; S(14): 99.9	106.265	16.18	3	2453.31	-0.724651	0.903261	0.824019	0.906985	0.878088	0.0458899
fENVFSSISSsPTk	AT4G12780.2	N-Term(iTRAQ8plex); S11(Phospho); K14(iTRAQ8plex)	S(6): 0.0; S(7): 0.0; S(9): 0.0; S(10): 0.0; S(11): 100.0; T(13): 0.0	300.808	48.04	3	2218.12	-1.64332	0.90973	0.883072	0.948993	0.913932	0.0460882
hDDsDDEVMDVVR	AT1G73770.1	N-Term(iTRAQ8plex); S4(Phospho)	S(4): 100.0	238.648	33.86	2	1915.8	-3.10505	0.924968	0.829294	0.872811	0.875691	0.0461017
vQDLIHGGGGAsPVQsPTR	AT1G62330.1	N-Term(iTRAQ8plex); S12(Phospho); S16(Phospho)	S(12): 100.0; S(16): 99.9; T(18): 0.1	345.974	62.36	3	2340.1	-0.549666	0.959337	0.926046	0.961058	0.948814	0.0461517
tESsSADNIQEDDGSSLR	AT5G04420.1	N-Term(iTRAQ8plex); S4(Phospho)	T(1): 0.0; S(3): 0.9; S(4): 49.5; S(5): 49.5; S(15): 0.0; S(16): 0.0	198.685	62.94	2	2294.99	-2.89358	1.16572	1.09035	1.08787	1.11465	0.0462275
gRsPSsPPPR	AT1G16610.2	N-Term(iTRAQ8plex); S3(Phospho); S6(Phospho)	S(3): 2.5; S(5): 97.6; S(6): 99.9	174.938	20.73	2	1501.68	-1.90307	1.07302	1.14905	1.1677	1.12992	0.0462521
aLQEcTsSk	AT5G04550.1	N-Term(iTRAQ8plex); C5(Carbamidomethyl); S7(Phospho); K9(iTRAQ8plex)	T(6): 0.0; S(7): 98.8; S(8): 1.2	235.875	19.17	2	1711.85	-2.83159	1.07039	1.11537	1.05562	1.08046	0.0464226
vWtMPLEGSSSSDk	AT3G07020.1	N-Term(iTRAQ8plex); T3(Phospho); K14(iTRAQ8plex)	T(3): 100.0; S(9): 0.0; S(10): 0.0; S(11): 0.0; S(12): 0.0	262.903	48.42	3	2212.07	-3.06363	1.04618	1.033	1.07117	1.05011	0.0464373
eEAASSPVSGAADHQVPAsP	AT5G55230.1	N-Term(iTRAQ8plex); S19(Phospho)	S(5): 0.0; S(6): 0.0; S(9): 0.0; S(19): 100.0	481.238	87.33	2	2291.05	-0.277854	1.06491	1.1411	1.09279	1.0996	0.0464756
tGGNTETETEEVPEAsEEEIEAPVQEEkPQk	AT4G27500.1	N-Term(iTRAQ8plex); S16(Phospho); K28(iTRAQ8plex); K31(iTRAQ8plex)	T(1): 0.0; T(5): 33.1; T(7): 0.6; T(9): 33.1; S(16): 33.1	270.728	31.56	5	4407.14	0.866925	1.06485	1.13807	1.14773	1.11688	0.0466336
sAsWPQL	AT1G35580.1	N-Term(iTRAQ8plex); S3(Phospho)	S(1): 0.0; S(3): 100.0	132.428	27.09	2	1172.56	-1.74848	1.08807	1.19797	1.13929	1.14177	0.04667
tLEAPLPGsLSAVNNATTR	AT3G05420.1	N-Term(iTRAQ8plex); S9(Phospho)	T(1): 0.0; S(9): 100.0; S(11): 0.0; T(17): 0.0; T(18): 0.0	320.536	64.72	3	2296.18	-0.716595	0.936923	0.900041	0.953075	0.930013	0.0467883
vPEELTSDsLRDVDDISLR	AT4G10120.1	N-Term(iTRAQ8plex); S9(Phospho)	T(6): 0.0; S(7): 0.1; S(9): 99.8; S(17): 0.1	173.552	18.01	3	2543.26	0.694544	0.857902	0.83232	0.927949	0.872724	0.0469137
sSsGVSAPLIPk	AT5G20650.1	N-Term(iTRAQ8plex); S3(Phospho); K12(iTRAQ8plex)	S(1): 1.9; S(2): 1.9; S(3): 94.4; S(6): 1.9	158.164	14.91	2	1831.01	-2.43829	0.906661	0.936737	0.957995	0.933798	0.047055
tVYSyIQSR	AT5G35980.1	N-Term(iTRAQ8plex); Y5(Phospho)	T(1): 0.0; Y(3): 0.0; S(4): 1.9; Y(5): 98.1; S(8): 0.0	157.762	6.85	2	1500.74	-0.775018	0.90736	0.882872	0.949653	0.913295	0.0470625
aTsGVPFSQYk	AT2G01690.1	N-Term(iTRAQ8plex); S3(Phospho); K11(iTRAQ8plex)	T(2): 1.7; S(3): 98.3; S(8): 0.0; Y(10): 0.0	138.07	32.09	3	1872.97	0.690495	0.899158	0.956591	0.911242	0.92233	0.0471102
eETVsVPEsIELEEQPQEER	AT5G40450.1	N-Term(iTRAQ8plex); S5(Phospho); S9(Phospho)	T(3): 0.2; S(5): 99.8; S(9): 100.0	171.495	37.26	3	2821.24	-0.449544	0.942366	0.943141	0.974312	0.953273	0.047148
rEsRsPPPYEk	AT5G52040.3;AT5G52040.4	N-Term(iTRAQ8plex); S3(Phospho); S5(Phospho); K11(iTRAQ8plex)	S(3): 100.0; S(5): 100.0; Y(9): 0.0	169.658	16.95	4	2114.03	-1.21531	0.853229	0.901213	0.933801	0.896081	0.0471484
rVstGsASSLLGTTR	AT5G06560.1	N-Term(iTRAQ8plex); S3(Phospho); T4(Phospho); S6(Phospho)	S(3): 100.0; T(4): 96.7; S(6): 3.3; S(8): 3.3; S(9): 96.7; T(13): 0.0; T(14): 0.0	131.197	19.16	2	2036.91	0.451289	0.953261	0.890792	0.910386	0.918146	0.047216
rDYsPR	AT4G35785.1	N-Term(iTRAQ8plex); S4(Phospho)	Y(3): 0.0; S(4): 100.0	187.686	17.41	2	1177.56	-1.98849	1.24005	1.14716	1.11407	1.16709	0.0473357
aELVELLGSDSs	AT1G06190.1	N-Term(iTRAQ8plex); S12(Phospho)	S(9): 0.0; S(11): 50.0; S(12): 50.0	272.352	83.08	2	1603.77	-3.48079	1.07132	1.07882	1.14039	1.09685	0.0474432
kSNsDDNLNALLQEEEDLVNAHR	AT3G16060.1	N-Term(iTRAQ8plex); K1(iTRAQ8plex); S4(Phospho)	S(2): 1.6; S(4): 98.4	301.943	38.57	3	3312.65	4.59619	1.04069	1.05273	1.08592	1.05978	0.0475706
qsPILQEIQIQEk	AT3G45290.1	N-Term(iTRAQ8plex); S2(Phospho); K13(iTRAQ8plex)	S(2): 100.0	247.158	20.15	3	2242.22	-3.35727	0.953734	0.922698	0.89327	0.923234	0.0480157
vTEEGsQAssSSAAAIQGLSVR	AT3G02200.2	N-Term(iTRAQ8plex); S6(Phospho); S9(Phospho); S10(Phospho)	T(2): 0.0; S(6): 100.0; S(9): 99.8; S(10): 91.4; S(11): 4.4; S(12): 4.4; S(20): 0.0	181.668	11.88	3	2679.17	3.51808	1.18846	1.15959	1.07993	1.14266	0.0480523
yVDGAsDDSk	AT4G27060.1	N-Term(iTRAQ8plex); S6(Phospho); K10(iTRAQ8plex)	Y(1): 0.0; S(6): 98.0; S(9): 2.0	106.551	10.62	2	1744.82	-3.83726	1.08432	1.19019	1.12968	1.13473	0.0480995
sLNNLASSDIEDQcsGSGSITSDIk	AT1G04860.1	N-Term(iTRAQ8plex); C14(Carbamidomethyl); S15(Phospho); K25(iTRAQ8plex)	S(1): 0.0; S(7): 24.7; S(8): 24.7; S(15): 24.7; S(17): 24.7; S(19): 0.5; T(21): 0.0; S(22): 0.5	119.513	13.19	3	3286.55	-1.76524	0.945568	0.976951	0.955215	0.959245	0.0481413
sVPLQIDNLSENAsPR	AT3G01810.1	N-Term(iTRAQ8plex); S14(Phospho)	S(1): 0.0; S(10): 0.1; S(14): 99.9	196.362	41.98	3	2124.06	-3.60287	0.855844	0.802652	0.914885	0.857794	0.0482265
lLTGGsSk	AT5G39040.1	N-Term(iTRAQ8plex); S6(Phospho); K8(iTRAQ8plex)	T(3): 0.0; S(6): 98.2; S(7): 1.8	109.567	25.72	3	1450.81	-2.6263	1.22769	1.09641	1.19717	1.17376	0.0483583
lMYAAsDNEEDVmQDVk	AT1G80680.1	N-Term(iTRAQ8plex); S6(Phospho); M13(Oxidation); K17(iTRAQ8plex)	Y(3): 0.0; S(6): 100.0	229.378	52.01	3	2662.22	-1.37079	1.1003	1.04376	1.07045	1.0715	0.048409
tTAAVASTLDsPk	AT1G73670.1	N-Term(iTRAQ8plex); S11(Phospho); K13(iTRAQ8plex)	T(1): 0.0; T(2): 0.0; S(7): 0.0; T(8): 0.0; S(11): 100.0	279.77	25.63	3	1950.03	-3.80357	0.933326	0.852328	0.903993	0.896549	0.0485936
mPsPVYASSSNALEAk	AT2G40980.1	N-Term(iTRAQ8plex); M1(Oxidation); S3(Phospho); K16(iTRAQ8plex)	S(3): 96.7; Y(6): 3.1; S(8): 0.1; S(9): 0.0; S(10): 0.0	113.484	23.46	3	2356.16	-3.48534	0.908056	0.793903	0.863082	0.855014	0.0486391
sSVPVASsLPGIGMDSMAAAk	AT5G38640.1	N-Term(iTRAQ8plex); S8(Phospho); K21(iTRAQ8plex)	S(1): 0.0; S(2): 0.0; S(7): 3.1; S(8): 96.9; S(16): 0.0	228.252	27.57	3	2664.36	-0.803607	1.14274	1.11427	1.06004	1.10568	0.0488533
yLSEEPLPVPVSELYVPPTMSGPDEDsPR	AT4G28980.2	N-Term(iTRAQ8plex); S27(Phospho)	Y(1): 0.0; S(3): 0.0; S(12): 0.0; Y(15): 0.0; T(19): 0.0; S(21): 0.0; S(27): 100.0	252.717	29.02	3	3584.69	-3.25526	1.09891	1.12744	1.21052	1.14562	0.049002
sNERsPsPR	AT5G64200.1	N-Term(iTRAQ8plex); S5(Phospho); S7(Phospho)	S(1): 0.0; S(5): 100.0; S(7): 100.0	209.787	17.34	2	1493.64	-1.19378	0.930769	0.936664	0.874457	0.913963	0.049215
aTEDGAGsPVDVAk	AT4G31430.1	N-Term(iTRAQ8plex); S8(Phospho); K14(iTRAQ8plex)	T(2): 0.0; S(8): 100.0	220.224	31.14	2	2005.01	-1.78904	1.14171	1.21889	1.09818	1.15293	0.049356
vEASDVsSADsDFIGR	AT5G04550.1	N-Term(iTRAQ8plex); S7(Phospho); S11(Phospho)	S(4): 0.0; S(7): 98.1; S(8): 1.9; S(11): 100.0	306.187	81.61	2	2118.89	0.465124	0.971424	0.934499	0.955187	0.953703	0.0493562
tLsGSNFEIEVkPADk	AT5G38470.2	N-Term(iTRAQ8plex); S3(Phospho); K12(iTRAQ8plex); K16(iTRAQ8plex)	T(1): 0.0; S(3): 98.1; S(5): 1.9	305.14	22.11	4	2727.47	0.0656828	1.10281	1.1978	1.10542	1.13534	0.0493564
dGQQNANDGSIGsPmQSSSSk	AT2G32700.6	N-Term(iTRAQ8plex); S13(Phospho); M15(Oxidation); K21(iTRAQ8plex)	S(10): 50.0; S(13): 50.0; S(17): 0.1; S(18): 0.0; S(19): 0.0; S(20): 0.0	142.352	19.96	3	2799.25	-5.8842	0.836664	0.92641	0.827842	0.863639	0.0494068
rVSsFEALQPATR	AT1G74910.3	N-Term(iTRAQ8plex); S4(Phospho)	S(3): 0.0; S(4): 100.0; T(12): 0.0	261.323	41.68	3	1845.95	-2.15052	0.846167	0.911891	0.792075	0.850044	0.0494438
fSGsPVSTGTPk	AT2G26570.1	N-Term(iTRAQ8plex); S4(Phospho); K12(iTRAQ8plex)	S(2): 0.0; S(4): 100.0; S(7): 0.0; T(8): 0.0; T(10): 0.0	227.085	35.24	2	1852.96	-4.95815	1.08226	1.08408	1.03634	1.06756	0.0495232
eAHEEDSTAINsGGSLVAPR	AT2G23200.1	N-Term(iTRAQ8plex); S12(Phospho)	S(7): 0.0; T(8): 0.0; S(12): 100.0; S(15): 0.0	248.59	43.63	3	2424.14	0.795127	0.92474	0.846668	0.81947	0.863626	0.0495744
tYGEEEPVsPMAR	AT5G12420.1	N-Term(iTRAQ8plex); S9(Phospho)	T(1): 0.0; Y(2): 0.0; S(9): 100.0	152.271	17.25	2	1849.82	-5.21974	1.17743	1.091	1.09559	1.12134	0.0495965
tSsIPDFEPVk	AT1G27540.1	N-Term(iTRAQ8plex); S3(Phospho); K11(iTRAQ8plex)	T(1): 0.0; S(2): 1.4; S(3): 98.5	262.11	28.51	3	1908	-1.06065	1.103	1.16805	1.07745	1.11617	0.0498951
vFTYDNtAsETDEVVETSTGk	AT3G02830.1	N-Term(iTRAQ8plex); T7(Phospho); S9(Phospho); K21(iTRAQ8plex)	T(3): 33.6; Y(4): 33.6; T(7): 44.3; S(9): 44.3; T(11): 44.3; T(17): 0.0; S(18): 0.0; T(19): 0.0	124.685	6.18	3	3061.36	-7.45457	0.792243	0.878532	0.900975	0.85725	0.0499039
aQIsEPELAAEHEEVk	AT1G20440.1	N-Term(iTRAQ8plex); S4(Phospho); K16(iTRAQ8plex)	S(4): 100.0	552.63	60.62	3	2468.25	-1.10725	1.061	1.14706	1.1214	1.10982	0.0499509
aASsLPVNVPDWSk	AT2G28400.1	N-Term(iTRAQ8plex); S4(Phospho); K14(iTRAQ8plex)	S(3): 1.8; S(4): 98.2; S(13): 0.0	237.185	29.26	3	2159.13	-2.43336	1.12941	1.07426	1.06252	1.08873	0.0499883
aPPPPPPPLLsPsPLR	AT1G13920.1	N-Term(iTRAQ8plex); S11(Phospho); S13(Phospho)	S(11): 100.0; S(13): 100.0	114.223	12.27	3	2097.08	-3.58134	1.48565	1.20245	1.43075	1.37295	0.0500339
eYEEYNsPk	AT3G26740.1	N-Term(iTRAQ8plex); S7(Phospho); K9(iTRAQ8plex)	Y(2): 0.0; Y(5): 0.0; S(7): 100.0	194.437	25.91	2	1846.87	-3.65502	1.10826	1.05417	1.05954	1.07399	0.0500482
eVPsFIQR	AT3G08510.3	N-Term(iTRAQ8plex); S4(Phospho)	S(4): 100.0	213.12	36.86	3	1359.7	-1.50259	0.898798	0.955859	0.897717	0.917458	0.0500917
aITsLPVsPcsSPLR	AT1G53570.5	N-Term(iTRAQ8plex); S4(Phospho); S8(Phospho); C10(Carbamidomethyl); S11(Phospho)	T(3): 50.0; S(4): 50.0; S(8): 95.7; S(11): 95.7; S(12): 8.6	143.566	14.84	2	2128.94	-1.94008	0.906351	0.933274	0.96016	0.933262	0.0501343
sVAVQQPIDGsPR	AT3G18230.1	N-Term(iTRAQ8plex); S11(Phospho)	S(1): 0.0; S(11): 100.0	285.071	48.48	2	1737.88	-0.717161	0.952928	0.886961	0.912869	0.917586	0.0501671
kETEEDVSsPADIIEk	AT3G05900.1	N-Term(iTRAQ8plex); K1(iTRAQ8plex); S9(Phospho); K16(iTRAQ8plex)	T(3): 0.0; S(8): 1.4; S(9): 98.6	269.691	16.72	3	2782.45	-1.42993	1.13673	1.31685	1.21745	1.22368	0.0501827
tSPSLQsPLk	AT5G44090.1	N-Term(iTRAQ8plex); S7(Phospho); K10(iTRAQ8plex)	T(1): 0.0; S(2): 0.0; S(4): 0.1; S(7): 99.9	123.911	21.15	3	1745.96	-1.45494	0.794621	0.716029	0.879883	0.796844	0.0501908
nLPGNPDPDAEVIALsPNSLMTTNR	AT3G45260.1	N-Term(iTRAQ8plex); S16(Phospho)	S(16): 100.0; S(19): 0.0; T(22): 0.0; T(23): 0.0	392.07	61.82	3	3020.48	1.74699	0.889064	0.758477	0.734704	0.794082	0.0502442
sYSNLLDLASGNFHSFSR	AT4G17770.1	N-Term(iTRAQ8plex); S1(Phospho)	S(1): 96.1; Y(2): 3.7; S(3): 0.2; S(10): 0.0; S(15): 0.0; S(17): 0.0	153.839	21.82	3	2399.14	1.23604	0.93756	0.84927	0.869565	0.885465	0.0502739
dEGVINGPsPR	AT5G29231.1	N-Term(iTRAQ8plex); S9(Phospho)	S(9): 100.0	96.0457	9.9	2	1524.74	-0.72101	1.10168	1.23021	1.23896	1.19028	0.0503093
eVSTLsDPGsPRR	AT4G05150.1	N-Term(iTRAQ8plex); S6(Phospho); S10(Phospho)	S(3): 0.0; T(4): 0.2; S(6): 99.8; S(10): 100.0	124.406	11.91	2	1864.85	0.237369	0.900377	0.888624	0.953645	0.914215	0.0503125
hEEEsPADHHR	AT1G76070.1	N-Term(iTRAQ8plex); S5(Phospho)	S(5): 100.0	262.855	36.85	3	1727.74	-2.36665	1.30123	1.26975	1.12533	1.2321	0.0503635
vSsPLQNEGANHNNYGAR	AT3G50370.1	N-Term(iTRAQ8plex); S3(Phospho)	S(2): 50.0; S(3): 50.0; Y(15): 0.0	252.707	30.15	3	2312.08	3.28096	0.905985	0.774506	0.829444	0.836645	0.0503887
aLAsFRsNPtN	AT2G16850.1	N-Term(iTRAQ8plex); S4(Phospho); S7(Phospho); T10(Phospho)	S(4): 100.0; S(7): 100.0; T(10): 100.0	242.009	14.09	2	1721.7	-0.0995462	1.11172	1.22932	1.27069	1.20391	0.0504395
vAsPRPTsPR	AT2G43680.2	N-Term(iTRAQ8plex); S3(Phospho); S8(Phospho)	S(3): 100.0; T(7): 2.4; S(8): 97.6	191.882	17.87	2	1531.73	-1.67562	1.102	1.24341	1.17946	1.17495	0.0505017
aVDAGMLDYDsDDNPIVVDk	AT2G47330.1	N-Term(iTRAQ8plex); S11(Phospho); K20(iTRAQ8plex)	Y(9): 50.0; S(11): 50.0	175.719	49.45	3	2840.35	-0.478134	1.0965	1.15773	1.22621	1.16014	0.0506111
eYLQTQIsk	AT5G58670.1	N-Term(iTRAQ8plex); S8(Phospho); K9(iTRAQ8plex)	Y(2): 0.0; T(5): 0.0; S(8): 100.0	261.964	25.59	2	1797.96	0.310913	1.08225	1.08621	1.03641	1.06829	0.0506301
vHIsEPEPEVk	AT1G76180.1	N-Term(iTRAQ8plex); S4(Phospho); K11(iTRAQ8plex)	S(4): 100.0	320.021	42.08	4	1952.03	-1.49952	1.09128	1.14408	1.06433	1.0999	0.0508133
nYsRsPPPYR	AT2G24590.1	N-Term(iTRAQ8plex); S3(Phospho); S5(Phospho)	Y(2): 3.1; S(3): 96.9; S(5): 50.0; Y(9): 50.0	154.768	16.52	2	1700.75	-1.93538	1.0618	1.0476	1.10296	1.07079	0.0508428
mEALTSDNEsASNQIk	AT1G11330.1	N-Term(iTRAQ8plex); S10(Phospho); K16(iTRAQ8plex)	T(5): 1.6; S(6): 1.6; S(10): 95.1; S(12): 1.6	114.185	18.95	3	2426.18	1.2692	1.0234	1.04956	1.05682	1.04326	0.0508724
aRsPEYDR	AT3G61860.1	N-Term(iTRAQ8plex); S3(Phospho)	S(3): 100.0; Y(6): 0.0	116.894	16.53	3	1377.64	-1.36089	1.11158	1.16579	1.07159	1.11632	0.0509037
dNLTLWTSDMQDEsPEEIk	AT1G35160.1	N-Term(iTRAQ8plex); S14(Phospho); K19(iTRAQ8plex)	T(4): 0.0; T(7): 0.0; S(8): 0.0; S(14): 100.0	366.303	69.88	3	2939.37	-4.75234	1.08149	1.18569	1.19307	1.15341	0.0509678
dSDGNLSsPGSQGNEEFGTR	AT2G34310.1	N-Term(iTRAQ8plex); S8(Phospho)	S(2): 0.0; S(7): 2.2; S(8): 97.8; S(11): 0.1; T(19): 0.0	178.313	39.1	2	2438.04	0.872909	0.884755	0.829451	0.737504	0.817237	0.0510232
vEPRsPsPSGANTTPTPV	AT4G13510.1	N-Term(iTRAQ8plex); S5(Phospho); S7(Phospho)	S(5): 99.1; S(7): 91.1; S(9): 0.6; T(13): 4.4; T(14): 4.4; T(16): 0.2	91.7675	23.84	2	2258.04	-1.01924	0.837621	0.871581	0.724903	0.811369	0.0510384
sGtkFLPSSD	AT5G23060.1	N-Term(iTRAQ8plex); T3(Phospho); K4(iTRAQ8plex)	S(1): 0.0; T(3): 100.0; S(8): 0.0; S(9): 0.0	187.907	7	3	1726.88	-1.7377	0.783173	0.847015	0.656948	0.762379	0.0510393
kAVIDDsDED	AT5G61150.1	N-Term(iTRAQ8plex); K1(iTRAQ8plex); S7(Phospho)	S(7): 100.0	248.24	31.73	2	1794.86	-2.87781	0.823953	0.92754	0.863194	0.871562	0.0510703
tHQPEsPTAR	AT4G12070.1	N-Term(iTRAQ8plex); S6(Phospho)	T(1): 0.0; S(6): 100.0; T(8): 0.0	149.511	22.38	2	1507.72	-2.78034	1.35024	1.27261	1.58811	1.40366	0.0510868
nLsDLSLTDDSk	AT1G72410.1	N-Term(iTRAQ8plex); S3(Phospho); K12(iTRAQ8plex)	S(3): 100.0; S(6): 0.0; T(8): 0.0; S(11): 0.0	205.366	22.4	3	1996	-3.58053	1.17671	1.23908	1.0992	1.17166	0.0513043
qAAPVTGVPVAPTLDQRPSRsDPWSAR	AT1G32400.1	N-Term(iTRAQ8plex); S21(Phospho)	T(6): 0.0; T(13): 0.0; S(19): 4.0; S(21): 4.0; S(25): 91.9	206.441	16.66	4	3243.66	0.528509	0.897443	0.870815	0.947198	0.905152	0.0514372
sIGsFR	AT5G49910.1;AT3G53420.1;AT4G24280.1	N-Term(iTRAQ8plex); S4(Phospho)	S(1): 0.0; S(4): 100.0	124.841	26.37	3	1050.53	-2.51033	1.45437	1.34559	1.75465	1.5182	0.0514585
tSLGGSsDEEGR	AT3G14810.2	N-Term(iTRAQ8plex); S7(Phospho)	T(1): 0.0; S(2): 0.3; S(6): 4.6; S(7): 95.1	78.2462	3.35	2	1578.7	0.890882	0.918641	0.801156	0.82526	0.848352	0.0515365
aGSFRDsPEEEGPVELPEAAR	AT3G22380.1	N-Term(iTRAQ8plex); S7(Phospho)	S(3): 2.7; S(7): 97.3	249.454	30.79	3	2627.24	2.50137	0.944248	0.977036	0.958122	0.959802	0.0515931
lFVsPAtTPPINALLLTR	AT5G03110.1	N-Term(iTRAQ8plex); S4(Phospho); T7(Phospho)	S(4): 100.0; T(7): 50.0; T(8): 50.0; T(17): 0.0	239.85	52.92	3	2388.26	-0.834847	1.39909	1.16294	1.31468	1.29224	0.0516061
nNPFYsNEYATTDR	AT5G12480.2	N-Term(iTRAQ8plex); S6(Phospho)	Y(5): 1.9; S(6): 96.2; Y(9): 1.9; T(11): 0.0; T(12): 0.0	160.08	16.04	2	2075.9	0.157342	0.909915	0.781642	0.838467	0.843341	0.0517915
lEDcQmDsDEDDYGk	AT1G27750.1	N-Term(iTRAQ8plex); C4(Carbamidomethyl); M6(Oxidation); S8(Phospho); K15(iTRAQ8plex)	S(8): 100.0; Y(13): 0.0	94.1753	19.22	3	2524.03	-2.07082	1.15569	1.14825	1.29381	1.19925	0.0520546
eNsPGPSGsVSPFNSNAMk	AT3G08620.1	N-Term(iTRAQ8plex); S3(Phospho); S9(Phospho); K19(iTRAQ8plex)	S(3): 96.2; S(7): 3.8; S(9): 50.0; S(11): 50.0; S(15): 0.0	116.42	9.89	3	2675.2	-2.25084	1.77777	1.31733	1.69564	1.59691	0.0520564
sVVELTNGSsEDGR	AT1G54080.1	N-Term(iTRAQ8plex); S10(Phospho)	S(1): 0.0; T(6): 0.0; S(9): 50.0; S(10): 50.0	120.523	17.31	2	1833.85	-4.07859	0.843806	0.865569	0.936637	0.882004	0.0520608
tVTEtIDEISDGRk	AT1G68830.1	N-Term(iTRAQ8plex); T5(Phospho); K14(iTRAQ8plex)	T(1): 0.0; T(3): 0.0; T(5): 100.0; S(10): 0.0	273.449	30.77	3	2252.15	-4.79737	0.686732	0.802188	0.535125	0.674681	0.0521247
lsPDYk	AT5G52040.3;AT5G52040.4	N-Term(iTRAQ8plex); S2(Phospho); K6(iTRAQ8plex)	S(2): 100.0; Y(5): 0.0	157.39	15.45	3	1410.75	1.07754	1.2405	1.14778	1.35049	1.24626	0.0522085
vSFTDSPSAVFWtDYVATR	AT2G01450.1	N-Term(iTRAQ8plex); T13(Phospho)	S(2): 0.0; T(4): 0.0; S(6): 0.0; S(8): 0.0; T(13): 99.9; Y(15): 0.1; T(18): 0.0	138.892	23.09	3	2533.19	-1.64812	0.839862	0.613652	0.632152	0.695222	0.0522177
gVAAFLAPPPsPPVNER	AT2G10950.1	N-Term(iTRAQ8plex); S11(Phospho)	S(11): 100.0	270.886	48.31	3	2103.1	3.59348	0.861407	0.905073	0.782863	0.849781	0.0522519
vEPSGsSR	AT5G02620.1	N-Term(iTRAQ8plex); S6(Phospho)	S(4): 0.0; S(6): 97.9; S(7): 2.0	105.769	10.59	2	1202.57	-0.452005	0.814079	0.807768	0.633822	0.751889	0.0522638
tAsAEGLSTNTGEEASAITHDETSR	AT3G48890.1	N-Term(iTRAQ8plex); S3(Phospho)	T(1): 1.6; S(3): 98.4; S(8): 0.0; T(9): 0.0; T(11): 0.0; S(16): 0.0; T(19): 0.0; T(23): 0.0; S(24): 0.0	304.942	68.45	3	2919.32	0.0311224	0.869881	0.867265	0.944462	0.893869	0.0524293
eISFPQsPLR	AT4G21215.1	N-Term(iTRAQ8plex); S7(Phospho)	S(3): 0.0; S(7): 100.0	159.301	23.67	2	1557.8	1.97759	0.913241	0.802416	0.87533	0.863663	0.0524583
cAtPGSVAQk	AT1G24160.1	N-Term(iTRAQ8plex); C1(Carbamidomethyl); T3(Phospho); K10(iTRAQ8plex)	T(3): 100.0; S(6): 0.0	152.281	21.54	3	1706.87	-2.71809	0.661507	0.816917	0.833369	0.770597	0.0525168
gFTGGSsIADsQLsGGR	AT2G37710.1	N-Term(iTRAQ8plex); S7(Phospho); S11(Phospho); S14(Phospho)	T(3): 0.0; S(6): 4.7; S(7): 95.3; S(11): 100.0; S(14): 100.0	158.87	19.58	2	2140.86	-1.55172	0.77103	0.907136	0.824347	0.834171	0.05256
dIAmEGGsAEk	AT5G18190.1	N-Term(iTRAQ8plex); M4(Oxidation); S8(Phospho); K11(iTRAQ8plex)	S(8): 100.0	124.051	26.79	3	1811.87	-1.92379	0.909475	0.794538	0.778803	0.827606	0.0526123
sSVGsASGFSFR	AT2G35880.1	N-Term(iTRAQ8plex); S1(Phospho); S5(Phospho)	S(1): 99.9; S(2): 0.1; S(5): 97.2; S(7): 2.8; S(10): 0.0	203.599	23.2	2	1652.7	-3.70101	1.12899	1.09272	1.20884	1.14352	0.0526405
gsPDYGR	AT5G52040.3;AT5G52040.4;AT4G25500.2	N-Term(iTRAQ8plex); S2(Phospho)	S(2): 100.0; Y(5): 0.0	131.487	15.11	2	1135.51	-0.168955	1.11738	1.14223	1.24963	1.16975	0.0526734
eGWFQESSVAsPTR	AT3G56410.1	N-Term(iTRAQ8plex); S11(Phospho)	S(7): 0.0; S(8): 0.0; S(11): 99.9; T(13): 0.1	211.245	30.49	3	1964.91	0.348069	0.967972	0.953022	0.926335	0.94911	0.0527709
dcDGGsGGk	AT2G17870.1	N-Term(iTRAQ8plex); C2(Carbamidomethyl); S6(Phospho); K9(iTRAQ8plex)	S(6): 100.0	201.549	13.12	2	1540.69	-3.81475	1.06322	1.13071	1.15753	1.11715	0.0528413
sISSAQYFGDQNk	AT4G17890.1	N-Term(iTRAQ8plex); S1(Phospho); K13(iTRAQ8plex)	S(1): 99.9; S(3): 0.0; S(4): 0.0; Y(7): 0.0	174.178	24.55	3	2133.03	-6.95086	1.6775	1.33714	1.36009	1.45824	0.0529231
sDsSVSR	AT3G13300.2	N-Term(iTRAQ8plex); S3(Phospho)	S(1): 0.0; S(3): 100.0; S(4): 0.0; S(6): 0.0	155.499	18.26	2	1121.51	-2.11853	0.899005	0.952304	0.943044	0.931451	0.0529978
sRLsSAAAk	AT4G31700.1	N-Term(iTRAQ8plex); S4(Phospho); K9(iTRAQ8plex)	S(1): 0.0; S(4): 100.0; S(5): 0.0	193.536	16.37	3	1578.88	-1.94671	1.2212	1.16963	1.37314	1.25466	0.0530037
sINsEsDsDSDFPHENQQGNPGLGk	AT5G17523.1	N-Term(iTRAQ8plex); S4(Phospho); S6(Phospho); S8(Phospho); K25(iTRAQ8plex)	S(1): 0.2; S(4): 99.8; S(6): 96.6; S(8): 96.6; S(10): 6.8	170.354	30.48	3	3507.45	-2.76033	1.18102	1.24453	1.40409	1.27655	0.0530328
lDEEENTHIsTR	AT1G53440.1;AT3G14840.2	N-Term(iTRAQ8plex); S10(Phospho)	T(7): 0.0; S(10): 100.0; T(11): 0.0	249.467	40.17	2	1827.84	0.0934471	1.07299	1.06868	1.02981	1.05716	0.0531433
aGGDEsEIDSSQDEk	AT3G49140.1	N-Term(iTRAQ8plex); S6(Phospho); K15(iTRAQ8plex)	S(6): 100.0; S(10): 0.0; S(11): 0.0	266.374	43.7	3	2255.01	-1.40976	0.956449	0.96935	0.930139	0.951979	0.0531636
aSFIAsPR	AT3G02830.1	N-Term(iTRAQ8plex); S6(Phospho)	S(2): 0.0; S(6): 100.0	200.974	21.24	2	1232.63	-2.68152	0.864496	0.929561	0.824809	0.872955	0.0531958
tPFtSGLDLEk	AT1G48030.1	N-Term(iTRAQ8plex); T4(Phospho); K11(iTRAQ8plex)	T(1): 1.4; T(4): 97.2; S(5): 1.4	132.986	21.68	3	1896	-0.777637	1.03045	1.05423	1.07471	1.05313	0.05333
fPSPYGPIPsPRPsPR	AT2G26190.1	N-Term(iTRAQ8plex); S10(Phospho); S14(Phospho)	S(3): 0.0; Y(5): 0.0; S(10): 100.0; S(14): 100.0	352.353	12.02	3	2216.06	-1.42186	0.928773	0.970871	0.949095	0.94958	0.0534962
vQsLAESNLSSLPDR	AT5G05600.1	N-Term(iTRAQ8plex); S3(Phospho)	S(3): 100.0; S(7): 0.0; S(10): 0.0; S(11): 0.0	241.434	34.5	3	1999.99	-2.90566	1.22025	1.11434	1.28529	1.20663	0.0535046
eANsGsEDDRGk	AT1G80930.1	N-Term(iTRAQ8plex); S4(Phospho); S6(Phospho); K12(iTRAQ8plex)	S(4): 100.0; S(6): 100.0	256.35	28.58	2	2032.88	-0.957249	1.09876	1.24543	1.22231	1.18883	0.0535098
lSLGGGsADFSk	AT1G72410.1	N-Term(iTRAQ8plex); S7(Phospho); K12(iTRAQ8plex)	S(2): 0.0; S(7): 99.9; S(11): 0.1	104.91	7.05	2	1826.95	-2.21423	1.07587	1.12924	1.18433	1.12981	0.0535478
fSTPLGsGNVLSEEEQk	AT1G30440.1	N-Term(iTRAQ8plex); S7(Phospho); K17(iTRAQ8plex)	S(2): 0.0; T(3): 0.0; S(7): 100.0; S(12): 0.0	310.883	43.39	3	2510.26	-0.845943	1.10923	1.06995	1.04685	1.07534	0.0537317
tSSAANLFTGsTR	AT1G71860.2	N-Term(iTRAQ8plex); S11(Phospho)	T(1): 0.0; S(2): 0.0; S(3): 0.0; T(9): 49.5; S(11): 49.5; T(12): 1.0	230.14	39.25	2	1696.83	5.50173	0.93856	0.931965	0.873701	0.914742	0.0537617
aPEVNAPTPVsLSPkPDR	AT3G54680.1	N-Term(iTRAQ8plex); S11(Phospho); K15(iTRAQ8plex)	T(8): 0.0; S(11): 50.0; S(13): 50.0	219.355	12.35	3	2563.37	-0.223126	0.733383	0.736437	0.889798	0.78654	0.0538357
sDsQSELSSGNSDALAIEQR	AT1G01960.1	N-Term(iTRAQ8plex); S3(Phospho)	S(1): 0.0; S(3): 100.0; S(5): 0.0; S(8): 0.0; S(9): 0.0; S(12): 0.0	497.18	78.05	2	2478.13	-0.792943	0.975887	0.947844	0.939162	0.954298	0.0540703
tSSsGIGYGGSDISSWR	AT5G61560.2	N-Term(iTRAQ8plex); S4(Phospho)	T(1): 0.0; S(2): 0.1; S(3): 0.1; S(4): 99.7; Y(8): 0.0; S(11): 0.0; S(14): 0.0; S(15): 0.0	139.537	12.33	3	2100.95	-1.73669	1.06587	1.12411	1.06092	1.08364	0.0541155
rPEPPsPPESk	AT5G25270.1	N-Term(iTRAQ8plex); S6(Phospho); K11(iTRAQ8plex)	S(6): 100.0; S(10): 0.0	182.931	4.95	3	1909	-2.76525	1.14117	1.2006	1.08189	1.14122	0.0541396
aANQsPk	AT3G44750.1	N-Term(iTRAQ8plex); S5(Phospho); K7(iTRAQ8plex)	S(5): 100.0	164.275	17.49	2	1403.74	-4.17303	1.20902	1.46888	1.27987	1.31926	0.0542552
eGsGSGR	AT1G55840.2	N-Term(iTRAQ8plex); S3(Phospho)	S(3): 97.2; S(5): 2.8	93.8108	7.37	2	1033.46	-1.54016	0.752811	0.829457	0.604943	0.72907	0.0543674
dNLTLWtsDMTVtGDEIk	AT5G38480.2	N-Term(iTRAQ8plex); T7(Phospho); S8(Phospho); T13(Phospho); K18(iTRAQ8plex)	T(4): 9.1; T(7): 72.7; S(8): 72.7; T(11): 72.7; T(13): 72.7	53.3314	22.58	2	2887.25	-6.45731	1.47781	1.39987	1.85493	1.57754	0.0544051
dGAQGTDDSDGTtDPQLDTGAADESEAGDTQPDLQAQFR	AT1G14650.1	N-Term(iTRAQ8plex); T13(Phospho)	T(6): 0.5; S(9): 0.5; T(12): 19.8; T(13): 19.8; T(19): 19.8; S(25): 19.8; T(30): 19.8	102.384	16.3	3	4379.83	-3.78183	1.30452	1.49628	1.21657	1.33912	0.0544936
aVEANNkPEGQcPGsPk	AT3G12280.2	N-Term(iTRAQ8plex); K7(iTRAQ8plex); C12(Carbamidomethyl); S15(Phospho); K17(iTRAQ8plex)	S(15): 100.0	274.191	14.71	4	2775.41	-5.37094	1.11653	1.2838	1.19495	1.19843	0.0544979
sPPsPDQIEk	AT4G20300.2	N-Term(iTRAQ8plex); S4(Phospho); K10(iTRAQ8plex)	S(1): 0.0; S(4): 100.0	171.27	24.97	2	1785.92	-3.04571	0.75396	0.903109	0.803422	0.820164	0.0546554
rQPsLVFDR	AT5G42950.1	N-Term(iTRAQ8plex); S4(Phospho)	S(4): 100.0	247.284	22.42	3	1501.78	-1.61811	1.14944	1.15924	1.06377	1.12415	0.0547965
aEDsPAVTSTPLVVTEHPVEPTTELPVEHPEEk	AT1G20440.1	N-Term(iTRAQ8plex); S4(Phospho); K33(iTRAQ8plex)	S(4): 100.0; T(8): 0.0; S(9): 0.0; T(10): 0.0; T(15): 0.0; T(22): 0.0; T(23): 0.0	197.773	12.8	5	4253.12	-3.00693	0.906288	0.842786	0.930311	0.893128	0.0548216
kTSEEGSQsPEQVk	AT4G13350.1	N-Term(iTRAQ8plex); K1(iTRAQ8plex); S9(Phospho); K14(iTRAQ8plex)	T(2): 0.0; S(3): 0.0; S(7): 0.0; S(9): 100.0	352.237	30.86	3	2526.32	-1.26222	1.10409	1.19845	1.09749	1.13334	0.05492
iDALSsPAR	AT3G12280.2	N-Term(iTRAQ8plex); S6(Phospho)	S(5): 50.0; S(6): 50.0	108.274	5.74	2	1313.67	-1.8637	0.939332	0.941326	0.882346	0.921002	0.0550135
sPVksPk	AT5G59870.1	N-Term(iTRAQ8plex); K4(iTRAQ8plex); S5(Phospho); K7(iTRAQ8plex)	S(1): 0.0; S(5): 100.0	118.117	4.28	4	1735.03	-0.418307	1.48755	1.74456	1.31078	1.51429	0.055055
gDsDGEGEEDDDDDSMLPPLLk	AT1G69220.2	N-Term(iTRAQ8plex); S3(Phospho); K22(iTRAQ8plex)	S(3): 100.0; S(15): 0.0	222.146	30.97	3	3037.33	-0.921188	0.810407	0.810106	0.922249	0.847587	0.0550823
kYEDDLDLVLDDDsEIDEPTGR	AT5G42920.1	N-Term(iTRAQ8plex); K1(iTRAQ8plex); S14(Phospho)	Y(2): 0.0; S(14): 100.0; T(20): 0.0	155.608	23.68	3	3240.53	0.825577	0.840821	0.861633	0.937559	0.880004	0.0551059
sNDLsPPR	AT1G31870.1	N-Term(iTRAQ8plex); S5(Phospho)	S(1): 0.0; S(5): 100.0	111.779	13.9	2	1269.61	-2.32248	0.885715	0.929068	0.950843	0.921875	0.0551167
vDSSASPEVVSDLPPSsPk	AT1G02120.1	N-Term(iTRAQ8plex); S17(Phospho); K19(iTRAQ8plex)	S(3): 0.0; S(4): 0.0; S(6): 0.0; S(11): 0.0; S(16): 1.7; S(17): 98.3	328.43	48.02	3	2586.31	-3.27958	0.952122	0.952601	0.90596	0.936894	0.0551555
nFRPDsLLGEGGFGYVFk	AT2G02800.1	N-Term(iTRAQ8plex); S6(Phospho); K18(iTRAQ8plex)	S(6): 100.0; Y(15): 0.0	105.917	19.61	3	2691.37	-5.1389	0.841194	0.88746	0.740449	0.823034	0.0552089
iPGNQYFNSAsPNR	AT4G26650.2	N-Term(iTRAQ8plex); S11(Phospho)	Y(6): 0.0; S(9): 0.1; S(11): 99.9	179.677	16.19	2	1948.92	-0.0511571	0.921154	0.871991	0.808575	0.86724	0.0552945
mSSIEsFk	AT2G47000.1	N-Term(iTRAQ8plex); S6(Phospho); K8(iTRAQ8plex)	S(2): 0.0; S(3): 0.0; S(6): 100.0	178.724	22.05	2	1616.81	-4.12871	1.19658	1.07862	1.18698	1.15406	0.0553178
eHGEEDDENIsmIEEENEGEEEEETER	AT1G68790.1	N-Term(iTRAQ8plex); S11(Phospho); M12(Oxidation)	S(11): 99.5; T(25): 0.5	69.869	6.9	3	3636.41	-0.393718	1.40078	1.3283	1.15625	1.29511	0.0554096
sPsYkEVALAPPGSIAk	AT1G01320.2	N-Term(iTRAQ8plex); S3(Phospho); K5(iTRAQ8plex); K17(iTRAQ8plex)	S(1): 1.2; S(3): 49.4; Y(4): 49.4; S(14): 0.0	159.175	19.63	3	2707.52	-0.462573	0.800975	0.803428	0.608792	0.737732	0.0554539
lEQLsEGEDDVEVNPGLTR	AT1G03910.1	N-Term(iTRAQ8plex); S5(Phospho)	S(5): 100.0; T(18): 0.0	426.622	72.37	3	2484.18	-1.12615	0.905877	0.956818	0.947081	0.936592	0.0556175
sSFVSYPPPGSIsPDQR	AT1G79090.1	N-Term(iTRAQ8plex); S13(Phospho)	S(1): 0.0; S(2): 0.0; S(5): 0.0; Y(6): 0.0; S(11): 1.6; S(13): 98.4	299.326	30.87	3	2205.05	-0.183582	0.962473	0.964149	0.927353	0.951325	0.0557099
hMsPPtPPkAAtPPPPPPR	AT2G46630.1	N-Term(iTRAQ8plex); S3(Phospho); T6(Phospho); K9(iTRAQ8plex); T12(Phospho)	S(3): 100.0; T(6): 100.0; T(12): 100.0	153.695	14.08	4	2821.35	0.10546	1.11875	1.14481	1.25844	1.174	0.0557153
sLsINEFLkPADGk	AT5G47210.1	N-Term(iTRAQ8plex); S3(Phospho); K9(iTRAQ8plex); K14(iTRAQ8plex)	S(1): 50.0; S(3): 50.0	221.476	26.32	4	2511.39	-2.68131	1.215	1.46711	1.55337	1.41183	0.0557312
sQEWSAEk	AT1G64650.2	N-Term(iTRAQ8plex); S1(Phospho); K8(iTRAQ8plex)	S(1): 100.0; S(5): 0.0	148.475	22.79	3	1652.81	-2.33932	1.11373	1.04602	1.07807	1.07927	0.055818
nESsPSSk	AT3G21670.1	N-Term(iTRAQ8plex); S4(Phospho); K8(iTRAQ8plex)	S(3): 0.0; S(4): 49.6; S(6): 49.6; S(7): 0.8	165.607	19.78	2	1523.75	-4.17179	1.04939	1.11426	1.06949	1.07771	0.0558205
cWGDYsDNEIEQIEVTS	AT4G28080.1	N-Term(iTRAQ8plex); C1(Carbamidomethyl); S6(Phospho)	Y(5): 2.4; S(6): 97.6; T(16): 0.0; S(17): 0.0	149.236	28.79	2	2429.02	0.145977	0.721374	0.656341	0.866885	0.7482	0.0560161
gEDkDVEAGTSsFTEYEDSPFDIASTk	AT4G29900.1	N-Term(iTRAQ8plex); K4(iTRAQ8plex); S12(Phospho); K27(iTRAQ8plex)	T(10): 3.5; S(11): 3.5; S(12): 92.8; T(14): 0.1; Y(16): 0.0; S(19): 0.0; S(25): 0.0; T(26): 0.0	262.488	41.96	4	3917.86	-0.360865	0.787943	0.90493	0.754884	0.815919	0.0560503
nNNENGDDAtSDGEEDLDDLRVDEAk	AT4G37120.1	N-Term(iTRAQ8plex); T10(Phospho); K26(iTRAQ8plex)	T(10): 50.0; S(11): 50.0	113.138	7.8	3	3538.52	-10.3299	0.951726	0.965434	0.92013	0.945763	0.0560725
aQAcVGGtSVR	AT1G72730.1	N-Term(iTRAQ8plex); C4(Carbamidomethyl); T8(Phospho)	T(8): 98.1; S(9): 1.9	192.547	23.68	3	1489.71	-2.06207	1.2711	1.32674	1.58839	1.39541	0.0560982
skPIEEEETGSGSQSGGEsPEAk	AT1G43690.1	N-Term(iTRAQ8plex); K2(iTRAQ8plex); S19(Phospho); K23(iTRAQ8plex)	S(1): 0.0; T(9): 0.0; S(11): 0.0; S(13): 0.0; S(15): 0.0; S(19): 100.0	265.792	59.61	4	3312.64	3.48995	1.14019	1.2088	1.08489	1.14463	0.0562649
gQYHDsVTDIIDPDQSR	AT2G21880.2	N-Term(iTRAQ8plex); S6(Phospho)	Y(3): 0.0; S(6): 99.9; T(8): 0.1; S(16): 0.0	161.813	29.71	3	2330.06	-1.9317	0.663222	0.752879	0.867685	0.761262	0.056294
lQsPWN	AT3G47850.1	N-Term(iTRAQ8plex); S3(Phospho)	S(3): 100.0	156.688	32.66	2	1128.54	-3.35329	1.39365	1.19421	1.50153	1.36313	0.0563138
tGLsGQLQk	AT2G40270.2	N-Term(iTRAQ8plex); S4(Phospho); K9(iTRAQ8plex)	T(1): 0.0; S(4): 100.0	255.767	34.13	2	1619.89	-3.65395	0.901304	0.888664	0.956807	0.915592	0.056331
rTQsVNDDEEALk	AT1G59870.1	N-Term(iTRAQ8plex); S4(Phospho); K13(iTRAQ8plex)	T(2): 50.0; S(4): 50.0	168.466	20.52	3	2193.09	-3.86255	1.59156	1.52173	1.22928	1.44752	0.0563382
hksFDDDDSTMR	AT3G14350.2	N-Term(iTRAQ8plex); K2(iTRAQ8plex); S3(Phospho)	S(3): 100.0; S(9): 0.0; T(10): 0.0	113.206	14.27	2	2141.98	2.49202	1.14478	1.33528	1.20216	1.22741	0.0564048
cLLDEYVVDEPScStPk	AT3G45850.1	N-Term(iTRAQ8plex); C1(Carbamidomethyl); C13(Carbamidomethyl); T15(Phospho); K17(iTRAQ8plex)	Y(6): 0.0; S(12): 3.7; S(14): 3.7; T(15): 92.6	133.511	9.61	3	2700.26	-6.82561	0.909953	0.884987	0.955576	0.916839	0.0565671
vDDGDANSDssQQER	AT3G23900.1	N-Term(iTRAQ8plex); S10(Phospho); S11(Phospho)	S(8): 50.6; S(10): 50.6; S(11): 98.9	256.19	49.51	2	2086.79	-0.701174	1.13925	1.12457	1.26211	1.17531	0.0566607
nIsGAsSPSPSR	AT3G10980.1	N-Term(iTRAQ8plex); S3(Phospho); S6(Phospho)	S(3): 100.0; S(6): 97.0; S(7): 2.9; S(9): 0.0; S(11): 0.1	159.506	11.17	2	1623.71	-0.503933	1.09634	1.03776	1.07012	1.06807	0.056725
nGVGEVEsPIER	AT4G25500.2	N-Term(iTRAQ8plex); S8(Phospho)	S(8): 100.0	184.312	35.96	2	1669.81	2.6029	0.951853	0.875029	0.890753	0.905878	0.0567503
aGDStPEELANATQVQGDYLPIVR	AT3G49010.5	N-Term(iTRAQ8plex); T5(Phospho)	S(4): 2.6; T(5): 97.4; T(13): 0.0; Y(19): 0.0	391.645	76.47	3	2928.43	0.282974	0.92451	0.942585	0.869849	0.912315	0.0569202
aVMGVIEScksP	AT1G11060.1	N-Term(iTRAQ8plex); C9(Carbamidomethyl); K10(iTRAQ8plex); S11(Phospho)	S(8): 0.0; S(11): 100.0	198.504	28.11	3	1966	0.448275	1.14146	1.09409	1.22506	1.15353	0.0569307
hPPSsPPGk	AT1G49040.2	N-Term(iTRAQ8plex); S5(Phospho); K9(iTRAQ8plex)	S(4): 0.0; S(5): 100.0	217.722	19.58	3	1591.84	-1.08065	1.09707	1.12837	1.04964	1.09169	0.0570163
sSLTQVRPVsGGGR	AT3G50370.1	N-Term(iTRAQ8plex); S10(Phospho)	S(1): 0.0; S(2): 0.0; T(4): 0.0; S(10): 100.0	165.211	16.13	2	1784.93	-2.14013	0.932408	0.825357	0.84094	0.866235	0.0570333
sAPQTPHR	AT1G48210.1	N-Term(iTRAQ8plex); S1(Phospho)	S(1): 100.0; T(5): 0.0	104.648	17.97	3	1277.63	-2.97401	1.26374	1.40507	1.63707	1.43529	0.0571915
qLGAQLSGsMSFSSQMSk	AT3G09980.1	N-Term(iTRAQ8plex); S9(Phospho); K18(iTRAQ8plex)	S(7): 2.0; S(9): 48.9; S(11): 48.9; S(13): 0.1; S(14): 0.1; S(17): 0.0	104.609	15.03	3	2562.24	-7.0737	1.1384	1.18877	1.31938	1.21552	0.0572887
sPsLSLASLSSGLk	AT3G25500.1	N-Term(iTRAQ8plex); S3(Phospho); K14(iTRAQ8plex)	S(1): 50.0; S(3): 50.0; S(5): 0.1; S(8): 0.0; S(10): 0.0; S(11): 0.0	128.853	10.84	3	2035.13	-0.424527	1.07927	1.20655	1.18329	1.15637	0.0572891
sFsIALk	AT5G04870.1	N-Term(iTRAQ8plex); S3(Phospho); K7(iTRAQ8plex)	S(1): 1.2; S(3): 98.8	163.519	26.25	3	1453.83	-1.67411	1.1434	1.30595	1.16368	1.20434	0.0572973
isSPGSILDAEk	AT1G69870.1	N-Term(iTRAQ8plex); S2(Phospho); K12(iTRAQ8plex)	S(2): 2.5; S(3): 97.5; S(6): 0.1	84.3967	20.57	2	1905.02	0.32998	0.905835	0.838138	0.763514	0.835829	0.0573388
gDsDGEGEEDDDDDSmLPPLLk	AT1G69220.2	N-Term(iTRAQ8plex); S3(Phospho); M16(Oxidation); K22(iTRAQ8plex)	S(3): 100.0; S(15): 0.0	114.33	17.18	3	3053.32	-1.01006	1.40413	1.31196	1.15495	1.29035	0.057409
tPAFLSSSLsk	AT4G21160.1	N-Term(iTRAQ8plex); S10(Phospho); K11(iTRAQ8plex)	T(1): 0.0; S(6): 0.0; S(7): 0.0; S(8): 0.0; S(10): 100.0	270.009	45.25	3	1825.99	-2.07937	1.07835	1.10905	1.18246	1.12329	0.0574102
gVTsPVGSVSLPNASNGk	AT1G62390.1	N-Term(iTRAQ8plex); S4(Phospho); K18(iTRAQ8plex)	T(3): 5.2; S(4): 94.8; S(8): 0.0; S(10): 0.0; S(15): 0.0	124.695	9.6	3	2359.23	-9.66016	1.12153	1.27437	1.15699	1.1843	0.0574404
nGTQNTTVAPDGLTQSPsLR	AT1G17840.1	N-Term(iTRAQ8plex); S18(Phospho)	T(3): 0.0; T(6): 0.0; T(7): 0.0; T(14): 49.1; S(16): 49.1; S(18): 1.7	165.102	20.7	3	2441.2	0.46751	0.780748	0.915741	0.801831	0.832773	0.0574949
aPPPIPVLISSSSPMVTNPEWcEsPSAPPLMR	AT5G06970.1	N-Term(iTRAQ8plex); C22(Carbamidomethyl); S24(Phospho)	S(10): 1.2; S(11): 1.2; S(12): 1.2; S(13): 1.2; T(17): 1.2; S(24): 47.1; S(26): 47.1	137.65	19.63	3	3828.88	1.82118	1.36387	1.16403	1.4314	1.31977	0.0576233
nITPVPETEELsPNRADDQAk	AT5G06440.1	N-Term(iTRAQ8plex); S12(Phospho); K21(iTRAQ8plex)	T(3): 0.0; T(8): 0.1; S(12): 99.9	219.638	16.1	3	3012.51	0.0480537	0.89499	0.925506	0.825363	0.881953	0.0576276
dSSsIAGsSSPIPATVSTGk	AT2G38410.1	N-Term(iTRAQ8plex); S4(Phospho); S8(Phospho); K20(iTRAQ8plex)	S(2): 2.4; S(3): 48.8; S(4): 48.8; S(8): 99.5; S(9): 0.3; S(10): 0.3; T(15): 0.0; S(17): 0.0; T(18): 0.0	193.054	38.14	3	2617.26	-1.00134	0.907864	0.791005	0.880152	0.859673	0.0577066
sVVSGDLSGLAQsPQk	AT1G22060.1	N-Term(iTRAQ8plex); S13(Phospho); K16(iTRAQ8plex)	S(1): 0.0; S(4): 0.0; S(8): 0.0; S(13): 100.0	249.037	38.3	3	2261.2	-0.773055	1.14213	1.05579	1.13847	1.11213	0.0577781
eLLQEPTDDtSPQYLLk	AT5G47310.1	N-Term(iTRAQ8plex); T10(Phospho); K17(iTRAQ8plex)	T(7): 0.9; T(10): 49.5; S(11): 49.5; Y(14): 0.0	213.96	39.14	3	2678.37	-1.89779	0.931764	0.91313	0.846547	0.897147	0.0578124
kLETLDETsEGEEAk	AT2G19385.1	N-Term(iTRAQ8plex); K1(iTRAQ8plex); S9(Phospho); K15(iTRAQ8plex)	T(4): 0.0; T(8): 2.3; S(9): 97.7	252.208	28.78	3	2671.37	-3.5687	1.07125	1.18773	1.16142	1.14013	0.0578982
hERsTSPsDR	AT3G20550.1	N-Term(iTRAQ8plex); S4(Phospho); S8(Phospho)	S(4): 99.9; T(5): 0.1; S(6): 50.0; S(8): 50.0	160.975	13.85	2	1635.68	-1.61143	1.17259	1.36728	1.19418	1.24468	0.0579528
sGSWDVAATDVR	AT4G24630.1	N-Term(iTRAQ8plex); S1(Phospho)	S(1): 100.0; S(3): 0.0; T(9): 0.0	193.358	23.27	2	1647.77	1.156	0.913997	0.774566	0.797935	0.828832	0.0579796
sGVQsPPDLLNL	AT5G65700.1	N-Term(iTRAQ8plex); S5(Phospho)	S(1): 0.0; S(5): 100.0	260.467	52.69	2	1623.82	-3.19111	0.969122	0.91843	0.932783	0.940112	0.0579865
nDsPsPEPEAk	AT1G31870.1	N-Term(iTRAQ8plex); S3(Phospho); S5(Phospho); K11(iTRAQ8plex)	S(3): 100.0; S(5): 100.0	297.909	26.32	2	1938.87	-2.44932	0.950103	0.973051	0.977039	0.966731	0.0581526
dTDFSAEsPDLEEDGGGGGGGR	AT5G28040.1	N-Term(iTRAQ8plex); S8(Phospho)	T(2): 0.0; S(5): 0.0; S(8): 100.0	447.373	86.48	2	2509.03	-0.719843	0.892307	0.887673	0.956385	0.912122	0.0581587
sGYVPTLPDsPk	AT2G03150.1	N-Term(iTRAQ8plex); S10(Phospho); K12(iTRAQ8plex)	S(1): 0.0; Y(3): 0.0; T(6): 0.0; S(10): 100.0	222.662	27.36	3	1949.02	-0.344094	1.05891	1.02261	1.04317	1.04156	0.0583853
sEVsPERETELDSVEEEVDSk	AT1G65010.1	N-Term(iTRAQ8plex); S4(Phospho); K21(iTRAQ8plex)	S(1): 0.0; S(4): 96.4; T(9): 3.6; S(13): 0.0; S(20): 0.0	222.821	13.74	4	3081.46	0.269482	1.0967	1.21044	1.11344	1.14019	0.0584158
lELLQAQScPDAItNHVHLLQNPASPPPPPQ	AT4G17620.3	N-Term(iTRAQ8plex); C9(Carbamidomethyl); T14(Phospho)	S(8): 1.2; T(14): 49.4; S(25): 49.4	149.256	27.57	3	3766.88	-2.76163	0.906649	0.753358	0.809454	0.823154	0.05854
sMsAPSLQPLQGVPSGGLQSSEVkPSGR	AT4G13350.1	N-Term(iTRAQ8plex); S3(Phospho); K24(iTRAQ8plex)	S(1): 0.1; S(3): 99.9; S(6): 0.0; S(15): 0.0; S(20): 0.0; S(21): 0.0; S(26): 0.0	264.024	38.6	3	3469.79	-1.11079	1.08072	1.15992	1.21255	1.15106	0.0587127
smSFVGTHEYLAPEIIk	AT5G55910.1	N-Term(iTRAQ8plex); S1(Phospho); M2(Oxidation); K17(iTRAQ8plex)	S(1): 33.3; S(3): 33.3; T(7): 33.3; Y(10): 0.0	110.63	16.67	3	2626.34	-3.61568	1.0871	1.13542	1.21368	1.1454	0.0587295
aSEQNQHGNsPAVLsPPGk	AT1G66750.1	N-Term(iTRAQ8plex); S10(Phospho); S15(Phospho); K19(iTRAQ8plex)	S(2): 0.0; S(10): 100.0; S(15): 100.0	280.268	54.17	3	2686.29	0.897619	0.952788	0.978601	0.974275	0.968555	0.0588028
aQsPVEk	AT1G67580.1	N-Term(iTRAQ8plex); S3(Phospho); K7(iTRAQ8plex)	S(3): 100.0	167.427	14.69	2	1446.78	-2.67414	1.04494	1.11972	1.0947	1.08645	0.0589719
yHsPsPEPAR	AT1G31870.1	N-Term(iTRAQ8plex); S3(Phospho); S5(Phospho)	Y(1): 0.1; S(3): 99.9; S(5): 100.0	123.958	19.4	2	1604.68	1.15273	0.872567	0.719869	0.848442	0.813626	0.0589985
qPSGsEVGDR	AT1G17210.1	N-Term(iTRAQ8plex); S5(Phospho)	S(3): 2.2; S(5): 97.8	149.52	17.96	2	1415.64	-3.41531	1.17888	1.36465	1.18141	1.24165	0.0590968
tPTPIILIsssDsETEDNAQGLLDQMSk	AT5G61060.1	N-Term(iTRAQ8plex); S9(Phospho); S10(Phospho); S11(Phospho); S13(Phospho); K28(iTRAQ8plex)	T(1): 0.1; T(3): 0.6; S(9): 78.5; S(10): 78.5; S(11): 78.5; S(13): 80.3; T(15): 80.3; S(27): 3.2	61.1706	12.69	3	3918.74	3.65295	0.601411	0.669405		0.635408	0.0591913
vEGTLPSYMQASDGRsPR	AT1G51805.2	N-Term(iTRAQ8plex); S16(Phospho)	T(4): 0.0; S(7): 0.0; Y(8): 0.0; S(12): 0.0; S(16): 100.0	387.226	37.51	3	2335.1	-1.10566	0.960091	0.953706	0.913151	0.942316	0.0592191
tkPSVDDLDGsDDDDEEERPDATNGk	AT5G49400.1	N-Term(iTRAQ8plex); K2(iTRAQ8plex); S11(Phospho); K26(iTRAQ8plex)	T(1): 0.0; S(4): 0.0; S(11): 0.2; T(23): 99.8	114.163	2.53	4	3812.75	-5.59895	1.13979	1.37427	1.32237	1.27881	0.0593113
qLSGcFLSAPTsPR	AT2G26530.1	N-Term(iTRAQ8plex); C5(Carbamidomethyl); S12(Phospho)	S(3): 0.0; S(8): 0.0; T(11): 50.0; S(12): 50.0	230.97	27.66	3	1904.92	-1.72797	1.09805	1.03676	1.07592	1.07025	0.0593346
lANLGVsP	AT2G36340.1	N-Term(iTRAQ8plex); S7(Phospho)	S(7): 100.0	144.103	49.94	2	1154.61	-4.80958	1.93742	1.38303	1.58281	1.63442	0.0595199
aVGSHcsLSEMDDLDLTR	AT1G35580.1	N-Term(iTRAQ8plex); C6(Carbamidomethyl); S7(Phospho)	S(4): 0.0; S(7): 100.0; S(9): 0.0; T(17): 0.0	295.136	36.17	3	2390.06	-3.56828	0.910838	0.958119	0.887446	0.918801	0.0597224
tVANSPEALQSPHSSEsAFALk	AT5G43830.1	N-Term(iTRAQ8plex); S17(Phospho); K22(iTRAQ8plex)	T(1): 0.0; S(5): 0.0; S(11): 93.4; S(14): 2.2; S(15): 2.2; S(17): 2.2	193.394	14.09	4	2959.5	-2.38295	0.89499	0.845129	0.745659	0.828593	0.0597595
rDsDGGYDGAEsPMQk	AT4G25500.2	N-Term(iTRAQ8plex); S3(Phospho); S12(Phospho); K16(iTRAQ8plex)	S(3): 100.0; Y(7): 0.0; S(12): 100.0	351.305	33.87	3	2481.05	-2.88904	1.12427	1.27867	1.15268	1.18521	0.059798
tTATNTGGtttPAITTTAAk	AT4G36750.1	N-Term(iTRAQ8plex); T9(Phospho); T10(Phospho); T11(Phospho); K20(iTRAQ8plex)	T(1): 11.7; T(2): 11.7; T(4): 11.7; T(6): 15.3; T(9): 83.1; T(10): 83.1; T(11): 83.1; T(15): 0.0; T(16): 0.0; T(17): 0.0	122.815	24.26	3	2728.27	-1.86906	1.03786	1.09122	1.10127	1.07678	0.0598312
yVEDLESGFSsDVESk	AT3G18480.1	N-Term(iTRAQ8plex); S11(Phospho); K16(iTRAQ8plex)	Y(1): 0.0; S(7): 0.0; S(10): 2.3; S(11): 97.6; S(15): 0.1	240.735	52.75	3	2479.17	-1.15753	1.12747	1.1919	1.07526	1.13154	0.0599112
tFISPLsPHk	AT3G12280.2	N-Term(iTRAQ8plex); S7(Phospho); K10(iTRAQ8plex)	T(1): 0.0; S(4): 0.0; S(7): 100.0	154.014	6.54	3	1815	-3.87533	0.976207	0.963119	0.941188	0.960172	0.0599379
aLQPLLNPPRsAPQtPHRNPY	AT1G48210.1	N-Term(iTRAQ8plex); S11(Phospho); T15(Phospho)	S(11): 100.0; T(15): 99.9; Y(21): 0.1	129.433	12.82	4	2831.41	-0.339488	1.38576	1.23318	1.15965	1.25953	0.0599672
kDEPAEEsDGDLGFGLFD	AT1G01100.3	N-Term(iTRAQ8plex); K1(iTRAQ8plex); S8(Phospho)	S(8): 100.0	434.674	40.69	2	2629.21	-1.92255	1.15937	1.32242	1.15743	1.21307	0.0599859
gSEGQtPPGEsRTPPR	AT2G26730.1	N-Term(iTRAQ8plex); T6(Phospho); S11(Phospho)	S(2): 0.0; T(6): 97.4; S(11): 51.3; T(13): 51.3	143.995	17.25	3	2116.94	0.638282	1.13423	1.24068	1.10547	1.16013	0.0600755
eIQtPNPMLtPsMTPGGAGLtPR	AT1G09770.1	N-Term(iTRAQ8plex); T4(Phospho); T10(Phospho); S12(Phospho); T21(Phospho)	T(4): 100.0; T(10): 66.7; S(12): 66.7; T(14): 66.7; T(21): 100.0	144.867	13.38	3	2990.25	-2.93765	1.35224	1.16376	1.18298	1.23299	0.0601547
dLELEFGsPR	AT4G27840.1	N-Term(iTRAQ8plex); S8(Phospho)	S(8): 100.0	144.79	0.09	2	1546.74	-1.09146	0.892736	0.928262	0.824528	0.881842	0.0604045
gSDSSLsSPGSQGNQEFGTk	AT1G29530.1	N-Term(iTRAQ8plex); S7(Phospho); K20(iTRAQ8plex)	S(2): 0.0; S(4): 0.0; S(5): 0.7; S(7): 49.6; S(8): 49.6; S(11): 0.0; T(19): 0.0	217.867	36.93	2	2658.24	-2.09975	1.09482	1.18037	1.08264	1.11928	0.0604878
gGMtSHAAVVAR	AT4G15530.3	N-Term(iTRAQ8plex); T4(Phospho)	T(4): 100.0; S(5): 0.0	360.144	56.52	2	1540.76	-1.82252	0.915661	0.83987	0.926844	0.894125	0.0605908
sPIFGNLsPTk	AT4G18120.1	N-Term(iTRAQ8plex); S8(Phospho); K11(iTRAQ8plex)	S(1): 0.0; S(8): 100.0; T(10): 0.0	226.081	23.62	3	1849.01	-0.0722427	1.04679	1.09415	1.04538	1.06211	0.0605924
vTSESDFMTEyVVTR	AT2G43790.1	N-Term(iTRAQ8plex); Y11(Phospho)	T(2): 0.0; S(3): 0.0; S(5): 0.0; T(9): 0.0; Y(11): 99.9; T(14): 0.0	216.103	32.81	3	2147.98	-3.60985	0.932316	0.824368	0.881041	0.879242	0.0606475
tPTPGHYLGLk	AT4G35785.1	N-Term(iTRAQ8plex); T1(Phospho); K11(iTRAQ8plex)	T(1): 100.0; T(3): 0.0; Y(7): 0.0	255.721	34.75	3	1872.02	-1.23376	1.2757	1.14174	1.37835	1.26526	0.0606823
kPVYNLDDsDDDDFVPk	AT2G25170.1	N-Term(iTRAQ8plex); K1(iTRAQ8plex); S9(Phospho); K17(iTRAQ8plex)	Y(4): 0.0; S(9): 100.0	367.431	50.43	3	2974.48	-0.151301	1.09238	1.11099	1.04064	1.08134	0.0608898
eGFQImDtSQR	AT3G57530.1	N-Term(iTRAQ8plex); M6(Oxidation); T8(Phospho)	T(8): 50.0; S(9): 50.0	95.3276	4	2	1711.76	-2.52064	1.04619	1.12514	1.11254	1.09463	0.0609181
tAGEsDHsDLEASVVk	AT1G32640.1	N-Term(iTRAQ8plex); S5(Phospho); S8(Phospho); K16(iTRAQ8plex)	T(1): 0.1; S(5): 99.9; S(8): 100.0; S(13): 0.0	228.252	50.46	3	2413.11	-2.30009	1.10272	1.28044	1.22765	1.2036	0.0609238
gRsVLDtPLsSAR	AT1G35580.1	N-Term(iTRAQ8plex); S3(Phospho); T7(Phospho); S10(Phospho)	S(3): 100.0; T(7): 100.0; S(10): 97.0; S(11): 3.0	220.311	21.27	2	1902.84	-0.774614	1.14685	1.2948	1.1412	1.19428	0.0609294
gSAAATAsMR	AT3G60540.1	N-Term(iTRAQ8plex); S8(Phospho)	S(2): 0.0; T(6): 2.1; S(8): 97.9	187.907	28.6	2	1306.61	-1.7764	1.75055	1.35987	1.37344	1.49462	0.0609358
sAVSSSSPsSSDPEAPk	AT5G40870.1	N-Term(iTRAQ8plex); S9(Phospho); K17(iTRAQ8plex)	S(1): 0.0; S(4): 0.0; S(5): 0.7; S(6): 19.9; S(7): 19.9; S(9): 19.9; S(10): 19.9; S(11): 19.9	133.336	19.24	3	2308.11	-2.80781	0.882899	0.754158	0.876924	0.837994	0.0609898
mLsLLGESk	AT3G01830.1	N-Term(iTRAQ8plex); S3(Phospho); K9(iTRAQ8plex)	S(3): 100.0; S(8): 0.0	266.696	29.99	2	1665.91	-0.372482	1.14608	1.23457	1.09405	1.15824	0.061099
kEIAEGVTQIVQmLEtEEE	AT5G62390.1	K1(iTRAQ8plex); N-Term(iTRAQ8plex); M13(Oxidation); T16(Phospho)	T(8): 0.0; T(16): 100.0	105.905	14.66	3	2880.44	-1.3857	0.914438	0.806804	0.895306	0.872183	0.0611672
kVDAAsRsQsPYAAE	AT5G64200.1	K1(iTRAQ8plex); N-Term(iTRAQ8plex); S6(Phospho); S8(Phospho); S10(Phospho)	S(6): 100.0; S(8): 100.0; S(10): 100.0; Y(12): 0.0	219.134	15.39	3	2428.08	-1.96466	1.10898	1.28016	1.18375	1.19096	0.0612046
tItGQSSk	AT3G61050.1	N-Term(iTRAQ8plex); T3(Phospho); K8(iTRAQ8plex)	T(1): 0.0; T(3): 100.0; S(6): 0.0; S(7): 0.0	163.238	23.77	3	1509.81	-3.44523	1.0555	1.15186	1.13071	1.11269	0.0612046
dIDLSFSsPTkR	AT2G32240.1	N-Term(iTRAQ8plex); S8(Phospho); K11(iTRAQ8plex)	S(5): 0.0; S(7): 50.0; S(8): 50.0; T(10): 0.0	204.229	8.09	3	2054.08	-0.597327	0.82129	0.914989	0.768434	0.834904	0.0612437
fTDSALASAVFsPTHk	AT2G41900.1	N-Term(iTRAQ8plex); S12(Phospho); K16(iTRAQ8plex)	T(2): 0.0; S(4): 0.0; S(8): 0.0; S(12): 100.0; T(14): 0.0	349.052	55.41	3	2367.22	-2.09569	0.975306	0.936814	0.958963	0.957027	0.0612461
aSLGsGk	AT1G73080.1	N-Term(iTRAQ8plex); S5(Phospho); K7(iTRAQ8plex)	S(2): 0.0; S(5): 100.0	138.751	17.52	3	1307.72	-1.23727	1.08671	1.21498	1.13222	1.14464	0.0612555
aPPsPLNDAESLSER	AT5G58140.4	N-Term(iTRAQ8plex); S4(Phospho)	S(4): 100.0; S(11): 0.0; S(13): 0.0	414.095	78.26	2	1966.94	-1.34491	0.959037	0.923869	0.966121	0.949676	0.0612669
iIAsDDENEDAEAPcIQk	AT3G48200.1	N-Term(iTRAQ8plex); S4(Phospho); C15(Carbamidomethyl); K18(iTRAQ8plex)	S(4): 100.0	189.249	6.19	3	2706.28	1.88691	0.898571	0.835469	0.933773	0.889271	0.0613079
lAVATGFsPSk	AT4G20940.1	N-Term(iTRAQ8plex); S8(Phospho); K11(iTRAQ8plex)	T(5): 0.0; S(8): 100.0; S(10): 0.0	279.217	52.93	3	1765.97	-0.144409	1.14881	1.2539	1.10566	1.16946	0.0613378
msPQLVLTNk	AT5G23150.1	N-Term(iTRAQ8plex); S2(Phospho); K10(iTRAQ8plex)	S(2): 100.0; T(8): 0.0	202.848	34.12	3	1818.99	-4.77773	1.01152	1.0186	1.02921	1.01978	0.0614036
lSSEYVEGNQGGSLVPsDSPQDSTAALk	AT1G55860.2	N-Term(iTRAQ8plex); S17(Phospho); K28(iTRAQ8plex)	S(2): 0.0; S(3): 0.0; Y(5): 0.0; S(13): 0.0; S(17): 50.0; S(19): 50.0; S(23): 0.0; T(24): 0.0	202.463	25.28	3	3524.71	-3.36939	1.187	1.07172	1.12559	1.12811	0.0614159
kLSVDSSENQsPQk	AT1G04950.1	N-Term(iTRAQ8plex); K1(iTRAQ8plex); S11(Phospho); K14(iTRAQ8plex)	S(3): 0.0; S(6): 0.0; S(7): 0.0; S(11): 100.0	142.595	8.34	4	2539.35	-1.17033	1.19307	1.07856	1.21442	1.16202	0.0615906
kQEEAPStPQRPLSPLGEAcSR	AT4G35230.1	K1(iTRAQ8plex); N-Term(iTRAQ8plex); T8(Phospho); C20(Carbamidomethyl)	S(7): 50.0; T(8): 50.0; S(14): 0.0; S(21): 0.0	174.768	26.63	4	3126.58	-2.21578	0.903168	0.936102	0.841523	0.893598	0.061655
eSQPMGsPVQAR	AT1G21170.1	N-Term(iTRAQ8plex); S7(Phospho)	S(2): 0.0; S(7): 100.0	147.817	12.59	2	1670.79	0.365837	0.827606	0.919904	0.779851	0.842454	0.0618286
tTsEPSLADmTNPFGGER	AT5G61210.1	N-Term(iTRAQ8plex); S3(Phospho); M10(Oxidation)	T(1): 0.2; T(2): 4.2; S(3): 91.4; S(6): 4.2; T(11): 0.0	169.441	30.69	3	2310.03	0.635425	1.12441	1.21224	1.08752	1.14139	0.0621389
gLDIETPSHyTV	AT4G30190.1	N-Term(iTRAQ8plex); Y10(Phospho)	T(6): 0.0; S(8): 0.0; Y(10): 50.0; T(11): 50.0	226.548	12.17	2	1715.82	-2.34583	1.11134	1.043	1.11592	1.09009	0.0621878
eSGDsDDDGEDDRk	AT5G44200.1	N-Term(iTRAQ8plex); S5(Phospho); K14(iTRAQ8plex)	S(2): 1.9; S(5): 98.1	147.701	23.78	2	2227.94	-1.53884	1.16335	1.45299	1.37331	1.32988	0.062237
lSTYAtGSPGETR	AT2G30070.1	N-Term(iTRAQ8plex); T6(Phospho)	S(2): 19.8; T(3): 19.8; Y(4): 19.8; T(6): 19.8; S(8): 19.8; T(12): 0.8	66.0021	3.5	2	1723.82	-1.11449	0.878087	0.926396	0.810395	0.871626	0.0623256
tSsPSRDR	AT3G57410.1	N-Term(iTRAQ8plex); S3(Phospho)	T(1): 0.0; S(2): 0.9; S(3): 49.6; S(5): 49.6	111.641	15.94	2	1289.61	-1.12062	0.764272	0.908011	0.749212	0.807165	0.0624941
dITDNYGsk	AT1G48210.1	N-Term(iTRAQ8plex); S8(Phospho); K9(iTRAQ8plex)	T(3): 0.0; Y(6): 0.0; S(8): 100.0	151.809	24.62	2	1700.83	-2.44587	1.08337	1.20397	1.11996	1.13577	0.062711
sTsFGDGEDGVDAk	AT5G56980.1	N-Term(iTRAQ8plex); S3(Phospho); K14(iTRAQ8plex)	S(1): 0.0; T(2): 2.0; S(3): 98.0	286.881	42.76	3	2072.96	-2.68382	1.1279	1.34449	1.24114	1.23784	0.0627146
ssGPQSGGVTR	AT1G78880.1;AT1G16860.1	N-Term(iTRAQ8plex); S2(Phospho)	S(1): 2.0; S(2): 98.0; S(6): 0.0; T(10): 0.0	191.998	38.05	2	1416.68	-2.04388	1.09862	1.21629	1.11098	1.14196	0.0627218
nHssDEDISPk	AT1G77840.1	N-Term(iTRAQ8plex); S3(Phospho); S4(Phospho); K11(iTRAQ8plex)	S(3): 100.0; S(4): 100.0; S(9): 0.0	228.321	25.95	3	1996.88	-2.40362	1.32258	1.11648	1.28833	1.24246	0.0627252
eLESLLQAsPDR	AT5G01950.1	N-Term(iTRAQ8plex); S9(Phospho)	S(4): 2.5; S(9): 97.5	111.023	20.74	2	1741.86	-2.06853	0.900693	0.863249	0.949889	0.904611	0.0627305
sIPGAPPVTPAGsFGR	AT2G47970.2	N-Term(iTRAQ8plex); S13(Phospho)	S(1): 0.0; T(9): 0.0; S(13): 100.0	249.037	42.54	2	1894.97	-1.78378	0.963504	0.98403	0.955445	0.96766	0.0627833
qPDNFQPsEASPIPGAFVPGLTR	AT5G13480.1	N-Term(iTRAQ8plex); S8(Phospho)	S(8): 50.0; S(11): 50.0; T(22): 0.0	97.1664	9.72	3	2809.39	0.255518	0.768701	0.69437	0.889395	0.784155	0.0628506
sGAQSGPVPNATGR	AT1G78880.1	N-Term(iTRAQ8plex); S1(Phospho)	S(1): 100.0; S(5): 0.0; T(12): 0.0	194.665	15.53	2	1682.82	1.63367	1.18215	1.20653	1.07424	1.15431	0.0629123
aARDsDDsEIEYQNk	AT3G49601.1	N-Term(iTRAQ8plex); S5(Phospho); S8(Phospho); K15(iTRAQ8plex)	S(5): 100.0; S(8): 100.0; Y(12): 0.0	414.191	32.3	3	2509.11	-1.3357	1.11425	1.31601	1.23786	1.22271	0.0630475
dHQETQALDEtDLEELEDMGEk	AT4G27585.1	N-Term(iTRAQ8plex); T11(Phospho); K22(iTRAQ8plex)	T(5): 0.0; T(11): 100.0	408.231	71.04	3	3263.47	-2.37706	0.911698	0.775226	0.860373	0.849099	0.0630475
qSsAPMNVPDWSk	AT4G04630.1	N-Term(iTRAQ8plex); S3(Phospho); K13(iTRAQ8plex)	S(2): 50.0; S(3): 50.0; S(12): 0.0	95.2647	14.44	3	2135.04	-1.31036	0.926893	0.854779	0.799695	0.860456	0.0631287
sMIPQNLGsFkEESSk	AT1G72160.1	N-Term(iTRAQ8plex); S9(Phospho); K11(iTRAQ8plex); K16(iTRAQ8plex)	S(1): 0.0; S(9): 100.0; S(14): 0.0; S(15): 0.0	386.449	22.77	3	2774.45	-1.71207	1.23188	1.35612	1.13604	1.24135	0.0631516
sAsFkEESDFFADLk	AT1G30690.1	N-Term(iTRAQ8plex); S3(Phospho); K5(iTRAQ8plex); K15(iTRAQ8plex)	S(1): 0.0; S(3): 100.0; S(8): 0.0	233.817	2.77	3	2713.4	5.75766	1.27555	1.43262	1.16707	1.29175	0.0632564
dkGDSsEIGDNDMNDR	AT5G06560.1	N-Term(iTRAQ8plex); K2(iTRAQ8plex); S6(Phospho)	S(5): 3.5; S(6): 96.5	147.603	5.16	3	2456.08	-2.39983	1.03847	1.0817	1.04022	1.05346	0.063274
eVEDFsPk	AT4G14270.2	N-Term(iTRAQ8plex); S6(Phospho); K8(iTRAQ8plex)	S(6): 100.0	129.839	20.42	3	1638.81	-5.74145	1.11122	1.08746	1.20368	1.13412	0.0633026
aLQESMVVGNsPR	AT1G19270.1	N-Term(iTRAQ8plex); S11(Phospho)	S(5): 2.7; S(11): 97.3	96.8832	9.25	2	1771.87	-2.94136	0.902822	0.860019	0.94822	0.903687	0.0633373
vDPNDVDTSsS	AT2G35820.1	N-Term(iTRAQ8plex); S10(Phospho)	T(8): 0.0; S(9): 0.0; S(10): 50.0; S(11): 50.0	165.761	22.12	2	1519.64	-1.55141	1.48566	1.27912	1.20007	1.32162	0.063473
gSGDPYGsESFQYSGNFPASk	AT5G49760.1	N-Term(iTRAQ8plex); S8(Phospho); K21(iTRAQ8plex)	S(2): 0.0; Y(6): 0.0; S(8): 50.0; S(10): 50.0; Y(13): 0.0; S(14): 0.0; S(20): 0.0	281.821	43.2	3	2870.31	-2.72491	1.06681	1.06213	1.02414	1.05103	0.0635157
eEkEEsDDDMGFSLFE	AT2G27710.1;AT2G27720.1	N-Term(iTRAQ8plex); K3(iTRAQ8plex); S6(Phospho)	S(6): 100.0; S(13): 0.0	268.996	40.55	2	2595.13	-0.184094	1.27546	1.41048	1.1538	1.27991	0.0635252
wLPNIQDcEEHsAQSAR	AT1G17210.1	N-Term(iTRAQ8plex); C8(Carbamidomethyl); S12(Phospho)	S(12): 100.0; S(15): 0.0	166.183	14.48	3	2425.09	-2.06782	0.808909	0.631492	0.835246	0.758549	0.0635941
aQNTPEPASAPANMLSFGGVGGPGsPR	AT4G17950.1	N-Term(iTRAQ8plex); S25(Phospho)	T(4): 0.0; S(9): 0.0; S(16): 0.0; S(25): 100.0	317.315	61.75	3	2951.41	1.59531	0.869979	0.905437	0.771589	0.849002	0.0636636
dTDtPVAEGk	AT3G05900.1	N-Term(iTRAQ8plex); T4(Phospho); K10(iTRAQ8plex)	T(2): 0.0; T(4): 100.0	123.972	10.26	2	1720.86	1.20329	0.758307	0.892896	0.873567	0.84159	0.0636949
kEEkEEsDDDmGFSLFE	AT2G27710.1;AT2G27720.1	N-Term(iTRAQ8plex); K1(iTRAQ8plex); K4(iTRAQ8plex); S7(Phospho); M11(Oxidation)	S(7): 100.0; S(14): 0.0	223.381	14.95	3	3043.42	-1.2302	1.21409	1.4418	1.21004	1.28864	0.063744
aDEsESQVENNDAQPk	AT3G52140.3	N-Term(iTRAQ8plex); S4(Phospho); K16(iTRAQ8plex)	S(4): 50.0; S(6): 50.0	157.131	11.37	3	2449.12	-4.53768	0.832421	0.928601	0.798178	0.853067	0.0639018
tkDELtEEEsLSGk	AT2G39010.1	N-Term(iTRAQ8plex); K2(iTRAQ8plex); T6(Phospho); S10(Phospho); K14(iTRAQ8plex)	T(1): 0.0; T(6): 100.0; S(10): 100.0; S(12): 0.0	223.831	14.46	3	2638.3	-1.78615	1.10429	1.24723	1.29486	1.21546	0.0639304
qMsSVAVAMk	AT1G56000.1	N-Term(iTRAQ8plex); S3(Phospho); K10(iTRAQ8plex)	S(3): 98.1; S(4): 1.9	121.231	12.42	3	1739.91	0.311617	0.972869	0.925443	0.928172	0.942161	0.0639507
eVLsDVDsDNDGR	AT3G20410.1	N-Term(iTRAQ8plex); S4(Phospho); S8(Phospho)	S(4): 100.0; S(8): 100.0	141.145	22.46	2	1884.75	-2.65113	1.05301	1.13499	1.08239	1.09013	0.0640614
lVLFGGATALEGNSGGTGTPtsAGSAGIR	AT1G08420.2	N-Term(iTRAQ8plex); T21(Phospho); S22(Phospho)	T(8): 0.0; S(14): 0.1; T(17): 48.8; T(19): 48.8; T(21): 2.4; S(22): 99.8; S(25): 0.0	250.018	76.12	3	3083.47	-0.559531	0.748309	0.615596	0.855447	0.739784	0.0642905
iQDAIIsPVDk	AT3G13222.1	N-Term(iTRAQ8plex); S7(Phospho); K11(iTRAQ8plex)	S(7): 100.0	206.778	24.61	3	1887.04	-2.55378	1.20836	1.07434	1.15612	1.14627	0.0643048
sVDQEEVVVGLEDDAk	AT3G46530.1	N-Term(iTRAQ8plex); S1(Phospho); K16(iTRAQ8plex)	S(1): 100.0	281.48	31.09	3	2420.19	-7.55907	0.971193	0.929232	0.959292	0.953239	0.0644743
tPNIEPQGySEEEEEEEEEVPAGNAAk	AT3G44750.1	N-Term(iTRAQ8plex); Y9(Phospho); K27(iTRAQ8plex)	T(1): 0.0; Y(9): 50.0; S(10): 50.0	216.971	21.78	4	3663.65	-3.75268	1.12256	1.30574	1.34764	1.25865	0.064559
lADTTSsP	AT1G78580.1	N-Term(iTRAQ8plex); S7(Phospho)	T(4): 0.0; T(5): 0.0; S(6): 2.0; S(7): 98.0	118.29	33.21	2	1175.55	-2.91608	1.11069	1.04628	1.06133	1.07277	0.0646194
sFVVEEsDDDMDETEEVkPk	AT4G22670.1	N-Term(iTRAQ8plex); S7(Phospho); K18(iTRAQ8plex); K20(iTRAQ8plex)	S(1): 0.0; S(7): 100.0; T(14): 0.0	444.359	56.57	3	3320.59	-0.180045	1.0995	1.2234	1.11478	1.14589	0.0646227
gsPDHHER	AT1G73460.1	N-Term(iTRAQ8plex); S2(Phospho)	S(2): 100.0	124.699	5.26	3	1318.58	0.0701042	0.952725	0.865613	0.88273	0.900356	0.0646542
sALMNPNLNPTGsk	AT3G11100.1	N-Term(iTRAQ8plex); S13(Phospho); K14(iTRAQ8plex)	S(1): 0.0; T(11): 50.0; S(13): 50.0	102.432	18.23	3	2132.1	-1.73626	1.11602	1.0973	1.04067	1.08466	0.0647156
eSsDEALVSmLASR	AT5G40450.1	N-Term(iTRAQ8plex); S3(Phospho); M10(Oxidation)	S(2): 50.0; S(3): 50.0; S(9): 0.0; S(13): 0.0	137.004	18.14	3	1894.88	-0.272437	1.13817	1.09326	1.05089	1.09411	0.0648009
ssGSLDkPWLk	AT3G48200.1	N-Term(iTRAQ8plex); S2(Phospho); K7(iTRAQ8plex); K11(iTRAQ8plex)	S(1): 97.3; S(2): 1.3; S(4): 1.3	130.497	15.62	4	2210.23	-4.05363	1.28117	1.16648	1.11168	1.18644	0.0648351
fSSFsPNk	AT1G70100.2	N-Term(iTRAQ8plex); S5(Phospho); K8(iTRAQ8plex)	S(2): 0.0; S(3): 0.0; S(5): 100.0	141.578	13.54	2	1601.82	-1.19638	1.12015	1.07097	1.18772	1.12628	0.0649108
mVSSDLPNsPk	AT2G40000.1	N-Term(iTRAQ8plex); M1(Oxidation); S9(Phospho); K11(iTRAQ8plex)	S(3): 0.0; S(4): 0.0; S(9): 100.0	217.148	21.77	3	1878.95	-0.922528	1.21732	1.23566	1.08355	1.17884	0.064939
tVVASIADETVAESSGTGNksFSR	AT3G07020.1	N-Term(iTRAQ8plex); K20(iTRAQ8plex); S21(Phospho)	T(1): 0.0; S(5): 0.0; T(10): 0.0; S(14): 0.0; S(15): 0.0; T(17): 0.0; S(21): 96.4; S(23): 3.6	271.728	39.37	3	3101.56	1.04657	0.888396	0.905525	0.785083	0.859668	0.06494
aFQFSIsPssNSPPVSPR	AT2G19810.1	N-Term(iTRAQ8plex); S7(Phospho); S9(Phospho); S10(Phospho)	S(5): 4.1; S(7): 70.0; S(9): 27.4; S(10): 49.3; S(12): 49.3; S(16): 100.0	62.6773	16.47	3	2449.06	0.201109	0.894194	0.963062	0.9127	0.923319	0.0650617
sEEEAVVGEGsDAk	AT5G62000.1	N-Term(iTRAQ8plex); S11(Phospho); K14(iTRAQ8plex)	S(1): 0.0; S(11): 100.0	139.079	21.87	3	2095	-3.35474	1.08672	1.04244	1.11927	1.08281	0.0652971
gSQSsGSPINAR	AT1G76850.1	N-Term(iTRAQ8plex); S5(Phospho)	S(2): 0.0; S(4): 1.3; S(5): 49.4; S(7): 49.4	143.678	15.26	2	1544.73	-1.47043	0.869938	0.666724	0.79933	0.778664	0.0654005
sVSEVNDEDDAEDGsEEEEDDD	AT1G20696.1	N-Term(iTRAQ8plex); S15(Phospho)	S(1): 0.0; S(3): 0.0; S(15): 100.0	217.393	102.56	2	2813.01	-0.622642	0.857261	0.949466	0.89498	0.900569	0.0654222
qLNSDsYkEELTVNR	AT2G43130.1	N-Term(iTRAQ8plex); S6(Phospho); K8(iTRAQ8plex)	S(4): 3.3; S(6): 96.6; Y(7): 0.1; T(12): 0.0	179.887	13.48	3	2484.25	-4.91493	0.879078	0.744154	0.877952	0.833728	0.0655087
lETLSDLVTEtPk	AT5G43310.4	N-Term(iTRAQ8plex); T11(Phospho); K13(iTRAQ8plex)	T(3): 0.0; S(5): 0.0; T(9): 0.0; T(11): 100.0	200.106	40.52	3	2134.14	-3.02989	1.07801	1.20839	1.13388	1.14009	0.0655968
qLSSTGTQLQPPIPQVVELTGsESPSTFGWNSk	AT2G20050.2	N-Term(iTRAQ8plex); S22(Phospho); K33(iTRAQ8plex)	S(3): 0.0; S(4): 0.0; T(5): 0.0; T(7): 0.0; T(20): 32.8; S(22): 32.8; S(24): 32.8; S(26): 0.8; T(27): 0.8; S(32): 0.0	211.73	29.58	3	4189.1	-8.56654	0.804595	0.852756	0.6454	0.767584	0.065601
tYDQEGsDGHEEAR	AT3G48430.1	N-Term(iTRAQ8plex); S7(Phospho)	T(1): 0.0; Y(2): 0.0; S(7): 100.0	198.574	23.65	2	1977.8	-6.98374	0.909224	0.877542	0.779764	0.85551	0.065634
gAsPVAHk	AT5G52040.3;AT5G52040.4	N-Term(iTRAQ8plex); S3(Phospho); K8(iTRAQ8plex)	S(3): 100.0	266.525	21.61	3	1454.79	-1.99263	1.10728	1.20215	1.08645	1.13196	0.0657124
yGVDAVEEEDDDEDEtEEEA	AT1G07320.2	N-Term(iTRAQ8plex); T16(Phospho)	Y(1): 0.0; T(16): 100.0	227.184	125.87	2	2672.01	-0.745846	1.36666	1.75358	1.34829	1.48951	0.0657635
sWsFSDPESR	AT3G13910.1	N-Term(iTRAQ8plex); S3(Phospho)	S(1): 0.0; S(3): 100.0; S(5): 0.0; S(9): 0.0	223.188	27.82	2	1581.69	-1.81554	0.899813	0.965311	0.916078	0.927067	0.0657754
qLPGEsDQDFADFSSk	AT1G09340.1	N-Term(iTRAQ8plex); S6(Phospho); K16(iTRAQ8plex)	S(6): 99.7; S(14): 0.3; S(15): 0.0	78.1261	12.66	3	2459.16	0.577082	0.915886	0.757751	0.808235	0.827291	0.0657926
aLPSTSAVPALEAAPMtPSSR	AT1G24267.1	N-Term(iTRAQ8plex); T17(Phospho)	S(4): 0.0; T(5): 0.0; S(6): 0.0; T(17): 90.3; S(19): 4.8; S(20): 4.8	134.888	9.72	3	2438.23	-2.21535	0.926699	0.870077	0.801661	0.866146	0.0658143
sVsTPFMNTTAk	AT1G37130.1	N-Term(iTRAQ8plex); S3(Phospho); K12(iTRAQ8plex)	S(1): 0.0; S(3): 100.0; T(4): 0.0; T(9): 0.0; T(10): 0.0	311.524	43.38	2	1972	-2.04003	1.11715	1.159	1.05597	1.11071	0.0658912
sGPLAATTSAATR	AT2G23140.2	N-Term(iTRAQ8plex); S1(Phospho)	S(1): 100.0; T(7): 0.0; T(8): 0.0; S(9): 0.0; T(12): 0.0	55.4119	6.35	2	1587.81	0.352064	0.777853	0.79662	0.922321	0.832265	0.0659571
aDQRGDEDDDVsPRPFGTQPk	AT2G20960.1	N-Term(iTRAQ8plex); S12(Phospho); K21(iTRAQ8plex)	S(12): 100.0; T(18): 0.0	152.638	12.88	3	3018.43	-3.12423	0.916961	0.772924	0.848908	0.846264	0.0660523
eLsLEPLQVk	AT4G21750.1	N-Term(iTRAQ8plex); S3(Phospho); K10(iTRAQ8plex)	S(3): 100.0	229.726	27.48	3	1844.04	-1.41004	0.874408	0.898505	0.762411	0.845108	0.0660968
fYmEPETSDsGSMASGSMAR	AT1G48410.1	N-Term(iTRAQ8plex); M3(Oxidation); S10(Phospho)	Y(2): 0.0; T(7): 48.5; S(8): 48.5; S(10): 2.8; S(12): 0.2; S(15): 0.0; S(17): 0.0	85.2841	6.2	3	2541.03	0.137577	0.903254	0.966633	0.920035	0.929974	0.0661142
sPAsPGPLsD	AT5G16590.1	N-Term(iTRAQ8plex); S4(Phospho); S9(Phospho)	S(1): 0.0; S(4): 100.0; S(9): 100.0	311.155	40	2	1391.58	-1.66074	1.11509	1.22978	1.10278	1.14922	0.0662255
aGsPTQHER	AT1G22770.1	N-Term(iTRAQ8plex); S3(Phospho)	S(3): 99.8; T(5): 0.2	67.2431	5.4	3	1366.64	-0.955435	0.812499	0.923429	0.8954	0.877109	0.0662271
sVASSTQVSsPSSk	AT5G65460.1	N-Term(iTRAQ8plex); S10(Phospho); K14(iTRAQ8plex)	S(1): 0.0; S(4): 0.0; S(5): 0.0; T(6): 0.0; S(9): 0.0; S(10): 100.0; S(12): 0.0; S(13): 0.0	284.198	43.46	3	2040.05	-1.00255	1.05138	1.08074	1.03017	1.0541	0.0662398
lLsFsGSFGR	AT4G35110.1	N-Term(iTRAQ8plex); S3(Phospho); S5(Phospho)	S(3): 99.9; S(5): 50.0; S(7): 50.0	85.1527	18.27	2	1534.7	-1.68205	1.21913	1.21313	1.0779	1.17005	0.0662887
vMEFNEtP	AT3G02290.1	N-Term(iTRAQ8plex); T7(Phospho)	T(7): 100.0	199.507	42.73	2	1350.59	-2.21938	0.927479	0.912167	0.969768	0.936471	0.0662887
tSsISAGPGR	AT2G07360.1	N-Term(iTRAQ8plex); S3(Phospho)	T(1): 0.0; S(2): 0.0; S(3): 99.9; S(5): 0.0	178.492	22.04	2	1316.65	-1.78401	1.04744	1.05583	1.01923	1.04083	0.0662918
mETATEVATVVSTPAVTVAAVAtR	AT4G36900.1	N-Term(iTRAQ8plex); M1(Oxidation); T23(Phospho)	T(3): 14.3; T(5): 14.3; T(9): 14.3; S(12): 14.3; T(13): 14.3; T(17): 14.3; T(23): 14.3	19.4529	1.47	3	2775.41	-0.574986	1.32046	1.14231	1.41132	1.29136	0.0663052
mLEsIsPR	AT5G47690.3	N-Term(iTRAQ8plex); S4(Phospho); S6(Phospho)	S(4): 100.0; S(6): 100.0	99.3945	15.47	2	1396.62	-1.14033	1.12057	1.22705	1.33421	1.22728	0.0663831
qQVESVDsLS	AT5G54110.1	N-Term(iTRAQ8plex); S8(Phospho)	S(5): 1.7; S(8): 96.5; S(10): 1.7	136.7	40.61	2	1475.69	0.690635	0.846614	0.856464	0.946302	0.883127	0.0663901
vSDAtPSAGR	AT5G64270.1	N-Term(iTRAQ8plex); T5(Phospho)	S(2): 0.0; T(5): 99.9; S(7): 0.1	142.471	29.07	2	1344.64	-2.2357	0.923804	0.952029	0.971403	0.949079	0.066402
aEsVEsGEk	AT1G17210.1	N-Term(iTRAQ8plex); S3(Phospho); S6(Phospho); K9(iTRAQ8plex)	S(3): 100.0; S(6): 100.0	202.112	32.3	2	1703.77	-2.57418	1.05243	1.15144	1.1372	1.11369	0.0665984
vMsESEMVSGAR	AT1G52780.1	N-Term(iTRAQ8plex); S3(Phospho)	S(3): 100.0; S(5): 0.0; S(9): 0.0	170.358	18.24	2	1666.74	-3.023	0.990253	0.971855	0.978655	0.980254	0.06667
rGsDYDGsPk	AT3G53500.1	N-Term(iTRAQ8plex); S3(Phospho); S8(Phospho); K10(iTRAQ8plex)	S(3): 100.0; Y(5): 0.0; S(8): 100.0	264.384	26.6	3	1849.83	-1.57273	1.19582	1.29301	1.1061	1.19831	0.0667434
lIFGPFScsPR	AT4G18160.1	N-Term(iTRAQ8plex); C8(Carbamidomethyl); S9(Phospho)	S(7): 50.0; S(9): 50.0	61.0598	6.14	2	1664.82	-1.12866	1.39371	1.13597	1.30073	1.2768	0.0667784
eALAQAQsSR	AT4G16340.1	N-Term(iTRAQ8plex); S8(Phospho)	S(8): 97.6; S(9): 2.4	134.342	16.4	2	1444.7	-3.89773	1.24977	1.17656	1.08821	1.17151	0.0668142
fDNYGPNsEsDGDQPIDk	AT2G19710.1	N-Term(iTRAQ8plex); S8(Phospho); S10(Phospho); K18(iTRAQ8plex)	Y(4): 0.0; S(8): 100.0; S(10): 100.0	263.961	53.77	3	2766.18	-0.782339	1.1252	1.24173	1.10406	1.157	0.0669636
eGtTTGGR	AT3G47070.1	N-Term(iTRAQ8plex); T3(Phospho)	T(3): 100.0; T(4): 0.0; T(5): 0.0	165.028	17.99	2	1162.54	-1.89461	0.895687	0.895255	0.962721	0.917888	0.0671143
aGsAPEGTQFDTR	AT1G54270.2	N-Term(iTRAQ8plex); S3(Phospho)	S(3): 100.0; T(8): 0.0; T(12): 0.0	77.1614	19.39	2	1720.78	-1.17621	0.954447	0.955411	0.904162	0.938007	0.0671161
kYGGNDsDEDEEk	AT5G39570.1	N-Term(iTRAQ8plex); K1(iTRAQ8plex); S7(Phospho); K13(iTRAQ8plex)	Y(2): 0.0; S(7): 100.0	371.493	32.31	3	2478.17	-2.99443	1.16268	1.3839	1.20202	1.24953	0.0671436
lGEVSRtGsAILAPTNQQDSITSQLNNGVR	AT1G49740.1	N-Term(iTRAQ8plex); T7(Phospho); S9(Phospho)	S(5): 9.2; T(7): 94.4; S(9): 94.4; T(15): 0.1; S(20): 0.6; T(22): 0.6; S(23): 0.6	77.7883	7.3	4	3590.74	-2.272	0.596053	0.702187	0.859978	0.719406	0.0672254
gQFMTEYVVtR	AT1G10210.1	N-Term(iTRAQ8plex); T10(Phospho)	T(5): 49.5; Y(7): 49.5; T(10): 1.1	148.489	18.06	2	1714.81	-1.72	0.892504	0.78581	0.905602	0.861305	0.0673456
ssVSIVk	AT2G41560.1	N-Term(iTRAQ8plex); S2(Phospho); K7(iTRAQ8plex)	S(1): 0.0; S(2): 0.0; S(4): 100.0	92.4081	23.9	3	1407.8	-2.75617	1.09353	1.26122	1.17613	1.17696	0.0673597
sEmsQSQNsPIDTGR	AT5G01400.1	N-Term(iTRAQ8plex); M3(Oxidation); S4(Phospho); S9(Phospho)	S(1): 0.2; S(4): 51.2; S(6): 51.2; S(9): 97.3; T(13): 0.0	75.0538	12.45	2	2116.85	-1.22119	1.28026	1.27621	1.09879	1.21842	0.0675157
qLASsAPVNVPDWSk	AT1G11700.1	N-Term(iTRAQ8plex); S5(Phospho); K15(iTRAQ8plex)	S(4): 0.1; S(5): 99.9; S(14): 0.0	175.049	24.35	3	2287.19	-0.823396	0.926422	0.917367	0.971827	0.938539	0.0676135
lLsMVTPR	AT1G78020.1	N-Term(iTRAQ8plex); S3(Phospho)	S(3): 100.0; T(6): 0.0	135.337	6.81	2	1300.7	-1.08729	0.92722	0.860597	0.794979	0.860932	0.0677817
aDEsPEk	AT3G25070.1	N-Term(iTRAQ8plex); S4(Phospho); K7(iTRAQ8plex)	S(4): 100.0	140.367	16.73	3	1463.72	-0.243822	1.16237	1.09439	1.25651	1.17109	0.0678767
aSASsA	AT3G16080.1	N-Term(iTRAQ8plex); S5(Phospho)	S(2): 0.1; S(4): 2.0; S(5): 98.0	81.5153	24.48	2	877.395	-2.7393	0.581726	0.614857	0.85697	0.684517	0.0679976
asSEETSSIDTNELITDLk	AT4G01150.1	N-Term(iTRAQ8plex); S2(Phospho); K19(iTRAQ8plex)	S(2): 96.1; S(3): 3.6; T(6): 0.1; S(7): 0.1; S(8): 0.0; T(11): 0.0; T(16): 0.0	156.13	17.18	3	2741.37	5.22873	0.920523	0.946706	0.862741	0.90999	0.0682551
aVERPGsSASR	AT1G13020.1	N-Term(iTRAQ8plex); S7(Phospho)	S(7): 100.0; S(8): 0.0; S(10): 0.0	123.757	1.74	2	1500.75	-0.162845	0.834708	0.611926	0.800101	0.748912	0.0683001
sGsLGN	AT2G33580.1	N-Term(iTRAQ8plex); S3(Phospho)	S(1): 0.0; S(3): 100.0	97.5785	28.96	2	918.423	-1.08812	0.913625	0.861994	0.771088	0.848902	0.0683326
dLVVEETEkPIEETEEAQVEtPEVVEIk	AT1G62480.1	N-Term(iTRAQ8plex); K9(iTRAQ8plex); T21(Phospho); K28(iTRAQ8plex)	T(7): 0.0; T(14): 0.0; T(21): 100.0	322.102	41.9	4	4204.17	-2.19454	1.17683	1.46212	1.27247	1.3038	0.068422
lYEESEGItPk	AT3G01830.1	N-Term(iTRAQ8plex); T9(Phospho); K11(iTRAQ8plex)	Y(2): 0.0; S(5): 0.0; T(9): 100.0	212.417	36.48	3	1953.99	-4.8034	1.12307	1.16749	1.05733	1.11596	0.0684282
nVEAPVAAATsSAAIPk	AT3G02880.1	N-Term(iTRAQ8plex); S11(Phospho); K17(iTRAQ8plex)	T(10): 0.0; S(11): 50.0; S(12): 50.0	152.222	23.03	3	2285.23	-2.43094	0.852328	0.925963	0.787692	0.855328	0.0684909
nDNFQSGDGAsPGk	AT3G13224.1	N-Term(iTRAQ8plex); S11(Phospho); K14(iTRAQ8plex)	S(6): 0.0; S(11): 100.0	132.198	3.53	3	2081.97	-1.98031	1.26995	1.20971	1.09105	1.19023	0.0685627
ekPLVQVLsDDDSEVk	AT3G17160.1	N-Term(iTRAQ8plex); K2(iTRAQ8plex); S9(Phospho); K16(iTRAQ8plex)	S(9): 100.0; S(13): 0.0	251.25	16.63	3	2793.49	-4.41826	1.24413	1.24865	1.08638	1.19305	0.06861
vksINMPYFk	AT4G26130.1	N-Term(iTRAQ8plex); K2(iTRAQ8plex); S3(Phospho); K10(iTRAQ8plex)	S(3): 100.0; Y(8): 0.0	312.853	13.89	3	2219.24	-1.07414	1.11835	1.2523	1.1168	1.16248	0.0686215
gFGsAPcLk	AT5G54170.1	N-Term(iTRAQ8plex); S4(Phospho); C7(Carbamidomethyl); K9(iTRAQ8plex)	S(4): 100.0	189.263	27.54	3	1624.84	-0.15183	1.60286	1.5421	1.20306	1.44934	0.0688104
rEDQEPGLQTPDLILsEVEDEkPk	AT5G14120.1	N-Term(iTRAQ8plex); S16(Phospho); K22(iTRAQ8plex); K24(iTRAQ8plex)	T(10): 0.0; S(16): 100.0	275.482	25.85	4	3757.95	-3.58936	1.22227	1.52371	1.26905	1.33835	0.0688147
iSLASPAEtSPDkGDASASEAVPDVTDSk	AT5G43500.2	N-Term(iTRAQ8plex); T9(Phospho); K13(iTRAQ8plex); K29(iTRAQ8plex)	S(2): 0.0; S(5): 0.0; T(9): 50.0; S(10): 50.0; S(17): 0.0; S(19): 0.0; T(26): 0.0; S(28): 0.0	227.2	24.8	4	3837.93	-2.80718	1.01926	1.05752	1.04592	1.0409	0.0688469
sLsLQER	AT5G43470.1	N-Term(iTRAQ8plex); S3(Phospho)	S(1): 0.0; S(3): 100.0	172.901	15.36	2	1216.62	-0.770844	0.90257	0.835076	0.937357	0.891667	0.0689636
isDGGGQEADEFGPk	AT3G60410.1	N-Term(iTRAQ8plex); S2(Phospho); K15(iTRAQ8plex)	S(2): 100.0	162.686	18.73	3	2195.04	-4.00753	0.936379	0.933316	0.977199	0.948965	0.0689665
lHSEmIAEEEAIGSsPk	AT1G31440.1	N-Term(iTRAQ8plex); M5(Oxidation); S15(Phospho); K17(iTRAQ8plex)	S(3): 0.0; S(14): 0.0; S(15): 100.0	369.295	37	3	2532.24	-3.25013	0.959944	0.880998	0.909085	0.916676	0.0690161
eEEESkDAPAEsDAEEEAEDDDNEGDDSDNESk	AT1G56340.1	N-Term(iTRAQ8plex); K6(iTRAQ8plex); S12(Phospho); K33(iTRAQ8plex)	S(5): 0.0; S(12): 100.0; S(28): 0.0; S(32): 0.0	138.042	9.31	5	4621.9	-1.97051	1.20731	1.40228	1.59267	1.40075	0.0691598
yDsFNAQSYDSSSNNNASEtPk	AT1G21630.1	N-Term(iTRAQ8plex); S3(Phospho); T20(Phospho); K22(iTRAQ8plex)	Y(1): 0.3; S(3): 99.7; S(8): 0.0; Y(9): 0.0; S(11): 0.0; S(12): 0.0; S(13): 0.0; S(18): 4.8; T(20): 95.2	114.078	27.04	3	3194.35	2.605	0.982965	0.949905	0.963426	0.965432	0.0691622
sQLHELHA	AT2G39010.1	N-Term(iTRAQ8plex); S1(Phospho)	S(1): 100.0	287.952	27.53	2	1318.64	-1.31327	1.19274	1.14398	1.35626	1.23099	0.0693012
qSLDTPsEEETSk	AT5G40450.1	N-Term(iTRAQ8plex); S7(Phospho); K13(iTRAQ8plex)	S(2): 0.0; T(5): 0.0; S(7): 100.0; T(11): 0.0; S(12): 0.0	223.554	24.48	3	2139.03	-1.97588	1.1192	1.30559	1.17295	1.19925	0.0693459
dkDGDTAsASQETVAR	AT4G38630.1	N-Term(iTRAQ8plex); K2(iTRAQ8plex); S8(Phospho)	T(6): 0.0; S(8): 100.0; S(10): 0.0; T(13): 0.0	158.081	9.64	3	2339.13	-0.305061	1.06595	1.09314	1.16716	1.10875	0.0693804
aMsFGHR	AT1G76070.1	N-Term(iTRAQ8plex); S3(Phospho)	S(3): 100.0	86.9759	17.81	3	1189.55	-3.20339	1.663	1.5949	1.22166	1.49318	0.0694098
dQtPPAsPAR	AT2G20960.1	N-Term(iTRAQ8plex); T3(Phospho); S7(Phospho)	T(3): 100.0; S(7): 100.0	215.763	29.67	2	1503.66	4.34219	0.658895	0.644641	0.878916	0.727484	0.0694539
sSsPPFSTPADQEYR	AT1G32640.1	N-Term(iTRAQ8plex); S3(Phospho)	S(1): 33.3; S(2): 33.3; S(3): 33.3; S(7): 0.0; T(8): 0.0; Y(14): 0.0	106.4	14.86	2	2052.92	-1.22521	0.944137	0.937498	0.872691	0.918108	0.0694715
vPtPTNSYTGIR	AT1G20620.5	N-Term(iTRAQ8plex); T3(Phospho)	T(3): 100.0; T(5): 0.0; S(7): 0.0; Y(8): 0.0; T(9): 0.0	180.994	17.21	2	1689.85	-3.02467	0.958711	0.953396	0.984471	0.965526	0.0695006
pLPHALPMVSAVSSGGGSSsPR	AT3G01560.1	N-Term(iTRAQ8plex); S20(Phospho)	S(10): 0.0; S(13): 0.0; S(14): 0.0; S(18): 33.3; S(19): 33.3; S(20): 33.3	273.003	32.21	3	2475.24	2.86857	0.79545	0.772906	0.924116	0.830824	0.0695192
sHPGNPAIAEFDWTtSGTPR	AT3G15790.1	N-Term(iTRAQ8plex); T15(Phospho)	S(1): 0.0; T(14): 0.0; T(15): 33.3; S(16): 33.3; T(18): 33.3	439.669	66.66	3	2525.18	2.5797	0.962624	0.98721	0.973529	0.974454	0.0695298
sVSDLsDPsTPR	AT5G01020.1	N-Term(iTRAQ8plex); S6(Phospho); S9(Phospho)	S(1): 0.1; S(3): 0.1; S(6): 99.7; S(9): 50.0; T(10): 50.0	121.782	17.52	2	1724.74	-4.48023	0.93675	0.950049	0.879289	0.922029	0.0695514
dELGFEIERPPsPPmHLAAGLGIDk	AT1G04530.1	N-Term(iTRAQ8plex); S12(Phospho); M15(Oxidation); K25(iTRAQ8plex)	S(12): 100.0	317.996	49.07	4	3393.74	1.12454	1.34933	1.18139	1.14555	1.22542	0.0696256
tVDGETENLPNGDsSPk	AT4G28080.1	N-Term(iTRAQ8plex); S14(Phospho); K17(iTRAQ8plex)	T(1): 0.0; T(6): 0.0; S(14): 97.5; S(15): 2.5	267.285	36.25	3	2448.16	-4.26616	0.903313	0.797616	0.909061	0.869997	0.0696438
tSGDETANVssPSMAEELPEQSVPk	AT4G31880.1;AT4G31880.2	N-Term(iTRAQ8plex); S10(Phospho); S11(Phospho); K25(iTRAQ8plex)	T(1): 0.0; S(2): 0.0; T(6): 0.0; S(10): 94.1; S(11): 94.1; S(13): 11.7; S(22): 0.1	107.822	19.24	3	3358.53	1.73891	1.15903	1.06038	1.0929	1.1041	0.0697011
fGLGSsPk	AT3G10980.1	N-Term(iTRAQ8plex); S6(Phospho); K8(iTRAQ8plex)	S(5): 0.1; S(6): 99.9	139.945	20.94	3	1480.8	-1.56265	1.04744	1.08941	1.0365	1.05778	0.0698133
vMsGIHVGAk	AT1G66480.1	N-Term(iTRAQ8plex); S3(Phospho); K10(iTRAQ8plex)	S(3): 100.0	121.231	11.2	3	1686.92	-1.19217	1.0757	1.22615	1.20899	1.17028	0.0699004
iVSDLEsPTNR	AT5G55060.2	N-Term(iTRAQ8plex); S7(Phospho)	S(3): 0.1; S(7): 99.9; T(9): 0.0	121.67	8.22	2	1614.8	-0.501593	1.09841	1.04217	1.12696	1.08918	0.0699242
iVDVSEsTDEAEVQQVEPVDVQPVk	AT3G05900.1	N-Term(iTRAQ8plex); S7(Phospho); K25(iTRAQ8plex)	S(5): 0.0; S(7): 98.3; T(8): 1.6	427.837	79.65	3	3427.72	-2.75275	1.06496	1.02388	1.07176	1.05353	0.0699605
sEIPsPEk	AT5G05040.1	N-Term(iTRAQ8plex); S5(Phospho); K8(iTRAQ8plex)	S(1): 0.0; S(5): 100.0	126.982	14.54	2	1574.83	-0.432918	1.15441	1.21014	1.38648	1.25034	0.0699651
vDNNNVDAFSEAGWsR	AT2G32450.1	N-Term(iTRAQ8plex); S15(Phospho)	S(10): 0.0; S(15): 100.0	391.783	58.25	2	2164.96	-0.694917	0.88523	0.86205	0.954519	0.9006	0.0699945
tDDIVPcPPGsSPR	AT3G50110.1	N-Term(iTRAQ8plex); C7(Carbamidomethyl); S11(Phospho)	T(1): 0.0; S(11): 50.0; S(12): 50.0	117.902	11.92	2	1881.87	-3.10853	0.954879	0.864616	0.897285	0.905593	0.0700105
gLAsMSSLEDSLPSk	AT5G24890.1	N-Term(iTRAQ8plex); S4(Phospho); K15(iTRAQ8plex)	S(4): 99.9; S(6): 0.1; S(7): 0.0; S(11): 0.0; S(14): 0.0	184.44	22.76	3	2210.13	3.97583	1.17676	1.23817	1.44069	1.28521	0.0700496
sLGsFRsAANV	AT3G53420.1	N-Term(iTRAQ8plex); S4(Phospho); S7(Phospho)	S(1): 0.1; S(4): 99.9; S(7): 100.0	252.271	17.91	2	1572.71	-1.42973	1.19861	1.37596	1.15332	1.24263	0.0702352
nISGSMQsPR	AT5G06140.1	N-Term(iTRAQ8plex); S8(Phospho)	S(3): 0.0; S(5): 0.1; S(8): 99.9	139.693	17.24	2	1460.68	-2.92702	0.94714	0.850897	0.903797	0.900611	0.0702388
sYsDPPsPGR	AT1G71710.2	N-Term(iTRAQ8plex); S3(Phospho); S7(Phospho)	S(1): 0.0; Y(2): 50.0; S(3): 50.0; S(7): 100.0	184.045	21.44	2	1526.62	-4.09691	0.963984	0.906513	0.890498	0.920332	0.07026
sAANDTEMDDDsGNEk	AT5G09390.2	N-Term(iTRAQ8plex); S12(Phospho); K16(iTRAQ8plex)	S(1): 0.0; T(6): 0.0; S(12): 100.0	178.987	43.36	3	2387	-5.74296	1.07344	1.208	1.13515	1.13886	0.0702658
nksFDDEDSTR	AT1G53730.1	N-Term(iTRAQ8plex); K2(iTRAQ8plex); S3(Phospho)	S(3): 100.0; S(9): 0.0; T(10): 0.0	206.022	11.87	2	2001.93	-1.51177	1.15643	1.23564	1.08226	1.15811	0.0702801
rYsIPk	AT5G65460.1	N-Term(iTRAQ8plex); S3(Phospho); K6(iTRAQ8plex)	Y(2): 98.8; S(3): 1.2	128.904	16.43	3	1451.82	0.891448	1.16607	1.44419	1.50444	1.37157	0.0704501
aQNTPEPASAPANmLSFGGVGGPGsPR	AT4G17950.1	N-Term(iTRAQ8plex); M14(Oxidation); S25(Phospho)	T(4): 0.0; S(9): 0.0; S(16): 0.0; S(25): 100.0	148.405	36.07	3	2967.35	-16.2812	0.877253	0.942345	0.828901	0.882833	0.0704719
lSEsPEAk	AT4G17720.1	N-Term(iTRAQ8plex); S4(Phospho); K8(iTRAQ8plex)	S(2): 0.0; S(4): 100.0	196.518	27.28	2	1548.81	-1.92154	1.02851	1.08584	1.06454	1.05963	0.0704999
lSEDLDLkDNNSAkDEsITEPPAPVk	AT3G27390.1	N-Term(iTRAQ8plex); K8(iTRAQ8plex); K14(iTRAQ8plex); S17(Phospho); K26(iTRAQ8plex)	S(2): 0.0; S(12): 0.0; S(17): 50.0; T(19): 50.0	199.424	3.86	5	4122.18	-2.41392	1.15972	1.16434	1.05555	1.12654	0.0705607
eLALLNsNNLREEsPGPSGGGSVSPFNSSGk	AT2G38610.1	N-Term(iTRAQ8plex); S7(Phospho); S14(Phospho); K31(iTRAQ8plex)	S(7): 39.9; S(14): 39.9; S(18): 39.9; S(22): 39.9; S(24): 39.9; S(28): 0.2; S(29): 0.2	61.0447	5.37	3	3869.88	4.87982	0.872771	0.8819	0.733983	0.829551	0.0705862
qGsLTLPR	AT1G49720.1;AT3G56850.1	N-Term(iTRAQ8plex); S3(Phospho)	S(3): 100.0; T(5): 0.0	175.323	12.98	2	1255.67	-2.92447	1.05358	1.0734	1.02455	1.05051	0.0706153
nSFFSPPtPSR	AT5G03040.1	N-Term(iTRAQ8plex); T8(Phospho)	S(2): 0.0; S(5): 0.0; T(8): 50.0; S(10): 50.0	229.169	21.8	2	1620.77	-1.20121	1.04424	1.02058	1.06143	1.04208	0.0708504
sGIGSSNsFNk	AT1G11480.2	N-Term(iTRAQ8plex); S8(Phospho); K11(iTRAQ8plex)	S(1): 0.0; S(5): 0.0; S(6): 0.0; S(8): 100.0	157.717	1.68	2	1785.9	2.1566	0.833062	0.94155	0.891383	0.888665	0.0709429
kEATGDDDQkDDDEDDQssDGHED	AT3G52230.1	N-Term(iTRAQ8plex); K1(iTRAQ8plex); K10(iTRAQ8plex); S18(Phospho); S19(Phospho)	T(4): 0.0; S(18): 100.0; S(19): 100.0	124.783	5.97	4	3738.5	-6.87467	1.04062	1.0822	1.11943	1.08075	0.0710877
lIYVcPTPGsPcNSEQSSQQVk	AT2G46580.1	N-Term(iTRAQ8plex); C5(Carbamidomethyl); S10(Phospho); C12(Carbamidomethyl); K22(iTRAQ8plex)	Y(3): 0.0; T(7): 2.6; S(10): 94.8; S(14): 2.6; S(17): 0.0; S(18): 0.0	154.458	41.24	3	3167.55	2.89974	0.9736	0.919789	0.924776	0.939389	0.0716928
sASVGNWILDSk	AT4G10730.1	N-Term(iTRAQ8plex); S1(Phospho); K12(iTRAQ8plex)	S(1): 98.5; S(3): 1.5; S(11): 0.0	274.381	27.5	3	1965.03	-2.48217	1.15604	1.13873	1.05064	1.11514	0.0717809
eVsEEWNsPAkYPVDLk	AT4G14200.1	N-Term(iTRAQ8plex); S3(Phospho); S8(Phospho); K11(iTRAQ8plex); K17(iTRAQ8plex)	S(3): 100.0; S(8): 100.0; Y(12): 0.0	120.386	27.57	3	3063.53	0.748892	1.09971	1.30642	1.27723	1.22778	0.071849
gAFsGPLGRPk	AT5G47910.1	N-Term(iTRAQ8plex); S4(Phospho); K11(iTRAQ8plex)	S(4): 100.0	165.381	20.82	2	1774.98	-1.77725	0.904049	0.949428	0.853451	0.902309	0.0719353
dMAIGNDsGGsNk	AT3G13670.1	N-Term(iTRAQ8plex); S8(Phospho); S11(Phospho); K13(iTRAQ8plex)	S(8): 100.0; S(11): 100.0	98.6532	27.12	2	2033.88	-4.60043	1.11715	1.10636	1.24416	1.15589	0.0719647
eLLNtSL	AT4G00330.1	N-Term(iTRAQ8plex); T5(Phospho)	T(5): 1.3; S(6): 98.7	74.6202	16.42	2	1173.61	-1.04107	1.668	1.23131	1.70421	1.53451	0.0721819
isGFGLk	AT4G33530.1	N-Term(iTRAQ8plex); S2(Phospho); K7(iTRAQ8plex)	S(2): 100.0	180.712	28.66	3	1409.8	0.586544	1.16074	1.05487	1.16573	1.12711	0.0722345
aQPLSEDNtSMEcDPINDPk	AT3G11964.1	N-Term(iTRAQ8plex); T9(Phospho); C13(Carbamidomethyl); K20(iTRAQ8plex)	S(5): 1.6; T(9): 49.2; S(10): 49.2	115.191	11.88	3	2949.34	-0.945297	1.19743	1.06701	1.1319	1.13211	0.0724886
lSSSPQcTLSGSsPPVGSLPk	AT5G21160.1	N-Term(iTRAQ8plex); C7(Carbamidomethyl); S13(Phospho); K21(iTRAQ8plex)	S(2): 0.0; S(3): 0.0; S(4): 0.0; T(8): 0.0; S(10): 0.1; S(12): 2.5; S(13): 97.5; S(18): 0.0	281.134	55.25	3	2774.42	-3.12534	1.06316	1.15165	1.07591	1.09691	0.072497
eDAETNDAsTPR	AT1G67890.2	N-Term(iTRAQ8plex); S9(Phospho)	T(5): 0.0; S(9): 50.0; T(10): 50.0	134.556	42.09	2	1689.72	-1.50758	1.06364	1.18705	1.19313	1.14794	0.0725719
aIAIAsGSGETEEEDDLEDLk	AT1G05350.1	N-Term(iTRAQ8plex); S6(Phospho); K21(iTRAQ8plex)	S(6): 88.8; S(8): 5.6; T(11): 5.6	70.7245	2.57	3	2880.37	-4.72948	1.08355	1.03785	1.03815	1.05318	0.0727224
sDsQSSLNFSER	AT4G35470.1	N-Term(iTRAQ8plex); S3(Phospho)	S(1): 1.7; S(3): 98.3; S(5): 0.0; S(6): 0.0; S(10): 0.0	190.17	25.59	2	1740.77	-1.90066	1.30936	1.12462	1.16015	1.19804	0.0728561
eHDNDLsPkPITLSk	AT3G07420.1	N-Term(iTRAQ8plex); S7(Phospho); K9(iTRAQ8plex); K15(iTRAQ8plex)	S(7): 100.0; T(12): 0.0; S(14): 0.0	155.692	21.1	4	2686.46	0.138632	1.05258	1.05487	1.01788	1.04178	0.0731337
qQAISAGLPsPRPk	AT1G49040.2	N-Term(iTRAQ8plex); S10(Phospho); K14(iTRAQ8plex)	S(5): 0.0; S(10): 100.0	316.449	26.76	3	2138.19	-2.76525	0.953899	0.967708	0.915788	0.945798	0.0731589
eSFPtSSNPDStDNIPHQR	AT3G58630.1	N-Term(iTRAQ8plex); T5(Phospho); T12(Phospho)	S(2): 1.8; T(5): 48.2; S(6): 48.2; S(7): 3.6; S(11): 49.1; T(12): 49.1	108.378	24.41	2	2593.09	-0.377083	0.608772	0.606018	0.869712	0.694834	0.0732043
lIsGAFSQAPQPEDDSFNEMLIAR	AT1G49340.2	N-Term(iTRAQ8plex); S3(Phospho)	S(3): 100.0; S(7): 0.0; S(16): 0.0	407.156	80.23	3	3020.43	-1.78552	0.761166	0.576334	0.841253	0.726251	0.0732087
sSGEmsDGDVPGGR	AT3G45780.1	N-Term(iTRAQ8plex); M5(Oxidation); S6(Phospho)	S(1): 0.0; S(2): 0.0; S(6): 100.0	129.309	13.31	2	1750.73	-0.262734	0.882905	0.849704	0.952088	0.894899	0.0733868
fSYNSYPDsAESsPR	AT5G09620.1	N-Term(iTRAQ8plex); S9(Phospho); S13(Phospho)	S(2): 0.0; Y(3): 0.0; S(5): 0.0; Y(6): 0.0; S(9): 98.1; S(12): 3.8; S(13): 98.1	388.092	55.37	2	2170.87	0.179689	0.871326	0.909994	0.957688	0.913003	0.0734553
qMEGETGHsNDGGDLFR	AT3G13530.1	N-Term(iTRAQ8plex); S9(Phospho)	T(6): 0.0; S(9): 100.0	222.148	18.89	3	2233.95	0.825164	0.939071	0.847575	0.807828	0.864824	0.0736186
itPSPPPPSk	AT3G53330.1	N-Term(iTRAQ8plex); T2(Phospho); K10(iTRAQ8plex)	T(2): 50.0; S(4): 50.0; S(9): 0.0	78.8351	9.63	3	1708.94	-6.87211	1.21205	1.15385	1.0686	1.14483	0.0736948
eDSSGDILEDStDVEAk	AT1G53590.1	N-Term(iTRAQ8plex); T12(Phospho); K17(iTRAQ8plex)	S(3): 0.0; S(4): 0.0; S(11): 3.1; T(12): 96.9	123.923	23.52	3	2498.17	1.13169	1.1089	1.1871	1.06806	1.12135	0.0737715
tLEAPLPGsLsAVNNAttRDIESEVEVSQEGR	AT3G05420.1	N-Term(iTRAQ8plex); S9(Phospho); S11(Phospho); T17(Phospho); T18(Phospho)	T(1): 0.2; S(9): 74.9; S(11): 74.9; T(17): 74.9; T(18): 74.9; S(23): 74.9; S(28): 25.2	35.6923	3.06	3	3993.75	0.478649	0.786798	0.807567	0.552082	0.715482	0.0738365
sPGNQFNDPNSSDVk	AT1G63850.1	N-Term(iTRAQ8plex); S1(Phospho); K15(iTRAQ8plex)	S(1): 100.0; S(11): 0.0; S(12): 0.0	271.811	27.47	3	2294.1	5.09307	0.947199	0.917722	0.971908	0.94561	0.0738519
lsPGSQsLADFR	AT4G25880.2	N-Term(iTRAQ8plex); S2(Phospho); S7(Phospho)	S(2): 100.0; S(5): 0.1; S(7): 99.9	202.036	38.2	2	1741.78	-5.17281	1.12709	1.05883	1.18035	1.12209	0.0738994
sVQLWNQsPDPQPNNk	AT1G25550.1	N-Term(iTRAQ8plex); S8(Phospho); K16(iTRAQ8plex)	S(1): 0.0; S(8): 100.0	153.457	14.16	3	2540.27	-0.903363	1.1224	1.15326	1.04838	1.10801	0.0739118
hQsRsVsPQDR	AT3G13570.1	N-Term(iTRAQ8plex); S3(Phospho); S5(Phospho); S7(Phospho)	S(3): 100.0; S(5): 100.0; S(7): 100.0	193.147	9.8	2	1840.74	-1.2914	1.17491	1.39045	1.54145	1.36893	0.0739985
hTPEGATLEsDWSAk	AT3G60750.2	N-Term(iTRAQ8plex); S10(Phospho); K15(iTRAQ8plex)	T(2): 0.0; T(7): 2.2; S(10): 97.8; S(13): 0.0	231.542	15.97	3	2317.12	-5.65295	0.836898	0.947711	0.879928	0.888179	0.0740727
dIAMEGGsAEk	AT5G18190.1	N-Term(iTRAQ8plex); S8(Phospho); K11(iTRAQ8plex)	S(8): 100.0	262.975	38.7	3	1795.87	-3.31101	1.08154	1.12832	1.04393	1.0846	0.0741175
aSGsPPVPVMHsPPRPVTVk	AT1G77180.3	N-Term(iTRAQ8plex); S4(Phospho); S12(Phospho); K20(iTRAQ8plex)	S(2): 50.0; S(4): 50.0; S(12): 100.0; T(18): 0.0	475.067	23.62	4	2808.45	1.47007	1.14052	1.23997	1.08645	1.15565	0.0742589
nDYSsSPPTR	AT4G01290.2	N-Term(iTRAQ8plex); S5(Phospho)	Y(3): 0.0; S(4): 1.2; S(5): 48.8; S(6): 48.8; T(9): 1.2	113.777	11.74	2	1507.67	-0.255499	0.869575	0.836168	0.948511	0.884752	0.074328
fYMEPEtSDSGSMAsGSMAR	AT1G48410.1	N-Term(iTRAQ8plex); T7(Phospho); S15(Phospho)	Y(2): 0.0; T(7): 36.2; S(8): 36.2; S(10): 18.8; S(12): 36.2; S(15): 36.2; S(17): 36.2	71.8161	14.99	2	2604.99	-4.16427	1.27087	1.09646	1.16064	1.17599	0.0745116
lksPPsPR	AT4G18880.1	N-Term(iTRAQ8plex); K2(iTRAQ8plex); S3(Phospho); S6(Phospho)	S(3): 100.0; S(6): 100.0	140.745	18.39	2	1649.86	-0.923158	1.14533	1.07615	1.05687	1.09278	0.0745448
dSDGGYDGAEsPMQk	AT4G25500.2	N-Term(iTRAQ8plex); S11(Phospho); K15(iTRAQ8plex)	S(2): 0.0; Y(6): 0.0; S(11): 100.0	213.113	48.87	3	2244.99	-2.37402	0.94473	0.965443	0.904518	0.93823	0.0745805
rLSPGsSVGAAIVDVENSLESDER	AT1G75660.1	N-Term(iTRAQ8plex); S6(Phospho)	S(3): 33.3; S(6): 33.3; S(7): 33.3; S(18): 0.0; S(21): 0.0	170.114	23.1	3	2871.4	-2.51084	0.87278	0.769627	0.913935	0.852114	0.0748914
fSDQPVmLDVYsPDR	AT5G10020.2	N-Term(iTRAQ8plex); M7(Oxidation); S12(Phospho)	S(2): 0.0; Y(11): 50.0; S(12): 50.0	139.23	26.75	2	2168.98	-4.68453	1.06278	1.03423	1.1002	1.06574	0.0750479
dNLTLWTSDMtDEAGDEIk	AT5G38480.1	N-Term(iTRAQ8plex); T11(Phospho); K19(iTRAQ8plex)	T(4): 0.0; T(7): 0.0; S(8): 0.1; T(11): 99.9	195.725	57.97	3	2842.34	1.88009	1.0701	1.07181	1.1582	1.10003	0.0751361
hLVPsEPSLQSSPAREEGEVPESELDPDTR	AT4G21670.1	N-Term(iTRAQ8plex); S5(Phospho)	S(5): 47.2; S(8): 2.8; S(11): 2.8; S(12): 47.2; S(23): 0.0; T(29): 0.0	97.3206	0.09	4	3671.74	-0.172898	0.890067	0.654628	0.667918	0.737538	0.0752203
tPsFLWR	AT3G05200.1;AT5G27420.1	N-Term(iTRAQ8plex); S3(Phospho)	T(1): 0.0; S(3): 100.0	151.822	11.39	2	1290.65	-1.31442	1.01968	1.04762	1.0232	1.03017	0.0753304
lTLPVtPGSk	AT3G55360.1	N-Term(iTRAQ8plex); T6(Phospho); K10(iTRAQ8plex)	T(2): 0.0; T(6): 100.0; S(9): 0.0	162.766	15.35	3	1700.97	-4.24249	0.897035	0.834385	0.713102	0.814841	0.0755145
lGDsQDRVsQSVVR	AT1G17210.1	N-Term(iTRAQ8plex); S4(Phospho); S9(Phospho)	S(4): 100.0; S(9): 100.0; S(11): 0.0	228.34	17.66	2	2009.93	-1.80735	0.92663	0.932842	0.843086	0.900852	0.0756519
kDVAtDDDDAAkE	AT3G48890.1	N-Term(iTRAQ8plex); K1(iTRAQ8plex); T5(Phospho); K12(iTRAQ8plex)	T(5): 100.0	481.956	33.52	3	2385.19	-3.07987	1.12294	1.2196	1.08047	1.141	0.0756815
vTELLsSVSSA	AT1G18070.1	N-Term(iTRAQ8plex); S6(Phospho)	T(2): 0.0; S(6): 0.1; S(7): 0.0; S(9): 2.3; S(10): 97.6	104.371	28.31	2	1476.75	0.341005	1.53466	1.20806	1.67449	1.4724	0.0759578
eNIGsPLk	AT4G12340.1	N-Term(iTRAQ8plex); S5(Phospho); K8(iTRAQ8plex)	S(5): 100.0	287.056	16.46	2	1545.85	-2.30508	1.03726	1.09378	1.04734	1.05946	0.076048
rPDTEsAEHsPAQDEPHk	AT5G58040.1	N-Term(iTRAQ8plex); S6(Phospho); S10(Phospho); K18(iTRAQ8plex)	T(4): 1.8; S(6): 98.2; S(10): 100.0	253.009	14.87	3	2799.25	-2.38579	1.09406	1.17081	1.27652	1.18046	0.0762181
aVDVDDsPR	AT5G02810.1	N-Term(iTRAQ8plex); S7(Phospho)	S(7): 100.0	208.104	16.58	2	1357.63	0.295024	0.892868	0.857373	0.95573	0.90199	0.0763601
vSsVAPDASTSGTEDVR	AT3G13530.1	N-Term(iTRAQ8plex); S3(Phospho)	S(2): 50.0; S(3): 50.0; S(9): 0.0; T(10): 0.0; S(11): 0.0; T(13): 0.0	150.465	21.87	2	2061.96	-2.58993	0.863503	0.949584	0.835061	0.882716	0.0764184
sLAQSSLLScsVLEGAGR	AT3G15040.1	N-Term(iTRAQ8plex); C10(Carbamidomethyl); S11(Phospho)	S(1): 0.0; S(5): 0.0; S(6): 0.0; S(9): 1.8; S(11): 98.2	325.119	62.89	2	2219.11	1.55083	0.94067	0.939707	0.865503	0.915293	0.0765933
dQFWSNtAESPVSEYMR	AT2G35230.1	N-Term(iTRAQ8plex); T7(Phospho)	S(5): 1.1; T(7): 49.5; S(10): 49.5; S(13): 0.0; Y(15): 0.0	143.15	20.79	2	2431.05	-4.33616	0.822565	0.943806	0.823253	0.863208	0.0769124
vVDEVAIVHLTEsPk	AT5G46870.1	N-Term(iTRAQ8plex); S13(Phospho); K15(iTRAQ8plex)	T(11): 1.8; S(13): 98.2	308.447	44.09	3	2324.27	0.617194	1.0664	1.06179	1.02047	1.04955	0.076943
aNLsPAGDk	AT1G44910.1	N-Term(iTRAQ8plex); S4(Phospho); K9(iTRAQ8plex)	S(4): 100.0	204.031	28.34	3	1560.82	-3.40746	1.08383	1.16299	1.06306	1.10329	0.0769733
qQDPPsPPR	AT2G46630.1	N-Term(iTRAQ8plex); S6(Phospho)	S(6): 100.0	219.43	27.87	2	1405.67	-2.0616	1.21754	1.08001	1.11883	1.13879	0.0770755
yFPAPsPAR	AT3G20390.1	N-Term(iTRAQ8plex); S6(Phospho)	Y(1): 0.0; S(6): 100.0	100.24	11.36	2	1389.69	1.81942	0.88302	0.937358	0.812599	0.877659	0.0771859
sVsSGNLSSMDMVEHk	AT4G27900.1	N-Term(iTRAQ8plex); S3(Phospho); K16(iTRAQ8plex)	S(1): 1.8; S(3): 96.3; S(4): 1.8; S(8): 0.0; S(9): 0.0	270.075	34.96	3	2396.13	-4.54818	0.863667	0.649618	0.821995	0.778427	0.0774186
sLsAGsPR	AT2G38790.1	N-Term(iTRAQ8plex); S3(Phospho); S6(Phospho)	S(1): 0.1; S(3): 99.9; S(6): 100.0	109.289	12.58	2	1238.55	-1.86761	0.912542	0.824298	0.930469	0.889103	0.0775079
gGVNsGtGtDDDAEDATTSAVFSQLVHPR	AT5G54380.1	N-Term(iTRAQ8plex); S5(Phospho); T7(Phospho); T9(Phospho)	S(5): 85.4; T(7): 38.2; T(9): 38.2; T(17): 46.1; T(18): 46.1; S(19): 46.1; S(23): 0.1	71.1037	19.31	3	3448.43	-0.997039	0.657503	0.870503	0.571856	0.699954	0.0775176
sPSVGPQTLGDHAILDR	AT1G72390.1	N-Term(iTRAQ8plex); S1(Phospho)	S(1): 96.7; S(3): 3.3; T(8): 0.0	152.138	18.81	3	2147.07	-4.07537	0.917779	0.961421	0.878762	0.919321	0.0775195
nMDAsPGGNk	AT4G16990.5	N-Term(iTRAQ8plex); S5(Phospho); K10(iTRAQ8plex)	S(5): 100.0	144.417	19.53	3	1678.8	-2.77187	0.952852	0.927251	0.869232	0.916445	0.0775814
gAsPGAVtPk	AT3G07790.1	N-Term(iTRAQ8plex); S3(Phospho); T8(Phospho); K10(iTRAQ8plex)	S(3): 100.0; T(8): 100.0	180.474	18.86	2	1652.83	-0.941568	1.07534	1.11688	1.03816	1.07679	0.0775952
hVVDEPANEEkPSESSAALsPEk	AT3G05900.1	N-Term(iTRAQ8plex); K11(iTRAQ8plex); S20(Phospho); K23(iTRAQ8plex)	S(13): 0.0; S(15): 0.0; S(16): 0.0; S(20): 100.0	413.985	47.81	5	3442.75	0.796725	1.16898	1.42605	1.21068	1.26857	0.0778324
lVNPLLHGsNPDEk	AT3G07360.2	N-Term(iTRAQ8plex); S9(Phospho); K14(iTRAQ8plex)	S(9): 100.0	249.697	28.89	3	2221.18	-2.76646	1.05634	1.06169	1.01872	1.04558	0.0778467
rDDsYSR	AT2G23810.1	N-Term(iTRAQ8plex); S4(Phospho)	S(4): 100.0; Y(5): 0.0; S(6): 0.0	236.335	20.45	2	1282.57	-1.81354	1.33482	1.39393	1.11826	1.28234	0.0779302
vGLSPDQIQAINESPLDsPR	AT1G33760.1	N-Term(iTRAQ8plex); S18(Phospho)	S(4): 0.0; S(14): 0.0; S(18): 100.0	229.76	33.81	3	2520.26	-2.981	0.849435	0.776733	0.929142	0.85177	0.0779866
wLPNIQDcEEHsAQsAR	AT1G17210.1	N-Term(iTRAQ8plex); C8(Carbamidomethyl); S12(Phospho); S15(Phospho)	S(12): 100.0; S(15): 100.0	314.674	39.13	3	2505.05	-1.18235	1.14458	1.18932	1.05741	1.13043	0.0779935
gASsPQPDATQSGk	AT3G61710.3	N-Term(iTRAQ8plex); S4(Phospho); K14(iTRAQ8plex)	S(3): 50.0; S(4): 50.0; T(10): 0.0; S(12): 0.0	121.504	15.76	3	2019	-1.87473	0.876203	0.955173	0.931931	0.921102	0.0780137
mAsIDVHLR	AT1G53310.1	N-Term(iTRAQ8plex); S3(Phospho)	S(3): 100.0	207.57	33.9	3	1425.72	-1.94883	1.21148	1.19601	1.06428	1.15725	0.0780224
lAASLFGGsSSR	AT1G31730.1	N-Term(iTRAQ8plex); S9(Phospho)	S(4): 0.0; S(9): 33.3; S(10): 33.3; S(11): 33.3	100.806	8	2	1536.77	-2.54431	1.39124	1.13496	1.22953	1.25191	0.0780352
tATtSA	AT5G40370.1	N-Term(iTRAQ8plex); T4(Phospho)	T(1): 1.2; T(3): 1.2; T(4): 48.8; S(5): 48.8	77.3572	21.24	2	935.438	-1.18832	0.843995	0.948515	0.902255	0.898255	0.0781183
lWAsPPPAAPR	AT5G64390.2	N-Term(iTRAQ8plex); S4(Phospho)	S(4): 100.0	141.367	18.9	2	1546.81	-0.626829	1.00971	1.02396	1.01153	1.01507	0.0781218
gNISAtDLQLIPGGAAk	AT5G66560.1	N-Term(iTRAQ8plex); T6(Phospho); K17(iTRAQ8plex)	S(4): 2.9; T(6): 97.1	200.34	11.26	3	2314.26	-1.34538	0.832406	0.949551	0.86821	0.883389	0.0781227
fQAPGGGSFPSsPSQIHSGGGR	AT1G59910.1	N-Term(iTRAQ8plex); S12(Phospho)	S(8): 0.0; S(11): 3.9; S(12): 95.9; S(14): 0.2; S(18): 0.0	161.544	28.46	3	2499.17	-2.24727	0.880802	0.866241	0.713554	0.820199	0.0782507
tDSEVTSLAASsPARsPR	AT1G45688.2	N-Term(iTRAQ8plex); S12(Phospho); S16(Phospho)	T(1): 0.0; S(3): 0.0; T(6): 0.0; S(7): 0.0; S(11): 50.0; S(12): 50.0; S(16): 100.0	359.449	32.7	3	2296.05	-0.996152	0.98202	0.980867	0.957879	0.973589	0.0783372
qRsWVPPQPPPVAmAEAVEAIR	AT5G62810.1	N-Term(iTRAQ8plex); S3(Phospho); M14(Oxidation)	S(3): 100.0	175.822	6.88	3	2829.44	-0.00645528	0.905508	0.726685	0.841012	0.824402	0.078377
sFGNLGEIGSVk	AT5G24890.1	N-Term(iTRAQ8plex); S1(Phospho); K12(iTRAQ8plex)	S(1): 100.0; S(10): 0.0	312.197	40.06	3	1896	-3.03607	1.08347	1.09827	1.2055	1.12908	0.0784214
gSsSVADNGsVGDFVESEk	AT2G25290.1	N-Term(iTRAQ8plex); S3(Phospho); S10(Phospho); K19(iTRAQ8plex)	S(2): 2.6; S(3): 48.7; S(4): 48.7; S(10): 100.0; S(17): 0.0	93.0591	20.42	3	2639.16	-6.09226	0.789076	0.838632	0.936398	0.854702	0.0784326
eNSRDDDELADAsDSETk	AT5G63420.1	N-Term(iTRAQ8plex); S13(Phospho); K18(iTRAQ8plex)	S(3): 0.0; S(13): 100.0; S(15): 0.0; T(17): 0.0	491.979	49.19	3	2685.19	-1.46286	1.08556	1.09496	1.02852	1.06968	0.0784348
aHGTDPsPPMsPILGATR	AT3G23920.1	N-Term(iTRAQ8plex); S7(Phospho); S11(Phospho)	T(4): 2.5; S(7): 97.5; S(11): 100.0; T(17): 0.0	400.594	42.58	3	2269.04	-0.43286	0.919019	0.90603	0.971993	0.932347	0.078587
aVEsGEDLSk	AT3G06010.1	N-Term(iTRAQ8plex); S4(Phospho); K10(iTRAQ8plex)	S(4): 100.0; S(9): 0.0	119.439	10.46	3	1722.88	0.577316	1.04995	1.0903	1.149	1.09642	0.0786179
eGSsSDHEEGNTNTDSk	AT5G35430.1	N-Term(iTRAQ8plex); S4(Phospho); K17(iTRAQ8plex)	S(3): 1.4; S(4): 49.3; S(5): 49.3; T(12): 0.0; T(14): 0.0; S(16): 0.0	182.548	24.17	3	2482.08	-2.53906	0.654417	0.860101	0.834546	0.783021	0.0786289
gVVVQEsPR	AT3G04140.1	N-Term(iTRAQ8plex); S7(Phospho)	S(7): 100.0	180.313	8.73	2	1354.7	-1.04112	0.94461	0.8301	0.815688	0.863466	0.0788248
iSGDEtEEsDAsEEk	AT5G57160.1	N-Term(iTRAQ8plex); T6(Phospho); S9(Phospho); S12(Phospho); K15(iTRAQ8plex)	S(2): 0.1; T(6): 99.9; S(9): 100.0; S(12): 100.0	84.9283	10.94	3	2473.97	-2.14236	1.05869	1.17536	1.10613	1.11339	0.0788282
kVNDQyGRSPAsLPDATPFTDGGGGGGGDTGR	AT2G38280.1	K1(iTRAQ8plex); N-Term(iTRAQ8plex); Y6(Phospho); S12(Phospho)	Y(6): 52.0; S(9): 52.0; S(12): 86.7; T(17): 9.3; T(20): 0.0; T(30): 0.0	79.6369	13.75	4	3875.78	-1.01884	0.88266	0.67173	0.604548	0.719646	0.0788852
aFSGLISTsPk	AT2G03240.1	N-Term(iTRAQ8plex); S9(Phospho); K11(iTRAQ8plex)	S(3): 0.0; S(7): 2.2; T(8): 2.2; S(9): 95.6	103.543	23.06	3	1795.97	-5.61401	1.18233	1.05571	1.13105	1.12303	0.0789
dDDRNsR	AT3G59290.1;AT2G43160.4	N-Term(iTRAQ8plex); S6(Phospho)	S(6): 100.0	145.38	17.79	3	1261.55	-1.08997	1.19465	1.17768	1.42364	1.26532	0.0789176
iNsAESMELWASQQk	AT5G20280.1	N-Term(iTRAQ8plex); S3(Phospho); K15(iTRAQ8plex)	S(3): 100.0; S(6): 0.0; S(12): 0.0	407.442	50.41	3	2410.19	-1.66628	1.22663	1.15318	1.07105	1.15029	0.0789529
vEAsDVssADsDFIGR	AT5G04550.1	N-Term(iTRAQ8plex); S4(Phospho); S7(Phospho); S8(Phospho); S11(Phospho)	S(4): 100.0; S(7): 100.0; S(8): 100.0; S(11): 100.0	215.264	47.8	2	2278.82	-1.1942	0.812332	0.913136	0.9219	0.882456	0.0789869
mSQLELQEELSsP	AT3G14120.2	N-Term(iTRAQ8plex); M1(Oxidation); S12(Phospho)	S(2): 0.0; S(11): 1.7; S(12): 98.3	191.899	28.72	2	1890.87	-0.0423571	1.24232	1.09021	1.12704	1.15319	0.0789937
iTESEQAAGDsDEGVDSITTGGR	AT1G68790.1	N-Term(iTRAQ8plex); S11(Phospho)	T(2): 0.0; S(4): 0.0; S(11): 100.0; S(17): 0.0; T(19): 0.0; T(20): 0.0	251.079	74.35	3	2679.19	-2.18461	0.87438	0.953205	0.842514	0.890033	0.0790351
dQTAAPEsPSSNAEALVAVEPR	AT2G39970.1	N-Term(iTRAQ8plex); S8(Phospho)	T(3): 0.0; S(8): 100.0; S(10): 0.0; S(11): 0.0	326.012	89.15	3	2623.25	-0.758274	0.913047	0.971665	0.905389	0.930034	0.0790423
lVkPEATVHEDDDsDEGWQEAVPk	AT4G28080.1	N-Term(iTRAQ8plex); K3(iTRAQ8plex); S14(Phospho); K24(iTRAQ8plex)	T(7): 0.0; S(14): 100.0	274.689	37.71	3	3686.82	-3.36308	1.10523	1.25733	1.12125	1.16127	0.0790518
rTDESEAMsEDVNk	AT1G67230.1	N-Term(iTRAQ8plex); S9(Phospho); K14(iTRAQ8plex)	T(2): 0.0; S(5): 0.0; S(9): 100.0	150.416	20.12	3	2299.07	-2.89105	1.42573	1.13933	1.26574	1.27693	0.0790656
dksDsDDATVPPPSGA	AT3G63160.1	N-Term(iTRAQ8plex); K2(iTRAQ8plex); S3(Phospho); S5(Phospho)	S(3): 100.0; S(5): 100.0; T(9): 0.0; S(14): 0.0	259.21	50.13	2	2327.02	-2.25754	1.02214	1.06931	1.07338	1.05494	0.0791041
eIDEHLLAEEEEVktPETPSLVGk	AT1G70830.4	N-Term(iTRAQ8plex); K14(iTRAQ8plex); T15(Phospho); K24(iTRAQ8plex)	T(15): 99.9; T(18): 0.1; S(20): 0.0	243.642	32.46	4	3684.93	-2.98924	1.07623	1.19181	1.09313	1.12039	0.0791333
sVLDtPLssAR	AT1G35580.1	N-Term(iTRAQ8plex); T5(Phospho); S8(Phospho); S9(Phospho)	S(1): 0.0; T(5): 100.0; S(8): 100.0; S(9): 100.0	135.45	16.54	2	1689.72	-0.853728	1.19162	1.07316	1.09723	1.12067	0.0792246
dQNEDsDENADEIQDk	AT4G02720.1	N-Term(iTRAQ8plex); S6(Phospho); K16(iTRAQ8plex)	S(6): 100.0	223.907	31.75	3	2553.11	0.463787	0.800316	0.927227	0.753872	0.827138	0.0792917
tSsPMDINNNLFT	AT1G76890.2	N-Term(iTRAQ8plex); S3(Phospho)	T(1): 3.0; S(2): 3.0; S(3): 94.0; T(13): 0.0	123.958	11.18	2	1837.83	-0.333216	0.859831	0.922499	0.767443	0.849924	0.0794608
iSGGsSPR	AT3G20890.1	N-Term(iTRAQ8plex); S5(Phospho)	S(2): 0.0; S(5): 50.0; S(6): 50.0	100.432	8.81	2	1144.56	-1.87289	0.822709	0.933331	0.774679	0.843573	0.0795568
tTATNTGGTTtPAITTTAAk	AT4G36750.1	N-Term(iTRAQ8plex); T11(Phospho); K20(iTRAQ8plex)	T(1): 0.0; T(2): 0.0; T(4): 0.0; T(6): 0.0; T(9): 0.1; T(10): 2.8; T(11): 97.2; T(15): 0.0; T(16): 0.0; T(17): 0.0	238.126	52.56	3	2568.33	-1.80165	0.985522	0.957827	0.975697	0.973016	0.0796211
kGDLDDEATNsPk	AT4G35240.1	N-Term(iTRAQ8plex); K1(iTRAQ8plex); S11(Phospho); K13(iTRAQ8plex)	T(9): 0.1; S(11): 99.9	214.537	16.66	3	2382.22	-3.50534	1.05757	1.18144	1.11808	1.11903	0.0796403
vYLsPSSLPLMIPAWk	AT5G18590.1	N-Term(iTRAQ8plex); S4(Phospho); K16(iTRAQ8plex)	Y(2): 0.0; S(4): 97.8; S(6): 1.1; S(7): 1.1	216.64	27.2	3	2490.36	-2.69051	2.1943	1.40405	1.70055	1.7663	0.0797876
gSEGQtPPGESR	AT2G26730.1	N-Term(iTRAQ8plex); T6(Phospho)	S(2): 0.0; T(6): 99.9; S(11): 0.1	142.321	17.27	2	1585.71	-1.46911	0.774669	0.881792	0.9171	0.857854	0.0800156
sStPSSLAQR	AT4G28080.1	N-Term(iTRAQ8plex); T3(Phospho)	S(1): 1.8; S(2): 1.8; T(3): 96.4; S(5): 0.0; S(6): 0.0	159.933	32.91	2	1417.7	-1.61489	1.04217	1.14404	1.12499	1.10373	0.0800949
lAsIDSFDSR	AT3G10540.1	N-Term(iTRAQ8plex); S3(Phospho)	S(3): 100.0; S(6): 0.0; S(9): 0.0	218.111	30.1	2	1494.71	-1.17099	1.02969	1.02572	1.06333	1.03958	0.0801137
lLNtTQR	AT5G28500.1	N-Term(iTRAQ8plex); T4(Phospho)	T(4): 50.0; T(5): 50.0	107.184	10.44	2	1229.65	-1.96515	1.31522	1.30051	1.09417	1.23663	0.080152
gASEAESSDQSsQk	AT1G11330.1	N-Term(iTRAQ8plex); S12(Phospho); K14(iTRAQ8plex)	S(3): 0.0; S(7): 1.5; S(8): 1.5; S(11): 48.5; S(12): 48.5	71.8163	23.95	2	2098.98	2.38009	0.80977	0.931907	0.767132	0.836269	0.0801643
kLSELsDDEDFDEQk	AT3G48500.1	N-Term(iTRAQ8plex); K1(iTRAQ8plex); S6(Phospho); K15(iTRAQ8plex)	S(3): 0.0; S(6): 100.0	261.54	28.78	3	2790.37	-5.16552	1.15412	1.21845	1.41822	1.26359	0.0801933
eAEYEEDVEEEsEEEsEEEsEDEADVkk	AT5G46020.1	N-Term(iTRAQ8plex); S12(Phospho); S16(Phospho); S20(Phospho); K27(iTRAQ8plex); K28(iTRAQ8plex)	Y(4): 0.1; S(12): 99.9; S(16): 100.0; S(20): 100.0	117.156	41.36	5	4472.81	-0.26277	0.954845	0.84908	0.854738	0.886221	0.0803202
sPsPDNNNVSEk	AT1G19870.1	N-Term(iTRAQ8plex); S3(Phospho); K12(iTRAQ8plex)	S(1): 0.0; S(3): 100.0; S(10): 0.0	295.888	32.33	2	1975.96	-1.08809	1.05723	1.19619	1.17151	1.14165	0.0804508
qSMTSLNYPFYAVsAPAsPTHHR	AT1G19350.4	N-Term(iTRAQ8plex); S14(Phospho); S18(Phospho)	S(2): 0.0; T(4): 0.0; S(5): 0.0; Y(8): 0.0; Y(11): 7.0; S(14): 92.9; S(18): 93.0; T(20): 7.0	143.118	0.23	3	3026.32	-13.2089	0.927809	0.762493	0.761696	0.817333	0.0805513
kSEIIGNQDkDFDSIssEDVDEAEAER	AT2G16070.2	N-Term(iTRAQ8plex); K1(iTRAQ8plex); K10(iTRAQ8plex); S16(Phospho); S17(Phospho)	S(2): 0.0; S(14): 5.8; S(16): 97.1; S(17): 97.1	160.226	21.09	4	4098.91	-2.79035	1.13023	1.08108	1.04196	1.08442	0.0805807
gLGFcDDsDATPSGSLSIPk	AT3G09850.1	N-Term(iTRAQ8plex); C5(Carbamidomethyl); S8(Phospho); K20(iTRAQ8plex)	S(8): 96.2; T(11): 3.5; S(13): 0.1; S(15): 0.1; S(17): 0.0	138.563	11.71	3	2712.29	-5.54411	0.812667	0.940615	0.798332	0.850538	0.0806483
sALSsPTPENIS	AT3G59660.1	N-Term(iTRAQ8plex); S5(Phospho)	S(1): 0.0; S(4): 49.0; S(5): 49.0; T(7): 1.9; S(12): 0.0	85.1222	6.73	2	1586.76	-0.703732	1.43017	1.14528	1.24937	1.27494	0.0807018
rGsEANWALANSR	AT3G15450.1	N-Term(iTRAQ8plex); S3(Phospho)	S(3): 100.0; S(12): 0.0	254.287	37.68	3	1815.88	-0.495909	1.101	1.0614	1.1786	1.11367	0.0807481
iGPPPLPVALSsSTEFGDNALSSR	AT5G07250.2	N-Term(iTRAQ8plex); S12(Phospho)	S(11): 24.9; S(12): 24.9; S(13): 24.9; T(14): 24.9; S(22): 0.1; S(23): 0.1	66.4915	7.08	3	2796.41	-1.77353	1.02469	1.06587	1.08451	1.05836	0.0807616
sDVssPEAk	AT3G48530.1	N-Term(iTRAQ8plex); S4(Phospho); S5(Phospho); K9(iTRAQ8plex)	S(1): 0.0; S(4): 100.0; S(5): 100.0	198.854	23.28	2	1687.78	-1.70284	1.1292	1.40318	1.25237	1.26159	0.0807674
gFtGGssIADsQLsGGR	AT2G37710.1	N-Term(iTRAQ8plex); T3(Phospho); S6(Phospho); S7(Phospho); S11(Phospho); S14(Phospho)	T(3): 100.0; S(6): 100.0; S(7): 100.0; S(11): 100.0; S(14): 100.0	93.3991	17.47	2	2300.81	3.31167	0.729522	0.91577	0.715308	0.786867	0.0808398
sTsVPYYAPSIk	AT4G36500.1	N-Term(iTRAQ8plex); S3(Phospho); K12(iTRAQ8plex)	S(1): 0.8; T(2): 49.6; S(3): 49.6; Y(6): 0.0; Y(7): 0.0; S(10): 0.0	269.092	28.15	3	2001.05	-2.63776	1.22163	1.18834	1.06421	1.15806	0.0808481
sVsEPDFSR	AT5G47480.1	N-Term(iTRAQ8plex); S3(Phospho)	S(1): 0.0; S(3): 100.0; S(8): 0.0	181.677	13.5	2	1407.65	0.96764	1.31639	1.21748	1.09625	1.21004	0.0808706
tEsAIFR	AT3G49370.1	N-Term(iTRAQ8plex); S3(Phospho)	T(1): 1.9; S(3): 98.1	132.159	6.54	2	1207.6	-1.50438	0.820132	0.871151	0.946323	0.879202	0.0810219
dGQIEETVDTAPASLGsPSR	AT5G67220.1	N-Term(iTRAQ8plex); S17(Phospho)	T(7): 0.0; T(10): 0.0; S(14): 0.0; S(17): 50.0; S(19): 50.0	378.041	60.8	3	2414.14	-1.00718	0.919572	0.925482	0.821472	0.888842	0.0810342
vksINMSYFk	AT5G56980.1	N-Term(iTRAQ8plex); K2(iTRAQ8plex); S3(Phospho); K10(iTRAQ8plex)	S(3): 100.0; S(7): 0.0; Y(8): 0.0	169.756	24.9	4	2209.22	-1.14576	1.43266	1.46637	1.1366	1.34521	0.0810497
fPDDkDGEDEksGDsGGENLMDSDk	AT1G11360.1	N-Term(iTRAQ8plex); K5(iTRAQ8plex); K11(iTRAQ8plex); S12(Phospho); S15(Phospho); K25(iTRAQ8plex)	S(12): 100.0; S(15): 100.0; S(23): 0.0	125.271	8.06	4	4063.82	-4.94363	1.08505	1.26134	1.29312	1.21317	0.0811019
vAPVSsASVASTSVk	AT5G38640.1	N-Term(iTRAQ8plex); S6(Phospho); K15(iTRAQ8plex)	S(5): 2.7; S(6): 97.2; S(8): 0.1; S(11): 0.0; T(12): 0.0; S(13): 0.0	151.612	28.83	3	2078.13	-3.33382	0.91511	0.760308	0.870234	0.84855	0.0811283
hDGTVEFEVPADAIPQPIVVDRGEsk	AT3G07020.1	N-Term(iTRAQ8plex); S25(Phospho); K26(iTRAQ8plex)	T(4): 0.0; S(25): 100.0	286.587	8.56	4	3493.77	-3.47929	0.830293	0.822892	0.947799	0.866995	0.0813936
nQtASPSSATLDQYGDGHFR	AT3G60190.1	N-Term(iTRAQ8plex); T3(Phospho)	T(3): 45.8; S(5): 45.8; S(7): 2.8; S(8): 2.8; T(10): 2.8; Y(14): 0.0	79.8142	24.06	3	2536.14	-1.31618	0.795966	0.850245	0.939922	0.862045	0.0814236
qLsFIGER	AT2G31820.1	N-Term(iTRAQ8plex); S3(Phospho)	S(3): 100.0	153.334	9.06	2	1333.68	-1.80054	1.03818	1.01176	1.04035	1.0301	0.0819285
nFRPDsVLGEGGFGcVFk	AT2G39660.1	N-Term(iTRAQ8plex); S6(Phospho); C15(Carbamidomethyl); K18(iTRAQ8plex)	S(6): 100.0	196.854	19.56	4	2674.33	1.27321	1.19254	1.50981	1.25304	1.31846	0.0819599
kFDWDHPLHLQPmsPTTVk	AT5G39320.1	N-Term(iTRAQ8plex); K1(iTRAQ8plex); M13(Oxidation); S14(Phospho); K19(iTRAQ8plex)	S(14): 97.3; T(16): 2.7; T(17): 0.0	227.946	21.99	4	3285.71	-4.36397	1.12995	1.27837	1.11106	1.17313	0.082047
nPQPMNVDsGNDsDsN	AT3G28730.1	N-Term(iTRAQ8plex); S9(Phospho); S13(Phospho); S15(Phospho)	S(9): 100.0; S(13): 100.0; S(15): 100.0	53.8797	11.57	2	2234.76	-1.71924	1.19435	1.46067	1.20281	1.28594	0.0820869
sHsPER	AT5G53060.1	N-Term(iTRAQ8plex); S3(Phospho)	S(1): 0.0; S(3): 100.0	127.11	14.18	3	1096.51	-2.63122	0.887564	0.939012	0.960704	0.929093	0.082188
ksASFHTLDELEVR	AT1G64500.1	N-Term(iTRAQ8plex); K1(iTRAQ8plex); S2(Phospho)	S(2): 96.5; S(4): 3.5; T(7): 0.0	118.663	14.88	4	2320.22	0.0348195	0.781883	0.905369	0.683385	0.790212	0.082297
tPEHPLR	AT2G20960.1	N-Term(iTRAQ8plex); T1(Phospho)	T(1): 100.0	122.74	17.53	3	1233.63	0.0303322	0.793376	0.929027	0.75069	0.824364	0.0822978
mDDSLsPR	AT2G37340.3	N-Term(iTRAQ8plex); S6(Phospho)	S(4): 1.7; S(6): 98.3	138.287	7.77	2	1304.58	-1.84627	0.95278	0.834286	0.85409	0.880385	0.0824227
tQtAGNLGESFDSEVVPSSLVEIAPILR	AT5G13000.2	N-Term(iTRAQ8plex); T3(Phospho)	T(1): 50.0; T(3): 50.0; S(10): 0.0; S(13): 0.0; S(18): 0.0; S(19): 0.0	120.899	44.63	3	3313.7	2.97321	2.45196	1.80087	3.45552	2.56945	0.0825512
tVtIGDAIDGGEFSFAk	AT1G04530.1	N-Term(iTRAQ8plex); T3(Phospho); K17(iTRAQ8plex)	T(1): 0.0; T(3): 100.0; S(14): 0.0	246.092	31.27	3	2416.22	-0.50484	0.811877	0.924355	0.913499	0.883244	0.0826267
tAPsPPPVk	AT3G18830.1	N-Term(iTRAQ8plex); S4(Phospho); K9(iTRAQ8plex)	T(1): 0.0; S(4): 100.0	164.61	16.37	2	1581.88	-1.5663	0.968171	0.899166	0.888289	0.918542	0.0827499
eAEASPSGDtAEPEEk	AT5G42870.2	N-Term(iTRAQ8plex); T10(Phospho); K16(iTRAQ8plex)	S(5): 49.4; S(7): 1.1; T(10): 49.4	104.067	8.69	3	2335.08	0.081358	0.748632	0.82695	0.925697	0.83376	0.08327
sFYSDESGAcsPPLG	AT3G55160.1	N-Term(iTRAQ8plex); C10(Carbamidomethyl); S11(Phospho)	S(1): 0.0; Y(3): 0.0; S(4): 0.0; S(7): 0.1; S(11): 99.9	121.011	24.01	2	1957.82	1.24453	1.23785	1.07729	1.1397	1.15161	0.0833085
kkEEsEEEEGDFGFDLFG	AT4G25890.1	N-Term(iTRAQ8plex); K1(iTRAQ8plex); K2(iTRAQ8plex); S5(Phospho)	S(5): 100.0	311.208	10.49	3	3084.48	-1.15273	1.16581	1.34163	1.12955	1.21233	0.0834125
qNsGSIPILPATGLITSGPITSGPLNSSGAPR	AT1G16860.1	N-Term(iTRAQ8plex); S3(Phospho)	S(3): 96.5; S(5): 3.5; T(12): 0.0; T(16): 0.0; S(17): 0.0; T(21): 0.0; S(22): 0.0; S(27): 0.0; S(28): 0.0	250.441	38.74	3	3444.81	0.617539	1.08652	1.14148	1.2555	1.16117	0.0835557
qNPLAsPAPsYSQPQR	AT2G43680.2	N-Term(iTRAQ8plex); S6(Phospho); S10(Phospho)	S(6): 100.0; S(10): 95.1; Y(11): 2.5; S(12): 2.5	213.389	30.1	2	2205.01	4.0916	0.839699	0.741083	0.919148	0.83331	0.0836567
gNGITGEIPEDFGNLtsLtsLDLEDNQLTGR	AT5G10290.1	N-Term(iTRAQ8plex); T16(Phospho); S17(Phospho); T19(Phospho); S20(Phospho)	T(5): 75.5; T(16): 75.5; S(17): 75.5; T(19): 75.5; S(20): 92.3; T(29): 5.6	22.9252	3.14	3	3900.65	-2.66814	0.451288	0.775597	0.755096	0.66066	0.0836681
kFsEQNIGAAPPSYEEAVSESR	AT3G59290.1	N-Term(iTRAQ8plex); K1(iTRAQ8plex); S3(Phospho)	S(3): 100.0; S(13): 0.0; Y(14): 0.0; S(19): 0.0; S(21): 0.0	205.842	24.86	3	3084.51	-0.187277	1.06227	1.21954	1.2045	1.16211	0.083714
sNRYsDEDEEEEEVAGGR	AT5G61150.1	N-Term(iTRAQ8plex); S5(Phospho)	S(1): 0.0; Y(4): 2.9; S(5): 97.1	253.67	20.98	3	2455.02	-0.973104	0.871022	0.96122	0.915162	0.915801	0.0837978
rLsLSPWR	AT1G42550.1	N-Term(iTRAQ8plex); S3(Phospho)	S(3): 100.0; S(5): 0.0	108.633	13.44	3	1398.75	-1.86608	0.849535	0.461334	0.546491	0.61912	0.083808
lPVPVAVQAQSsSPR	AT5G41100.2	N-Term(iTRAQ8plex); S12(Phospho)	S(11): 49.2; S(12): 49.2; S(13): 1.5	215.789	17.54	3	1920.02	-2.37963	1.11578	1.03361	1.11508	1.08816	0.0838496
lANYVDPPtDDEEDGGPk	AT3G07610.2	N-Term(iTRAQ8plex); T9(Phospho); K18(iTRAQ8plex)	Y(4): 0.0; T(9): 100.0	211.861	45.1	3	2620.23	-0.752292	1.31239	1.2559	1.66165	1.40998	0.0839086
eItFNFPTIDk	ATCG00490.1	N-Term(iTRAQ8plex); T3(Phospho); K11(iTRAQ8plex)	T(3): 100.0; T(8): 0.0	125.86	23.89	3	2013.06	0.637594	1.56862	1.30485	1.19667	1.35672	0.0839843
aSTSEGsGSSk	AT1G04780.1	N-Term(iTRAQ8plex); S7(Phospho); K11(iTRAQ8plex)	S(2): 0.0; T(3): 0.0; S(4): 0.0; S(7): 97.8; S(9): 2.1; S(10): 0.1	153.134	19.53	3	1685.81	-4.45659	0.748618	0.924316	0.835879	0.836271	0.0840432
pTSADPLLHGPEQDGSGGVVEGttFDSDSEDEEGck	AT2G42690.1	N-Term(iTRAQ8plex); T23(Phospho); T24(Phospho); C35(Carbamidomethyl); K36(iTRAQ8plex)	T(2): 0.0; S(3): 0.0; S(16): 0.0; T(23): 50.0; T(24): 50.0; S(27): 50.0; S(29): 50.0	141.718	31.9	5	4487.91	-1.68452	1.2091	1.30677	1.09025	1.20204	0.0840817
aAsSSDESSDDSSSDDEPAPk	AT1G48920.1	N-Term(iTRAQ8plex); S3(Phospho); K21(iTRAQ8plex)	S(3): 29.8; S(4): 29.8; S(5): 29.8; S(8): 2.1; S(9): 2.1; S(12): 2.1; S(13): 2.1; S(14): 2.1	58.8139	7.62	3	2772.18	-0.350751	1.14122	1.46763	1.30332	1.30406	0.0840977
vHNPVVESsIQPQRSPR	AT1G74690.1	N-Term(iTRAQ8plex); S9(Phospho)	S(8): 0.0; S(9): 0.0; S(15): 100.0	442.88	29.67	3	2314.19	-1.73449	1.10025	1.02864	1.09685	1.07525	0.0841343
kLDGSPNTSGPPsR	AT3G58640.1	N-Term(iTRAQ8plex); K1(iTRAQ8plex); S13(Phospho)	S(5): 0.0; T(8): 0.0; S(9): 0.0; S(13): 100.0	177.019	17.87	3	2101.09	-1.89457	1.08514	1.10988	1.22663	1.14055	0.08435
lESSsGR	AT5G07300.1	N-Term(iTRAQ8plex); S5(Phospho)	S(3): 0.0; S(4): 2.1; S(5): 97.9	127.664	10.09	2	1119.53	-1.78448	0.861275	0.888378	0.9614	0.903685	0.0843549
wSSEEDDGNLsNEEDQSENAVLDEHVLADNSk	AT3G13070.1	N-Term(iTRAQ8plex); S11(Phospho); K32(iTRAQ8plex)	S(2): 0.0; S(3): 0.0; S(11): 50.0; S(17): 50.0; S(31): 0.0	92.656	11.98	4	4263.88	-2.73778	0.560703	0.611916	0.877825	0.683481	0.0844026
dFTGDVAtSSck	AT3G58640.1	N-Term(iTRAQ8plex); T8(Phospho); C11(Carbamidomethyl); K12(iTRAQ8plex)	T(3): 0.0; T(8): 33.3; S(9): 33.3; S(10): 33.3	76.0985	16.33	2	1975.93	-2.11034	0.911942	0.862025	0.958197	0.910721	0.0846423
nSQDTWSQGGSLPsPTPNQITTPTAk	AT2G16485.1	N-Term(iTRAQ8plex); S14(Phospho); K26(iTRAQ8plex)	S(2): 0.0; T(5): 0.0; S(7): 0.0; S(11): 0.0; S(14): 49.9; T(16): 49.9; T(21): 0.1; T(22): 0.1; T(24): 0.0	105.045	7.69	3	3401.7	3.56279	0.765781	0.719734	0.922547	0.802688	0.0846779
lSYPTsPALPk	AT5G03040.1	N-Term(iTRAQ8plex); S6(Phospho); K11(iTRAQ8plex)	S(2): 0.0; Y(3): 0.8; T(5): 49.6; S(6): 49.6	164.969	23.09	3	1862.03	-0.434592	1.25667	1.18409	1.07326	1.17134	0.0847439
mQETEELsDGDEEIGGEESTk	AT1G69070.1	N-Term(iTRAQ8plex); S8(Phospho); K21(iTRAQ8plex)	T(4): 0.0; S(8): 100.0; S(19): 0.0; T(20): 0.0	218.016	46.07	3	3001.33	-1.16961	1.05448	1.14068	1.19232	1.12916	0.0847587
tPsMSELSEIILSQEHLR	AT5G35560.1	N-Term(iTRAQ8plex); S3(Phospho)	T(1): 33.3; S(3): 33.3; S(5): 33.3; S(8): 0.0; S(13): 0.0	251.396	37.55	3	2454.22	-0.218263	0.752446	0.931645	0.78807	0.824054	0.0847614
dNNVPVSySGNGIPTk	AT2G32450.1	N-Term(iTRAQ8plex); Y8(Phospho); K16(iTRAQ8plex)	S(7): 1.9; Y(8): 49.1; S(9): 49.1; T(15): 0.0	126.411	13.04	3	2350.18	-4.39568	0.89355	0.796557	0.928993	0.873033	0.0849885
aGDStPEELANATQVQGDYMPIASVk	AT5G23900.1	N-Term(iTRAQ8plex); T5(Phospho); K26(iTRAQ8plex)	S(4): 50.0; T(5): 50.0; T(13): 0.0; Y(19): 0.0; S(24): 0.0	148.695	17.75	3	3380.65	0.0111494	1.08442	1.11437	1.23082	1.1432	0.0850055
tFGSIITsPR	AT1G72150.1;AT1G22530.1	N-Term(iTRAQ8plex); S8(Phospho)	T(1): 0.0; S(4): 0.0; T(7): 2.1; S(8): 97.9	163.551	12.51	2	1462.76	-1.05783	1.20841	1.06281	1.22599	1.16574	0.0851079
rEEssDsDsEYDEIDLDEER	AT1G64880.1	N-Term(iTRAQ8plex); S4(Phospho); S5(Phospho); S7(Phospho); S9(Phospho)	S(4): 100.0; S(5): 100.0; S(7): 100.0; S(9): 100.0; Y(11): 0.0	194.674	39.27	3	3042.04	-0.445263	1.02276	1.07749	1.08173	1.06066	0.0856047
asVGFk	ATCG00490.1	N-Term(iTRAQ8plex); S2(Phospho); K6(iTRAQ8plex)	S(2): 100.0	169.793	29.01	3	1296.72	-0.661273	1.29691	1.11029	1.14341	1.18354	0.0856811
dEGSDsPLER	AT5G35560.1	N-Term(iTRAQ8plex); S6(Phospho)	S(4): 1.8; S(6): 98.2	122.604	9.37	2	1488.65	0.508735	0.857077	0.77409	0.932056	0.854408	0.085744
gEATLDRsQGQDLGPVTR	AT5G04990.1	N-Term(iTRAQ8plex); S8(Phospho)	T(4): 0.0; S(8): 100.0; T(17): 0.0	195.572	16.7	3	2284.12	-2.72162	1.09805	1.31254	1.18517	1.19859	0.0858771
vDVDSEGTPtPQER	AT4G33700.1	N-Term(iTRAQ8plex); T10(Phospho)	S(5): 0.0; T(8): 0.0; T(10): 100.0	157.361	31.54	2	1913.88	-0.32314	0.757733	0.855145	0.56152	0.724799	0.0859437
sFLSEVVGIGSAsIk	AT3G16270.1	N-Term(iTRAQ8plex); S13(Phospho); K15(iTRAQ8plex)	S(1): 0.0; S(4): 0.0; S(11): 0.1; S(13): 99.9	167.074	25.53	3	2182.18	-7.67246	1.21907	1.10387	1.08227	1.13507	0.0862323
yLIEsSPVGNR	AT5G46780.1	N-Term(iTRAQ8plex); S5(Phospho)	Y(1): 0.0; S(5): 50.0; S(6): 50.0	114.598	8.94	2	1618.81	-0.21612	0.786427	0.941727	0.805754	0.844636	0.086308
dIEQAPTESDSLsPk	AT3G61480.1;AT5G28350.2	N-Term(iTRAQ8plex); S13(Phospho); K15(iTRAQ8plex)	T(7): 0.0; S(9): 0.0; S(11): 0.0; S(13): 100.0	319.59	60.64	3	2305.14	-0.68335	0.88576	0.920319	0.96762	0.924566	0.0863132
tSQQTPTSSLSSGGVSMAAATTGTGTASPcGAck	AT3G03760.1	N-Term(iTRAQ8plex); T1(Phospho); C30(Carbamidomethyl); C33(Carbamidomethyl); K34(iTRAQ8plex)	T(1): 7.1; S(2): 7.1; T(5): 7.1; T(7): 7.1; S(8): 7.1; S(9): 7.1; S(11): 7.1; S(12): 7.1; S(16): 7.1; T(21): 7.1; T(22): 7.1; T(24): 7.1; T(26): 7.1; S(28): 7.1	16.3488	6.81	3	3905.82	1.64154	6.50972	3.86182	2.90505	4.42553	0.0864033
sGDsGGENLMDSDk	AT1G11360.1	N-Term(iTRAQ8plex); S4(Phospho); K14(iTRAQ8plex)	S(1): 0.0; S(4): 100.0; S(12): 0.0	339.361	37.53	3	2099.94	-2.06076	1.09681	1.06471	1.02799	1.06317	0.0864144
sMsLVLANk	AT3G06820.1	N-Term(iTRAQ8plex); S3(Phospho); K9(iTRAQ8plex)	S(1): 0.0; S(3): 100.0	149.277	24.17	3	1650.91	0.488246	1.08779	1.15641	1.27404	1.17275	0.0864454
dGDASPsPIASPk	AT5G23390.1	N-Term(iTRAQ8plex); S7(Phospho); K13(iTRAQ8plex)	S(5): 1.5; S(7): 98.5; S(11): 0.0	172.758	36.41	2	1929.97	-2.33476	0.957348	0.850333	0.84665	0.884777	0.0865631
vNFsPMsSPR	AT3G09760.1	N-Term(iTRAQ8plex); S4(Phospho); S7(Phospho)	S(4): 99.9; S(7): 50.1; S(8): 50.1	62.9206	7.02	2	1585.68	-1.77231	0.965477	0.876676	0.877737	0.90663	0.0866079
eGsEERR	AT1G27650.2;AT5G42820.2	N-Term(iTRAQ8plex); S3(Phospho)	S(3): 100.0	163.971	22.59	2	1246.57	-1.88196	0.799996	0.771964	0.491688	0.687882	0.0867138
sSNAVGPALAPsINk	AT2G20300.1	N-Term(iTRAQ8plex); S12(Phospho); K15(iTRAQ8plex)	S(1): 0.0; S(2): 0.0; S(12): 100.0	140.803	15.56	3	2114.14	-2.27109	0.929626	0.94722	0.855346	0.910731	0.0867237
iITDYVGsPAtDPMR	AT3G49590.2	N-Term(iTRAQ8plex); S8(Phospho); T11(Phospho)	T(3): 0.0; Y(5): 0.1; S(8): 99.9; T(11): 100.0	185.579	26.75	2	2099.95	2.15716	0.883993	0.96208	0.859283	0.901786	0.0867454
iAGSStPPASVAVAAAAAAQGLDVPR	AT3G18035.1	N-Term(iTRAQ8plex); T6(Phospho)	S(4): 33.3; S(5): 33.3; T(6): 33.3; S(10): 0.0	347.242	45.86	3	2732.44	3.35123	1.18307	1.05421	1.1998	1.1457	0.0868821
vAPTQVLMTPsSPQsR	AT2G33620.1	N-Term(iTRAQ8plex); S11(Phospho); S15(Phospho)	T(4): 0.1; T(9): 1.8; S(11): 49.1; S(12): 49.1; S(15): 99.9	98.1665	7.33	2	2163.02	-3.35133	1.11201	1.38788	1.25616	1.25202	0.0870673
sIVQQLTGsPSR	AT2G35230.1	N-Term(iTRAQ8plex); S9(Phospho)	S(1): 0.0; T(7): 2.0; S(9): 98.0; S(11): 0.0	180.994	17.58	2	1656.86	-2.08104	0.984359	0.955421	0.977429	0.972403	0.0870705
sSsDSGLTELSk	AT3G07330.1	N-Term(iTRAQ8plex); S3(Phospho); K12(iTRAQ8plex)	S(1): 33.3; S(2): 33.3; S(3): 33.3; S(5): 0.0; T(8): 0.0; S(11): 0.0	84.0693	14.11	2	1898.96	-0.13783	1.23118	1.06997	1.26154	1.18756	0.0874719
rDsDGGYDGAEsPmQk	AT4G25500.2	N-Term(iTRAQ8plex); S3(Phospho); S12(Phospho); M14(Oxidation); K16(iTRAQ8plex)	S(3): 100.0; Y(7): 0.0; S(12): 100.0	176.447	21.72	3	2497.05	-1.29854	1.1726	1.14735	1.38162	1.23386	0.0877267
gFAsGPLDR	AT2G46920.1	N-Term(iTRAQ8plex); S4(Phospho)	S(4): 100.0	130.433	9.69	2	1303.63	-0.668514	0.911245	0.775908	0.680523	0.789226	0.0877758
eNAEAGQLsDSELEGR	AT4G00440.1	N-Term(iTRAQ8plex); S9(Phospho)	S(9): 97.7; S(11): 2.3	137.894	16.87	2	2088.94	-1.57871	1.0252	1.08903	1.09276	1.069	0.0878674
aDYEGsPVR	AT5G16780.1	N-Term(iTRAQ8plex); S6(Phospho)	Y(3): 0.0; S(6): 100.0	175.312	13.03	2	1377.63	-1.5287	0.790857	0.92527	0.723099	0.813076	0.0878989
vLmPNLsGIFNR	AT5G55860.1	N-Term(iTRAQ8plex); M3(Oxidation); S7(Phospho)	S(7): 100.0	188.835	28.31	2	1760.9	-1.3712	1.03699	1.13939	1.11471	1.09703	0.0879672
vIADkPsDEEDDRQR	AT1G80930.1	N-Term(iTRAQ8plex); K5(iTRAQ8plex); S7(Phospho)	S(7): 100.0	259.518	15.47	3	2461.21	-2.27318	1.10757	1.20456	1.0688	1.12698	0.0879687
tGNDQMLSLNsPIFNR	AT3G12810.1	N-Term(iTRAQ8plex); S11(Phospho)	T(1): 0.0; S(8): 0.0; S(11): 100.0	182.572	12.57	2	2191.06	2.10215	0.76638	0.706639	0.921901	0.798307	0.0880311
lkDLsEDEEAEIENk	AT5G66540.1	N-Term(iTRAQ8plex); K2(iTRAQ8plex); S5(Phospho); K15(iTRAQ8plex)	S(5): 100.0	232.3	43.09	3	2754.42	-0.56213	1.15167	1.20014	1.05385	1.13522	0.0880703
nSGYGLGGMMNtSNmHGNLLTGVk	AT2G22840.1	N-Term(iTRAQ8plex); T12(Phospho); M15(Oxidation); K24(iTRAQ8plex)	S(2): 20.0; Y(4): 20.0; T(12): 20.0; S(13): 20.0; T(21): 20.0	47.4417	15.64	3	3157.49	-6.25316	1.26916	1.15992	1.08219	1.17042	0.0880769
sSsFLQR	AT5G11060.1	N-Term(iTRAQ8plex); S3(Phospho)	S(1): 0.9; S(2): 49.6; S(3): 49.6	134.673	10.45	2	1208.6	-1.20075	0.967632	0.882144	0.915846	0.921874	0.0880921
fGsALNIETLVAAAER	AT1G02080.2	N-Term(iTRAQ8plex); S3(Phospho)	S(3): 100.0; T(9): 0.0	247.385	32.19	2	2046.06	3.306	1.29313	1.07762	1.25647	1.20907	0.0881857
fNVAAAPRsPER	AT1G53570.5	N-Term(iTRAQ8plex); S9(Phospho)	S(9): 100.0	167.957	5.36	2	1698.86	-0.56753	0.940747	0.922586	0.837766	0.900366	0.0882382
vEGVADkDIAAEGGsAEk	AT3G03940.1	N-Term(iTRAQ8plex); K7(iTRAQ8plex); S15(Phospho); K18(iTRAQ8plex)	S(15): 100.0	280.501	28.39	3	2738.43	-2.29754	1.10876	1.09516	1.02874	1.07755	0.088355
vFcSQVsNLSTEMAR	AT3G13300.2	N-Term(iTRAQ8plex); C3(Carbamidomethyl); S7(Phospho)	S(4): 0.0; S(7): 100.0; S(10): 0.0; T(11): 0.0	352.863	59.14	2	2112.98	0.339776	1.13521	1.04406	1.07337	1.08421	0.0884801
rPQPSPSPMLAAAsPDAR	AT5G13010.1	N-Term(iTRAQ8plex); S14(Phospho)	S(5): 0.0; S(7): 0.0; S(14): 100.0	315.571	50.83	3	2233.11	-1.9534	1.05795	1.0321	1.01853	1.03619	0.088667
dELGFEIERPPsPPMHLAAGLGIDk	AT1G04530.1	N-Term(iTRAQ8plex); S12(Phospho); K25(iTRAQ8plex)	S(12): 100.0	297.085	25.21	4	3377.74	-2.038	1.04538	1.16786	1.16367	1.12563	0.0887306
tTAVVGENsDEETPWLR	AT5G62020.1	N-Term(iTRAQ8plex); S9(Phospho)	T(1): 0.0; T(2): 0.0; S(9): 100.0; T(13): 0.0	180.024	20.14	2	2288.07	-0.957485	1.02342	1.07199	1.03898	1.0448	0.0887819
kAELVELLGSDsS	AT1G06190.1	N-Term(iTRAQ8plex); K1(iTRAQ8plex); S12(Phospho)	S(10): 0.0; S(12): 98.9; S(13): 1.1	418.472	55.36	2	2036.08	-0.781458	1.04319	1.15908	1.15748	1.11992	0.0889122
lGQLSIPQESSPcsPVTk	AT4G24690.1	N-Term(iTRAQ8plex); C13(Carbamidomethyl); S14(Phospho); K18(iTRAQ8plex)	S(5): 0.1; S(10): 0.1; S(11): 0.1; S(14): 99.6; T(17): 0.1	136.23	14.48	3	2616.36	1.3271	0.737952	0.928564	0.814209	0.826908	0.0889512
aSsPPEGEDEFTDDDGTk	AT5G16260.1	N-Term(iTRAQ8plex); S3(Phospho); K18(iTRAQ8plex)	S(2): 50.0; S(3): 50.0; T(12): 0.0; T(17): 0.0	303.112	46.75	3	2585.13	-1.79946	1.08323	1.19772	1.08075	1.12056	0.0889609
aQsFQk	AT2G22300.1	N-Term(iTRAQ8plex); S3(Phospho); K6(iTRAQ8plex)	S(3): 100.0	150.338	13.31	2	1396.74	-1.60025	1.20072	1.17178	1.05254	1.14168	0.0889832
gESLAMHLYEtTPR	AT5G10020.2	N-Term(iTRAQ8plex); T11(Phospho)	S(3): 0.0; Y(9): 33.3; T(11): 33.3; T(12): 33.3	111.395	15.45	3	1988.94	-2.79434	0.778147	0.935574	0.860352	0.858024	0.0890444
nFkPDsmLGQGGFGk	AT4G35600.1	N-Term(iTRAQ8plex); K3(iTRAQ8plex); S6(Phospho); M7(Oxidation); K15(iTRAQ8plex)	S(6): 100.0	122.884	9.82	4	2591.33	-4.63793	0.946762	0.797282	0.839211	0.861085	0.0891675
sRsQDNEGVQGk	AT5G08450.1	N-Term(iTRAQ8plex); S3(Phospho); K12(iTRAQ8plex)	S(1): 1.6; S(3): 98.4	206.908	16.98	3	1992.99	-2.74392	1.06184	1.22886	1.16355	1.15142	0.0893968
tEDEDYVEGSEtGYPEASGNPVDGAASPSATTGYVTk	AT4G23460.1	N-Term(iTRAQ8plex); T12(Phospho); K37(iTRAQ8plex)	T(1): 0.0; Y(6): 0.0; S(10): 24.8; T(12): 24.8; Y(14): 24.8; S(18): 24.8; S(27): 0.7; S(29): 0.0; T(31): 0.0; T(32): 0.0; Y(34): 0.0; T(36): 0.0	110.074	36.24	3	4440	-0.49166	0.789992	0.720786		0.755389	0.0894635
eSSPQPLPLPsPR	AT3G08760.1	N-Term(iTRAQ8plex); S11(Phospho)	S(2): 0.0; S(3): 0.0; S(11): 100.0	215.584	20.69	2	1788.92	-2.49281	0.935123	0.888972	0.966258	0.930118	0.08956
aEsISDLENk	AT3G19770.2	N-Term(iTRAQ8plex); S3(Phospho); K10(iTRAQ8plex)	S(3): 100.0; S(5): 0.0	262.587	28	2	1793.91	-4.16767	1.07636	1.13295	1.04084	1.08338	0.0897399
dGPEGDDTHVsTR	AT2G05940.1	N-Term(iTRAQ8plex); S11(Phospho)	T(8): 0.0; S(11): 97.1; T(12): 2.9	146.982	13.98	3	1769.75	-8.29567	0.829404	0.918955	0.722702	0.823687	0.0897878
nEVTPyLVSR	AT3G25840.2	N-Term(iTRAQ8plex); Y6(Phospho)	T(4): 0.0; Y(6): 100.0; S(9): 0.0	224.84	14.84	2	1561.79	-0.389535	0.954231	0.844433	0.905231	0.901298	0.0897955
vLDGLVsSPSR	AT1G16170.1	N-Term(iTRAQ8plex); S7(Phospho)	S(7): 49.3; S(8): 49.3; S(10): 1.3	108.531	8.32	2	1513.79	-0.415099	1.62525	1.28022	1.2378	1.38109	0.0898974
iEEDVTsEVEMASk	AT1G19870.1	N-Term(iTRAQ8plex); S7(Phospho); K14(iTRAQ8plex)	T(6): 1.8; S(7): 98.2; S(13): 0.0	260.684	43.23	3	2255.09	-3.91342	1.1047	1.10812	1.0287	1.08051	0.0899237
aSHGsDDNSSEPMIIDTk	AT5G23880.1	N-Term(iTRAQ8plex); S5(Phospho); K18(iTRAQ8plex)	S(2): 50.0; S(5): 50.0; S(9): 0.0; S(10): 0.0; T(17): 0.0	169.718	18.15	3	2592.2	-2.77092	0.93297	0.78493	0.879532	0.86581	0.0901851
fESAFVsSEGSPLDSFR	AT4G39140.1	N-Term(iTRAQ8plex); S7(Phospho)	S(3): 0.0; S(7): 33.3; S(8): 33.3; S(11): 33.3; S(15): 0.0	106.952	8.24	2	2246.03	-2.62315	1.50377	1.13373	1.36707	1.33486	0.0902133
sTSssPPPPPPSSSLPQQEQEQDQQQLPLR	AT2G27100.1	N-Term(iTRAQ8plex); S4(Phospho); S5(Phospho)	S(1): 4.1; T(2): 4.1; S(3): 87.8; S(4): 4.1; S(5): 100.0; S(12): 0.0; S(13): 0.0; S(14): 0.0	292.15	66.95	3	3734.73	0.845446	1.29466	1.52262	1.16181	1.32636	0.090319
kHDDSSDsPAPVTTk	AT3G57150.1	N-Term(iTRAQ8plex); K1(iTRAQ8plex); S8(Phospho); K15(iTRAQ8plex)	S(5): 1.8; S(6): 49.1; S(8): 49.1; T(13): 0.0; T(14): 0.0	145.928	18.67	4	2577.33	-2.58249	1.15488	1.35386	1.54941	1.35272	0.0903557
sIDTESEsISQDk	AT3G52920.2	N-Term(iTRAQ8plex); S8(Phospho); K13(iTRAQ8plex)	S(1): 0.0; T(4): 0.0; S(6): 1.9; S(8): 98.0; S(10): 0.0	134.455	31.07	3	2127.02	-3.967	1.28544	1.09594	1.36893	1.2501	0.0903625
sAADLTTVLER	AT1G14650.1	N-Term(iTRAQ8plex); S1(Phospho)	S(1): 100.0; T(6): 0.0; T(7): 0.0	127.16	4.64	2	1559.8	-0.237895	0.884692	0.958848	0.94501	0.929517	0.0904015
kEEsEEEEGDFGFDLFG	AT4G25890.1	N-Term(iTRAQ8plex); K1(iTRAQ8plex); S4(Phospho)	S(4): 100.0	217.63	35.94	3	2652.18	-0.912428	0.895647	0.956602	0.957549	0.936599	0.0904017
sYDPSDAIGTssEEGYAGASk	AT2G20190.1	N-Term(iTRAQ8plex); S11(Phospho); S12(Phospho); K21(iTRAQ8plex)	S(1): 0.0; Y(2): 0.0; S(5): 0.0; T(10): 6.7; S(11): 96.5; S(12): 96.5; Y(16): 0.3; S(20): 0.0	180.305	23.69	3	2860.24	-2.44301	0.961116	0.849845	0.882358	0.897773	0.0904688
lsPLPPEPVGFDYGR	AT1G61250.2	N-Term(iTRAQ8plex); S2(Phospho)	S(2): 100.0; Y(13): 0.0	134.232	18.28	3	2028	-5.02201	0.893648	0.872101	0.71661	0.827453	0.0905086
gSSGIsDDMEsSSPR	AT4G36630.1	N-Term(iTRAQ8plex); S6(Phospho); S11(Phospho)	S(2): 0.0; S(3): 0.0; S(6): 100.0; S(11): 33.3; S(12): 33.3; S(13): 33.3	179.279	41.68	2	1975.76	-1.12555	0.954452	0.843288	0.904265	0.900668	0.0906819
kkDEPAEEsDGDLGFGLFD	AT1G01100.3	N-Term(iTRAQ8plex); K1(iTRAQ8plex); K2(iTRAQ8plex); S9(Phospho)	S(9): 100.0	313.202	45.31	2	3061.52	-0.546736	1.20939	1.49271	1.19555	1.29922	0.0906961
sDItPPGsPVGTDLVLGRPNR	AT4G30350.1	N-Term(iTRAQ8plex); T4(Phospho); S8(Phospho)	S(1): 0.0; T(4): 100.0; S(8): 100.0; T(12): 0.0	173.684	7.2	3	2612.29	2.80777	1.08514	1.21943	1.09529	1.13329	0.090846
sASksNPSsPPHLAEGR	AT2G20950.1	N-Term(iTRAQ8plex); K4(iTRAQ8plex); S5(Phospho); S9(Phospho)	S(1): 0.0; S(3): 0.0; S(5): 100.0; S(8): 0.1; S(9): 99.9	288.898	34	3	2490.2	-1.13067	1.10771	1.25077	1.09825	1.15224	0.0909349
sFGPGTPFEFFQSQSR	AT5G44240.2	N-Term(iTRAQ8plex); S1(Phospho)	S(1): 100.0; T(6): 0.0; S(13): 0.0; S(15): 0.0	130.054	11.88	3	2203.01	-1.22437	0.985327	0.955285	0.942984	0.961199	0.0909472
tTGRVsPAVDPPsPR	AT1G15400.2	N-Term(iTRAQ8plex); S6(Phospho); S13(Phospho)	T(1): 0.1; T(2): 0.0; S(6): 99.9; S(13): 100.0	248.61	26.91	2	2000.95	-0.00398154	1.01601	1.01474	1.03746	1.02274	0.0909768
lMYAAsDNEEDVMQDVk	AT1G80680.1	N-Term(iTRAQ8plex); S6(Phospho); K17(iTRAQ8plex)	Y(3): 0.0; S(6): 100.0	308.995	66.23	3	2646.23	-1.13257	1.14292	1.23717	1.06933	1.14981	0.0910043
tDVMTLQGLGLVsPk	AT5G20250.1	N-Term(iTRAQ8plex); S13(Phospho); K15(iTRAQ8plex)	T(1): 0.0; T(5): 0.0; S(13): 100.0	337.135	46.23	3	2247.21	-6.56427	1.09881	1.38397	1.29991	1.2609	0.0910156
tTASsSNTTASSF	AT5G38210.1	N-Term(iTRAQ8plex); S5(Phospho)	T(1): 0.0; T(2): 0.0; S(4): 0.0; S(5): 0.0; S(6): 0.0; T(8): 0.0; T(9): 0.0; S(11): 0.0; S(12): 100.0	79.388	18.79	2	1645.72	-3.85255	0.866452	0.873382	0.965392	0.901742	0.0911492
aMGTsYTETELNR	AT1G18210.1	N-Term(iTRAQ8plex); S5(Phospho)	T(4): 1.8; S(5): 98.1; Y(6): 0.0; T(7): 0.0; T(9): 0.0	257.548	29.89	2	1856.84	-0.697661	1.0581	1.15715	1.07145	1.09557	0.0912422
sSsDSDSSEGGDGEk	AT1G32070.1	N-Term(iTRAQ8plex); S3(Phospho); K15(iTRAQ8plex)	S(1): 0.0; S(2): 0.0; S(3): 100.0; S(5): 0.0; S(7): 0.0; S(8): 0.0	254.209	27.11	2	2131.91	-1.53619	1.09918	1.12338	1.26978	1.16411	0.0912459
eGDsSASPGGR	AT5G25270.1	N-Term(iTRAQ8plex); S4(Phospho)	S(4): 33.3; S(5): 33.3; S(7): 33.3	62.3954	9.79	2	1403.61	0.0363362	0.215558	0.8004	0.35526	0.457073	0.0912755
sLsENDAGR	AT2G30710.1	N-Term(iTRAQ8plex); S3(Phospho)	S(1): 0.0; S(3): 100.0	176.835	19.26	2	1332.61	-1.33008	1.06296	1.12912	1.04473	1.07894	0.0912882
eGEPSIAPSLTLtGR	AT4G12800.1	N-Term(iTRAQ8plex); T13(Phospho)	S(5): 0.0; S(9): 2.3; T(11): 2.3; T(13): 95.5	161.563	10.69	2	1911.97	-0.772545	0.977298	0.951751	0.921055	0.950035	0.0915735
aEVTTEkAssAEEDGTk	AT1G72150.1	N-Term(iTRAQ8plex); K7(iTRAQ8plex); S9(Phospho); S10(Phospho); K17(iTRAQ8plex)	T(4): 0.1; T(5): 0.1; S(9): 99.9; S(10): 99.9; T(16): 0.0	213.739	18.85	4	2825.35	-2.6858	1.05352	1.20703	1.19808	1.15287	0.0915767
lASAsSVEEALEIAQAALQS	AT1G63940.4	N-Term(iTRAQ8plex); S5(Phospho)	S(3): 0.0; S(5): 98.5; S(6): 1.5; S(20): 0.0	398.996	58.93	2	2372.19	-0.841594	1.04618	1.18052	1.16923	1.13198	0.0918657
dLVLcSAPDsLLSSPSRsPmR	AT1G63700.1	N-Term(iTRAQ8plex); C5(Carbamidomethyl); S10(Phospho); S18(Phospho); M20(Oxidation)	S(6): 4.4; S(10): 39.1; S(13): 39.1; S(14): 39.1; S(16): 39.1; S(18): 39.1	52.2429	10.35	3	2768.27	-0.69196	1.07082	1.2744	1.26592	1.20371	0.092061
sGEmTDSSLLsISPPSAR	AT3G23920.1	N-Term(iTRAQ8plex); M4(Oxidation); S11(Phospho)	S(1): 0.0; T(5): 0.0; S(7): 0.0; S(8): 0.0; S(11): 3.8; S(13): 96.0; S(16): 0.2	109.98	18.22	3	2235.05	0.889833	0.959385	0.895965	0.847816	0.901055	0.092121
lDFSNDsPR	AT5G06560.1	N-Term(iTRAQ8plex); S7(Phospho)	S(4): 0.0; S(7): 100.0	157.049	21.02	2	1434.65	-2.64914	1.16875	1.04536	1.11361	1.10924	0.0922016
gQFMtEyVVTR	AT1G10210.1	N-Term(iTRAQ8plex); T5(Phospho); Y7(Phospho)	T(5): 100.0; Y(7): 100.0; T(10): 0.0	172.498	9.54	2	1794.78	-0.934413	1.02773	1.09921	1.06218	1.06304	0.0925518
aLsMAIHQAQVsQR	AT4G09900.1	N-Term(iTRAQ8plex); S3(Phospho); S12(Phospho)	S(3): 100.0; S(12): 100.0	174.957	20.63	2	2003.94	-0.413383	1.03635	1.14438	1.13198	1.10424	0.0925711
lITEsSGSPSkAEk	AT1G76850.1	N-Term(iTRAQ8plex); S5(Phospho); K11(iTRAQ8plex); K14(iTRAQ8plex)	T(3): 48.4; S(5): 1.6; S(6): 1.6; S(8): 48.4; S(10): 0.1	139.146	14.37	4	2426.33	-0.898635	0.731918	0.899343	0.616103	0.749121	0.0927025
iAPDATPsSPSSSLSLFk	AT3G62770.3	N-Term(iTRAQ8plex); S8(Phospho); K18(iTRAQ8plex)	T(6): 1.9; S(8): 46.2; S(9): 46.2; S(11): 1.9; S(12): 1.9; S(13): 1.9; S(15): 0.0	104.317	6.64	3	2493.3	-3.33071	1.10009	1.12128	1.27146	1.16427	0.0930193
aSPFFPFYtPsPAR	AT3G19100.1	N-Term(iTRAQ8plex); T9(Phospho); S11(Phospho)	S(2): 0.0; Y(8): 50.0; T(9): 50.0; S(11): 99.9	106.406	14.83	2	2048.92	-0.580297	1.26284	1.09089	1.1256	1.15978	0.0931131
dAELIEDDEDsFER	AT3G60850.1	N-Term(iTRAQ8plex); S11(Phospho)	S(11): 100.0	300.256	44.25	2	2066.87	-1.65514	1.01322	1.0492	1.05262	1.03835	0.0931469
gsDTEAEk	AT5G08180.1	N-Term(iTRAQ8plex); S2(Phospho); K8(iTRAQ8plex)	S(2): 100.0; T(4): 0.0	195.915	28.68	2	1524.74	-2.90205	1.22235	1.56013	1.23155	1.33801	0.0931686
eEEAssEEEsEEEEPPk	AT4G31880.1;AT4G31880.2	N-Term(iTRAQ8plex); S5(Phospho); S6(Phospho); S10(Phospho); K17(iTRAQ8plex)	S(5): 100.0; S(6): 100.0; S(10): 100.0	99.3795	17.31	3	2812.08	-0.853915	0.93958	0.960849	0.880643	0.927024	0.0932021
smIPQNLGsFk	AT1G72160.1	N-Term(iTRAQ8plex); M2(Oxidation); S9(Phospho); K11(iTRAQ8plex)	S(1): 0.0; S(9): 100.0	260.239	20.06	3	1926	-0.488972	1.1106	1.10223	1.26257	1.15847	0.0932534
sASNPSLsSAGNS	AT5G62000.1	N-Term(iTRAQ8plex); S8(Phospho)	S(1): 0.0; S(3): 0.0; S(6): 3.0; S(8): 3.0; S(9): 0.1; S(13): 93.8	77.1614	22.8	2	1562.7	-1.01643	1.29904	1.07467	1.27461	1.21611	0.093268
eLsHEQPR	AT3G50670.1	N-Term(iTRAQ8plex); S3(Phospho)	S(3): 100.0	198.784	34.33	3	1379.66	-1.64246	0.963887	0.961726	0.990373	0.971995	0.0932757
sPsSPPPR	AT1G16610.2	N-Term(iTRAQ8plex); S1(Phospho); S3(Phospho)	S(1): 99.9; S(3): 3.4; S(4): 96.8	85.9646	18.17	2	1288.56	-2.28819	0.81503	0.793352	0.948684	0.852355	0.0933145
tIEkEIsDDEEEEEk	AT5G56030.1	N-Term(iTRAQ8plex); K4(iTRAQ8plex); S7(Phospho); K15(iTRAQ8plex)	T(1): 0.0; S(7): 100.0	355.28	13.04	3	2815.39	-1.24724	1.23345	1.71567	1.36231	1.43714	0.0936987
gsADLVDDR	AT3G12640.1	N-Term(iTRAQ8plex); S2(Phospho)	S(2): 100.0	144.682	17.93	2	1331.61	-0.505477	1.17	1.05746	1.08269	1.10338	0.0937225
fDsFNTSEAGAGFSSQPER	AT1G20760.1	N-Term(iTRAQ8plex); S3(Phospho)	S(3): 100.0; T(6): 0.0; S(7): 0.0; S(14): 0.0; S(15): 0.0	296.11	93.69	2	2418.06	2.48323	1.09376	1.02413	1.06626	1.06139	0.0937381
aEADALsHGDA	AT1G13690.1	N-Term(iTRAQ8plex); S7(Phospho)	S(7): 100.0	142.245	9.42	2	1440.63	-3.27913	1.01025	1.04171	1.03533	1.02909	0.0938497
sSLNAWGTSSLsPR	AT4G24680.1	N-Term(iTRAQ8plex); S12(Phospho)	S(1): 0.0; S(2): 0.0; T(8): 0.0; S(9): 0.0; S(10): 0.0; S(12): 100.0	347.97	53.49	2	1846.9	-1.34259	0.957856	0.870002	0.933863	0.920574	0.0938665
gVTFGsFk	AT1G08640.1	N-Term(iTRAQ8plex); S6(Phospho); K8(iTRAQ8plex)	T(3): 0.1; S(6): 99.9	94.0781	16.51	3	1530.82	-0.331799	1.13961	1.47451	1.56854	1.39422	0.0939154
sVENYPSSPsPR	AT1G11310.1	N-Term(iTRAQ8plex); S10(Phospho)	S(1): 0.0; Y(5): 0.0; S(7): 0.0; S(8): 0.0; S(10): 100.0	326.098	41.19	2	1703.79	-0.85575	0.986794	0.964299	0.984269	0.978454	0.0939332
lLsINR	AT1G03080.1;AT1G67900.1	N-Term(iTRAQ8plex); S3(Phospho)	S(3): 100.0	146.32	15.01	2	1099.62	-2.42121	1.04168	1.07105	1.02046	1.0444	0.093983
vSAsYEQSLVDAR	AT5G18230.1	N-Term(iTRAQ8plex); S4(Phospho)	S(2): 0.0; S(4): 99.9; Y(5): 0.1; S(8): 0.1	101.791	8.54	2	1808.87	-2.7689	0.928977	0.963354	0.87542	0.922584	0.0940622
tGDALQSQDIFsPIPk	AT5G10470.1;AT5G10470.2	N-Term(iTRAQ8plex); S12(Phospho); K16(iTRAQ8plex)	T(1): 0.0; S(7): 0.0; S(12): 100.0	274.343	44.24	3	2405.25	-1.5745	0.911458	0.845186	0.95459	0.903745	0.0940926
tEDEDFAEGSEAGySSSNPVDSAASPPGNIPQPSGR	AT4G11380.1	N-Term(iTRAQ8plex); Y14(Phospho)	T(1): 0.0; S(10): 0.2; Y(14): 83.9; S(15): 3.9; S(16): 3.9; S(17): 3.9; S(22): 3.9; S(25): 0.2; S(34): 0.0	233.681	60.81	3	4006.74	0.15819	1.24073	1.14445	1.06807	1.15108	0.094142
eSSTEEVkPSASIATEEVsEEPNTSEPQVTk	AT4G31880.1;AT4G31880.2	N-Term(iTRAQ8plex); K8(iTRAQ8plex); S19(Phospho); K31(iTRAQ8plex)	S(2): 0.0; S(3): 0.0; T(4): 0.0; S(10): 0.0; S(12): 0.0; T(15): 0.0; S(19): 100.0; T(24): 0.0; S(25): 0.0; T(30): 0.0	315.829	47.17	4	4312.13	-2.02256	0.754247	0.925399	0.695819	0.791822	0.0942656
asLGNEEELINPFHDQPPVDTAkPk	AT5G64850.1	N-Term(iTRAQ8plex); S2(Phospho); K23(iTRAQ8plex); K25(iTRAQ8plex)	S(2): 100.0; T(21): 0.0	256.899	17.91	4	3738.93	-4.56167	1.06526	1.07299	1.01788	1.05204	0.0943235
iMNPNDPEYNSDsQSQAPPHPPSSR	AT3G25070.1	N-Term(iTRAQ8plex); S13(Phospho)	Y(9): 1.8; S(11): 1.8; S(13): 94.5; S(15): 1.8; S(23): 0.0; S(24): 0.0	224.468	13.06	3	3149.39	-1.36306	1.21387	1.3942	1.12026	1.24278	0.0943799
sLQSSLsIAk	AT3G19960.1	N-Term(iTRAQ8plex); S7(Phospho); K10(iTRAQ8plex)	S(1): 0.0; S(4): 0.0; S(5): 0.0; S(7): 99.9	157.671	37.07	3	1721.96	-0.730873	1.12191	1.06052	1.20981	1.13075	0.0944825
sSPLGsSDNLAk	AT1G80530.1	N-Term(iTRAQ8plex); S6(Phospho); K12(iTRAQ8plex)	S(1): 0.0; S(2): 0.0; S(6): 98.1; S(7): 1.9	230.913	32.81	3	1863.96	-2.87187	1.08172	1.02106	1.05642	1.05307	0.0945869
eLDSSNsDAIER	AT1G70410.3	N-Term(iTRAQ8plex); S7(Phospho)	S(4): 0.0; S(5): 2.0; S(7): 98.0	238.949	18.31	2	1719.77	0.249661	1.22456	1.24557	1.06011	1.17675	0.0946733
nNIAFLGQTLPTNVFAsSSSPSPR	AT3G45260.1	N-Term(iTRAQ8plex); S17(Phospho)	T(9): 0.0; T(12): 0.0; S(17): 93.9; S(18): 3.0; S(19): 3.0; S(20): 0.1; S(22): 0.1	199.804	21.9	3	2889.45	0.154501	0.910994	0.752757	0.888935	0.850895	0.0947351
nDTASEISLFNVVsPPR	AT2G16900.1	N-Term(iTRAQ8plex); S14(Phospho)	T(3): 0.0; S(5): 0.0; S(8): 0.0; S(14): 100.0	254.697	62.65	3	2230.1	-0.968303	0.922563	0.798969	0.915815	0.879116	0.0947548
vFsSNATLGFk	AT4G18010.2	N-Term(iTRAQ8plex); S3(Phospho); K11(iTRAQ8plex)	S(3): 98.1; S(4): 1.9; T(7): 0.0	183.521	29.81	3	1858.98	-5.96827	0.859285	0.770664	0.9367	0.85555	0.0948406
nEkDDASEPLPVYQQAVNGISQISFGEEENLsPk	AT1G78150.1	N-Term(iTRAQ8plex); K3(iTRAQ8plex); S32(Phospho); K34(iTRAQ8plex)	S(7): 0.0; Y(13): 0.0; S(21): 0.0; S(24): 0.0; S(32): 100.0	343.296	49.5	4	4725.35	-5.15558	1.0675	1.27125	1.26449	1.20108	0.0949593
dESGILsPFSFSR	AT4G37980.2	N-Term(iTRAQ8plex); S7(Phospho)	S(3): 0.0; S(7): 100.0; S(10): 0.0; S(12): 0.0	184.123	17.6	2	1825.86	-4.44706	0.907968	0.932144	0.977088	0.939067	0.0949829
tQALEFVNLsPk	AT3G52870.1	N-Term(iTRAQ8plex); S10(Phospho); K12(iTRAQ8plex)	T(1): 0.0; S(10): 100.0	361.934	58.45	3	2035.11	-1.37843	0.893079	0.848035	0.961526	0.90088	0.0952345
vGDGGsPk	AT3G48060.1;AT3G48050.1	N-Term(iTRAQ8plex); S6(Phospho); K8(iTRAQ8plex)	S(6): 100.0	223.997	31.51	3	1404.72	-6.86696	1.11669	1.15214	1.03724	1.10203	0.0952774
gGIsDEFSR	AT2G37050.1	N-Term(iTRAQ8plex); S4(Phospho)	S(4): 100.0; S(8): 0.0	172	14.74	2	1351.62	-1.09546	1.096	1.07572	1.21306	1.12826	0.0956483
lcPsPLSQSSk	AT2G43680.2	N-Term(iTRAQ8plex); C2(Carbamidomethyl); S4(Phospho); K11(iTRAQ8plex)	S(4): 100.0; S(7): 0.0; S(9): 0.0; S(10): 0.0	202.219	33.15	2	1891.97	-3.74943	1.07691	1.2063	1.08818	1.1238	0.0959256
vSGsGSGGGGLPLAPk	AT2G07180.1	N-Term(iTRAQ8plex); S4(Phospho); K16(iTRAQ8plex)	S(2): 0.0; S(4): 2.6; S(6): 97.4	226.412	15.15	3	2029.09	-3.14067	0.954054	0.924743	0.853611	0.910803	0.095959
tNsLALPR	AT1G42550.1	N-Term(iTRAQ8plex); S3(Phospho)	T(1): 0.0; S(3): 100.0	183.647	26.96	2	1255.67	-2.04953	0.960523	0.887606	0.948952	0.93236	0.0960404
gEAFLLNEMtsFGSQDGR	AT5G14210.1	N-Term(iTRAQ8plex); T10(Phospho); S11(Phospho)	T(10): 96.1; S(11): 96.1; S(14): 7.7	74.591	19.79	2	2423.03	-0.423185	1.14508	1.35526	1.55115	1.35049	0.0960489
vIDLGSScFETDHLcsYVQSR	AT1G73460.1;AT1G73450.1;AT3G17750.1	N-Term(iTRAQ8plex); C8(Carbamidomethyl); C15(Carbamidomethyl); S16(Phospho)	S(6): 0.0; S(7): 0.0; T(11): 0.0; S(16): 50.0; Y(17): 50.0; S(20): 0.0	207.853	25.69	3	2857.27	-3.49611	0.977494	0.906536	0.912395	0.932141	0.0963364
aLLTDYEDGLGEFGsEDR	AT1G73170.2	N-Term(iTRAQ8plex); S15(Phospho)	T(4): 0.0; Y(6): 3.6; S(15): 96.4	67.4622	6.33	2	2371.06	-0.820181	0.701056	0.875529	0.886569	0.821051	0.0966604
qELsDTsEGEVEAR	AT2G29210.1	N-Term(iTRAQ8plex); S4(Phospho); S7(Phospho)	S(4): 66.7; T(6): 66.7; S(7): 66.7	101.875	9.41	2	2013.84	1.33735	0.954353	0.963762	0.98912	0.969078	0.0966664
yLSGSIIPESTFsPk	AT5G14720.1	N-Term(iTRAQ8plex); S13(Phospho); K15(iTRAQ8plex)	Y(1): 0.0; S(3): 0.0; S(5): 0.0; S(10): 0.0; T(11): 0.0; S(13): 100.0	316.398	48.88	3	2314.21	-5.83339	0.966031	0.856771	0.871715	0.898172	0.0967282
sTsSNPADDIPLTEAk	AT2G41740.1	N-Term(iTRAQ8plex); S3(Phospho); K16(iTRAQ8plex)	S(1): 0.0; T(2): 1.0; S(3): 49.5; S(4): 49.5; T(13): 0.0	255.349	34.04	3	2334.16	-4.1002	1.03903	1.13966	1.08139	1.0867	0.0970158
lVGsLPIMR	AT5G42870.2	N-Term(iTRAQ8plex); S4(Phospho)	S(4): 100.0	178.547	12.78	2	1369.76	-0.407672	0.868591	0.965065	0.8517	0.895118	0.09712
gLTTISESSsPVk	AT3G14810.2	N-Term(iTRAQ8plex); S10(Phospho); K13(iTRAQ8plex)	T(3): 0.0; T(4): 0.0; S(6): 0.0; S(8): 0.0; S(9): 0.0; S(10): 100.0	238.648	47.41	3	1994.06	-2.23277	0.932792	0.9042	0.9763	0.937764	0.0971815
iTAELQAASsSDSk	AT5G14740.2	N-Term(iTRAQ8plex); S10(Phospho); K14(iTRAQ8plex)	T(2): 0.0; S(9): 0.9; S(10): 98.2; S(11): 0.9; S(13): 0.0	347.494	45.16	3	2096.07	-3.15246	1.04722	1.01113	1.03778	1.03205	0.0973613
nTVPEQEtPk	AT1G20450.1	N-Term(iTRAQ8plex); T8(Phospho); K10(iTRAQ8plex)	T(2): 0.0; T(8): 100.0	246.6	26.99	2	1830.94	-2.75749	0.889675	0.928086	0.775951	0.864571	0.0974133
nQPGNPNPDAEVIALsPk	AT1G14580.1	N-Term(iTRAQ8plex); S16(Phospho); K18(iTRAQ8plex)	S(16): 100.0	217.697	28.3	3	2549.33	1.92138	0.922825	0.865507	0.962259	0.916864	0.0977076
sASVGNWILEPk	AT4G24100.1	N-Term(iTRAQ8plex); S1(Phospho); K12(iTRAQ8plex)	S(1): 98.5; S(3): 1.5	247.166	28.69	3	1989.06	-3.07244	1.11805	1.06924	1.03251	1.07327	0.0978514
vHHEIDLPLNsPR	AT5G35570.1	N-Term(iTRAQ8plex); S11(Phospho)	S(11): 100.0	346.884	47.7	3	1910.98	-2.13583	0.897968	0.680292	0.843165	0.807142	0.0982443
qGsSGIVFDDR	AT1G15400.2	N-Term(iTRAQ8plex); S3(Phospho)	S(3): 100.0; S(4): 0.0	284.373	52.75	2	1564.73	-1.50634	0.866809	0.848801	0.964951	0.89352	0.098249
lGtScQF	AT2G03890.1;AT1G26270.1	N-Term(iTRAQ8plex); T3(Phospho); C5(Carbamidomethyl)	T(3): 50.0; S(4): 50.0	90.4829	24.72	2	1196.53	-2.07389	1.07935	1.19088	1.07128	1.11383	0.0982877
sAFSLDQtNSVNR	AT4G19040.1	N-Term(iTRAQ8plex); T8(Phospho)	S(1): 0.0; S(4): 1.6; T(8): 49.2; S(10): 49.2	113.476	3.79	2	1822.86	-2.55853	0.811334	0.940937	0.750236	0.834169	0.0982881
sAsASDTASk	AT1G21660.1	N-Term(iTRAQ8plex); S3(Phospho); K10(iTRAQ8plex)	S(1): 0.0; S(3): 100.0; S(5): 0.0; T(7): 0.0; S(9): 0.0	218.443	23.9	2	1612.8	-3.08439	1.316	1.87887	1.37821	1.52436	0.0986548
sLtMENENFSR	AT3G16270.1	N-Term(iTRAQ8plex); T3(Phospho)	S(1): 0.0; T(3): 100.0; S(10): 0.0	299.038	29.5	2	1711.76	-1.80459	1.06691	1.02292	1.03021	1.04001	0.0988431
kITtQPINIR	AT1G28330.1	N-Term(iTRAQ8plex); K1(iTRAQ8plex); T4(Phospho)	T(3): 50.0; T(4): 50.0	105.385	22.93	4	1872.09	-3.7371	1.07338	1.25532	1.13993	1.15621	0.0988819
nIEDIFsSGsR	AT1G59870.1	N-Term(iTRAQ8plex); S7(Phospho); S10(Phospho)	S(7): 100.0; S(8): 2.2; S(10): 97.8	198.314	12.51	2	1688.72	-2.03878	0.982435	0.953407	0.929322	0.955055	0.0995792
nSGGGGGGIEQGRsPR	AT4G02630.1	N-Term(iTRAQ8plex); S14(Phospho)	S(2): 0.0; S(14): 100.0	144.991	12.23	3	1869.88	-2.12928	0.880331	0.737672	0.911801	0.843268	0.0996759
sTGSRPLTYIPQsPk	AT2G20010.2	N-Term(iTRAQ8plex); S13(Phospho); K15(iTRAQ8plex)	S(1): 0.0; T(2): 0.0; S(4): 0.0; T(8): 0.0; Y(9): 0.0; S(13): 100.0	94.8532	3.55	3	2320.25	-0.0089999	1.34615	1.22084	1.08773	1.21824	0.0997038
dLsPISITQPk	AT5G44240.2	N-Term(iTRAQ8plex); S3(Phospho); K11(iTRAQ8plex)	S(3): 100.0; S(6): 0.0; T(8): 0.0	155.628	17.83	3	1887.04	-4.87729	0.963958	0.862282	0.841099	0.889113	0.0997463
aEVLFGEVENAsPQk	AT1G31810.1	N-Term(iTRAQ8plex); S12(Phospho); K15(iTRAQ8plex)	S(12): 100.0	113.46	10.28	3	2306.18	-5.96061	1.15282	1.0361	1.10973	1.09955	0.0999268
nDTTDEENAsSR	AT1G05500.1	N-Term(iTRAQ8plex); S10(Phospho)	T(3): 0.0; T(4): 0.0; S(10): 98.5; S(11): 1.5	185.344	37.09	2	1722.71	-2.66161	0.891502	0.669995	0.846376	0.802624	0.0999673
tNsSPGNFESPLDRPMR	AT5G54440.1	N-Term(iTRAQ8plex); S3(Phospho)	T(1): 97.1; S(3): 2.9; S(4): 0.0; S(10): 0.0	133.336	5.16	3	2289.06	0.0675498	1.10293	1.06399	1.02641	1.06444	0.100142
nLAGDVIGtR	AT5G01530.1	N-Term(iTRAQ8plex); T9(Phospho)	T(9): 100.0	260.396	31.96	2	1399.72	-1.60783	1.18797	1.05252	1.23329	1.15792	0.100695
sISSAQFFGNQNR	AT5G46750.1	N-Term(iTRAQ8plex); S1(Phospho)	S(1): 100.0; S(3): 0.0; S(4): 0.0	270.454	32.6	2	1839.87	-1.56625	1.31481	1.18895	1.08217	1.19531	0.100882
vVYVAPPRPPsPVREGSEEGSsPR	AT2G45140.1	N-Term(iTRAQ8plex); S11(Phospho); S22(Phospho)	Y(3): 0.0; S(11): 100.0; S(17): 0.2; S(21): 0.2; S(22): 99.5	257.156	26.49	3	3013.45	-0.282778	0.858951	0.838131	0.611065	0.769382	0.100883
gYQTLEsPTVEGPAQQPSNNWk	AT2G39805.2	N-Term(iTRAQ8plex); S7(Phospho); K22(iTRAQ8plex)	Y(2): 0.0; T(4): 0.1; S(7): 97.1; T(9): 2.8; S(18): 0.0	205.046	49.42	3	3119.52	-2.64364	0.876	0.957711	0.821589	0.8851	0.100905
nLEEGsDEsEkSR	AT3G51880.1	N-Term(iTRAQ8plex); S6(Phospho); S9(Phospho); K11(iTRAQ8plex)	S(6): 100.0; S(9): 100.0; S(12): 0.0	273.165	38.01	2	2248	-0.827958	1.12872	1.25276	1.07567	1.15238	0.100945
ePYPWEENEEVEQLDYGsEPEDER	AT5G52530.1	N-Term(iTRAQ8plex); S18(Phospho)	Y(3): 0.0; Y(16): 4.9; S(18): 95.1	94.8747	14.07	3	3352.4	0.0820998	0.752752	0.937517	0.845338	0.845202	0.101047
sPEHALFTkPVYDQTEQLPPAPWETQEPR	AT1G21380.1	N-Term(iTRAQ8plex); S1(Phospho); K9(iTRAQ8plex)	S(1): 100.0; T(8): 0.0; Y(12): 0.0; T(15): 0.0; T(25): 0.0	308.222	29.66	4	4080.04	0.296108	1.09867	1.1861	1.05364	1.1128	0.101127
dFSTDTDSEIGSPLsPQLR	AT1G20770.1	N-Term(iTRAQ8plex); S15(Phospho)	S(3): 0.0; T(4): 0.0; T(6): 0.0; S(8): 0.0; S(12): 0.0; S(15): 100.0	314.288	45.54	3	2449.15	1.73207	0.974499	0.886812	0.892683	0.917998	0.101331
eAMtPLSEFEDkL	AT1G56070.1	N-Term(iTRAQ8plex); T4(Phospho); K12(iTRAQ8plex)	T(4): 50.0; S(7): 50.0	115.164	29.66	3	2198.09	0.892836	1.06251	1.28111	1.23059	1.1914	0.101379
kGEDsSVEEEGEIEDAETk	AT1G43910.1	N-Term(iTRAQ8plex); K1(iTRAQ8plex); S5(Phospho); K19(iTRAQ8plex)	S(5): 50.0; S(6): 50.0; T(18): 0.0	164.587	4.36	4	3073.47	-3.92855	1.06209	1.0644	1.16326	1.09659	0.101385
vTLVPPSDsPELSPINTPk	AT1G08820.1	N-Term(iTRAQ8plex); S9(Phospho); K19(iTRAQ8plex)	T(2): 0.0; S(7): 50.0; S(9): 50.0; S(13): 0.0; T(17): 0.0	222.479	32.57	3	2679.44	-2.09675	1.0146	1.0447	1.06276	1.04069	0.101385
fNQPGDLEPPSLIADEDsPVQk	AT5G09850.1	N-Term(iTRAQ8plex); S18(Phospho); K22(iTRAQ8plex)	S(11): 0.0; S(18): 100.0	492.52	85.07	3	3084.54	0.913197	0.94606	0.928282	0.839621	0.904654	0.101397
lEYSsSGR	AT5G48800.1	N-Term(iTRAQ8plex); S5(Phospho)	Y(3): 0.0; S(4): 0.0; S(5): 50.0; S(6): 50.0	111.779	4.75	2	1282.6	-0.293452	1.19433	1.05239	1.1106	1.11911	0.101697
nQtSPESIEADk	AT5G01310.1	N-Term(iTRAQ8plex); T3(Phospho); K12(iTRAQ8plex)	T(3): 49.2; S(4): 49.2; S(7): 1.6	101.28	3.53	3	2006.99	-0.208579	0.938581	0.80125	0.903301	0.881044	0.101842
vSESSGALSLQSGsEGNSPFIR	AT2G04880.2	N-Term(iTRAQ8plex); S14(Phospho)	S(2): 0.0; S(4): 0.0; S(5): 0.0; S(9): 4.1; S(12): 91.5; S(14): 4.1; S(18): 0.2	86.8334	8.72	3	2593.25	0.84148	1.94227	1.21174	1.71274	1.62225	0.102079
eQGDDDSSPNsPNDR	AT3G58640.1	N-Term(iTRAQ8plex); S11(Phospho)	S(7): 0.0; S(8): 0.0; S(11): 99.9	151.97	28.94	2	2016.8	-5.12046	1.28927	1.11104	1.11215	1.17082	0.10213
tIDsPGQEETGMTGVSk	AT2G32080.2	N-Term(iTRAQ8plex); S4(Phospho); K17(iTRAQ8plex)	T(1): 0.0; S(4): 100.0; T(10): 0.0; T(13): 0.0; S(16): 0.0	406.8	75.19	3	2425.17	-1.19636	1.07874	1.21709	1.08881	1.12821	0.102436
gEGAGLGsLSDMDDLATTFAk	AT3G22270.1	N-Term(iTRAQ8plex); S8(Phospho); K21(iTRAQ8plex)	S(8): 100.0; S(10): 0.0; T(17): 0.0; T(18): 0.0	142.927	18.21	3	2744.31	-7.81136	1.11621	1.07788	1.24676	1.14695	0.102701
vAMSLPsPk	AT4G14365.1	N-Term(iTRAQ8plex); S7(Phospho); K9(iTRAQ8plex)	S(4): 0.0; S(7): 100.0	175.777	22.47	2	1617.89	-1.28163	0.898309	0.971955	0.871969	0.914078	0.10289
nAsTSSLk	AT4G17260.1	N-Term(iTRAQ8plex); S3(Phospho); K8(iTRAQ8plex)	S(3): 98.6; T(4): 1.4; S(5): 0.0; S(6): 0.0	171.383	24.88	3	1495.8	-0.40046	1.41112	1.2171	1.1165	1.24824	0.102926
dLTAVGsPENAPAk	AT1G12000.1	N-Term(iTRAQ8plex); S7(Phospho); K14(iTRAQ8plex)	T(3): 3.1; S(7): 96.9	154.176	13.97	3	2058.07	0.236197	1.21313	1.36253	1.09372	1.22312	0.103025
iDTLTPQDsPQRV	AT5G67220.1	N-Term(iTRAQ8plex); S9(Phospho)	T(3): 0.0; T(5): 0.0; S(9): 100.0	107.5	9.81	2	1853.93	-0.330492	0.933901	0.872293	0.761907	0.856033	0.10351
iLSQMLsQk	AT5G47910.1	N-Term(iTRAQ8plex); S7(Phospho); K9(iTRAQ8plex)	S(3): 0.0; S(7): 100.0	153.558	29.32	3	1735.96	-2.11706	1.29968	1.06456	1.2486	1.20428	0.103534
rsPTAPAk	AT1G15280.1	N-Term(iTRAQ8plex); S2(Phospho); K8(iTRAQ8plex)	S(2): 100.0; T(4): 0.0	161.913	21.14	3	1515.85	-3.24448	1.03883	1.11045	1.16574	1.105	0.103706
nISGAsSPSPSR	AT3G10980.1	N-Term(iTRAQ8plex); S6(Phospho)	S(3): 97.6; S(6): 2.4; S(7): 0.1; S(9): 0.0; S(11): 0.0	120.343	14.16	2	1543.73	-5.57631	0.955789	0.804661	0.862286	0.874245	0.103861
sTsDLGASPITDDcPFNDHSR	AT1G27850.1	N-Term(iTRAQ8plex); S3(Phospho); C14(Carbamidomethyl)	S(1): 1.2; T(2): 49.4; S(3): 49.4; S(8): 0.0; T(11): 0.0; S(20): 0.0	263.507	53.87	3	2676.15	-0.0881699	0.958084	0.81121	0.810496	0.85993	0.103968
fTDHDLDVVQNPTsPSQDSSSLALR	AT5G28300.1	N-Term(iTRAQ8plex); S14(Phospho)	T(2): 0.0; T(13): 100.0; S(14): 0.0; S(16): 0.0; S(19): 0.0; S(20): 0.0; S(21): 0.0	303.115	55.73	3	3113.48	0.674662	0.948975	0.826717	0.913457	0.896383	0.103996
kVsGPLDSSGLMk	AT1G16860.1	N-Term(iTRAQ8plex); K1(iTRAQ8plex); S3(Phospho); K13(iTRAQ8plex)	S(3): 100.0; S(8): 0.0; S(9): 0.0	218.971	38.1	4	2311.29	1.49143	1.13137	1.02915	1.13243	1.09765	0.10416
sFVVEEsDDDmDETEEVkPk	AT4G22670.1	N-Term(iTRAQ8plex); S7(Phospho); M11(Oxidation); K18(iTRAQ8plex); K20(iTRAQ8plex)	S(1): 0.0; S(7): 100.0; T(14): 0.0	338.428	58.58	4	3336.58	-2.04335	1.04687	1.16347	1.08339	1.09791	0.104628
aPDHADYVIsPSFGR	AT4G34860.1	N-Term(iTRAQ8plex); S10(Phospho)	Y(7): 0.1; S(10): 97.5; S(12): 2.5	112.279	19.43	2	2015.95	-0.823808	1.14358	1.03142	1.10621	1.09374	0.104657
qkAEsDsEEEEIIDELPR	AT4G37090.1	N-Term(iTRAQ8plex); K2(iTRAQ8plex); S5(Phospho); S7(Phospho)	S(5): 100.0; S(7): 100.0	223.488	34.61	3	2885.31	-6.18979	1.02885	1.13674	1.11365	1.09308	0.104973
nEIDDGsDQDVYR	AT4G06634.2	N-Term(iTRAQ8plex); S7(Phospho)	S(7): 100.0; Y(12): 0.0	198.211	35.18	2	1909.81	-0.733003	1.09623	1.11921	1.02524	1.08023	0.105052
sGSsTPVNTVPENDGAk	AT3G61050.1	N-Term(iTRAQ8plex); S1(Phospho); S4(Phospho); K17(iTRAQ8plex)	S(1): 99.7; S(3): 0.4; S(4): 49.9; T(5): 49.9; T(9): 0.0	131.432	8.05	3	2428.12	-3.90935	1.05898	1.0917	1.19335	1.11468	0.105172
aDtssDEEDDLk	AT1G80930.1	N-Term(iTRAQ8plex); T3(Phospho); S4(Phospho); S5(Phospho); K12(iTRAQ8plex)	T(3): 100.0; S(4): 100.0; S(5): 100.0	242.695	33.65	2	2172.85	-1.01954	1.07885	1.21378	1.33403	1.20889	0.105213
dNNTPSQSIISsSTSTMQNLk	AT1G20200.1	N-Term(iTRAQ8plex); S12(Phospho); K21(iTRAQ8plex)	T(4): 0.0; S(6): 0.0; S(8): 0.0; S(11): 1.1; S(12): 48.8; S(13): 48.8; T(14): 1.1; S(15): 0.0; T(16): 0.0	289.623	74.25	3	2941.43	-3.19815	1.03254	1.02976	1.08202	1.0481	0.105265
kEEVIEEVAsPk	AT3G57150.1	N-Term(iTRAQ8plex); K1(iTRAQ8plex); S10(Phospho); K12(iTRAQ8plex)	S(10): 100.0	233.477	29.73	4	2350.29	-7.19171	0.860226	0.967876	0.847694	0.891932	0.105275
lTGMsFR	AT1G13440.1	N-Term(iTRAQ8plex); S5(Phospho)	T(2): 1.6; S(5): 98.4	125.396	9.6	2	1195.58	-0.0484318	1.40449	1.19897	1.11907	1.24084	0.105278
qEsTDSLAVGsPPkSEGR	AT1G59710.1	N-Term(iTRAQ8plex); S3(Phospho); S11(Phospho); K14(iTRAQ8plex)	S(3): 4.3; T(4): 0.2; S(6): 95.5; S(11): 4.3; S(15): 95.7	146.806	17.35	3	2613.24	-0.870614	0.879308	0.974427	0.886993	0.913576	0.105285
lESPIDPSTcASPSRSDDAsSIPQTTFAGR	AT1G03370.1	N-Term(iTRAQ8plex); C10(Carbamidomethyl); S20(Phospho)	S(3): 0.0; S(8): 2.5; T(9): 2.5; S(12): 2.5; S(14): 0.2; S(16): 0.2; S(20): 2.5; S(21): 2.5; T(25): 43.6; T(26): 43.6	86.6728	9.81	3	3534.63	-2.94761	0.686657	0.923992	0.637344	0.749331	0.105287
kEEQIELMsEGEAIVDDGSNk	AT4G30480.3	N-Term(iTRAQ8plex); K1(iTRAQ8plex); S9(Phospho); K21(iTRAQ8plex)	S(9): 100.0; S(19): 0.0	233.431	29.04	4	3313.66	-0.0408324	1.05114	1.01695	1.0222	1.0301	0.105397
fDDEYDsDEITEDVPR	AT4G25070.1	N-Term(iTRAQ8plex); S7(Phospho)	Y(5): 0.0; S(7): 100.0; T(11): 0.0	333.167	90.46	2	2328.96	-2.88967	0.832636	0.940948	0.93183	0.901805	0.105403
sNsSSSSSSDEEGEDGEk	AT1G20450.1	N-Term(iTRAQ8plex); S3(Phospho); K18(iTRAQ8plex)	S(1): 0.1; S(3): 96.9; S(4): 2.9; S(5): 0.1; S(6): 0.0; S(7): 0.0; S(8): 0.0; S(9): 0.0	159.663	19.19	3	2506.05	-0.643116	1.09971	1.44288	1.30292	1.28184	0.105534
eEsPGPsGGGSVSPFNSSGk	AT2G38610.1	N-Term(iTRAQ8plex); S3(Phospho); S7(Phospho); K20(iTRAQ8plex)	S(3): 100.0; S(7): 100.0; S(11): 0.0; S(13): 0.0; S(17): 0.0; S(18): 0.0	157.592	13.98	3	2632.17	-2.50966	1.18817	1.07901	1.06431	1.1105	0.105576
sLPITsYSSR	AT1G66880.1	N-Term(iTRAQ8plex); S6(Phospho)	S(1): 0.0; T(5): 1.0; S(6): 49.0; Y(7): 49.0; S(8): 1.0; S(9): 0.0	133.535	7.53	2	1494.75	-0.179622	1.0786	1.04023	1.02213	1.04699	0.105945
mHPAESVAsPVSHR	AT3G01090.1	N-Term(iTRAQ8plex); M1(Oxidation); S9(Phospho)	S(6): 0.0; S(9): 100.0; S(12): 0.0	196.933	36.08	3	1904.9	-1.79075	0.922242	0.883597	0.973556	0.926465	0.105959
eQAVWALGNVAGDsPR	AT3G06720.1	N-Term(iTRAQ8plex); S14(Phospho)	S(14): 100.0	340.244	47.63	3	2053.99	-3.78923	1.03883	1.01876	1.07086	1.04282	0.105964
eSLTAWGPDDPFtPTGAQNSSAk	AT1G19370.1	N-Term(iTRAQ8plex); T13(Phospho); K23(iTRAQ8plex)	S(2): 0.0; T(4): 0.0; T(13): 98.6; T(15): 1.4; S(20): 0.0; S(21): 0.0	204.045	52.5	3	3065.45	-6.23648	0.965308	0.952748	0.892945	0.937	0.105977
aTsPQPDGPTAGGSLk	AT1G10290.1	N-Term(iTRAQ8plex); S3(Phospho); K16(iTRAQ8plex)	T(2): 1.7; S(3): 98.3; T(10): 0.0; S(14): 0.0	315.869	61.13	3	2172.11	-2.51211	1.10409	1.09572	1.02173	1.07384	0.105987
gNPLLNTPTsFSVk	AT3G13200.1	N-Term(iTRAQ8plex); S10(Phospho); K14(iTRAQ8plex)	T(7): 49.1; T(9): 1.7; S(10): 49.1; S(12): 0.1	100.982	9.58	3	2163.16	-3.88633	0.895912	0.956884	0.96414	0.938978	0.106075
lDEItSDDDQFYk	AT5G64813.1	N-Term(iTRAQ8plex); T5(Phospho); K13(iTRAQ8plex)	T(5): 50.0; S(6): 50.0; Y(12): 0.0	170.709	35.42	2	2277.08	-0.971784	1.03248	1.09636	1.14369	1.09084	0.106167
aTQtVEDSSR	ATCG00710.1	N-Term(iTRAQ8plex); T4(Phospho)	T(2): 0.0; T(4): 100.0; S(8): 0.0; S(9): 0.0	273.848	30.7	2	1477.68	-0.97702	0.960303	0.962106	0.897239	0.939883	0.106191
mTEAGPIDLIDDDNsDEEGGIDk	AT1G15440.2	N-Term(iTRAQ8plex); M1(Oxidation); S15(Phospho); K23(iTRAQ8plex)	T(2): 0.0; S(15): 100.0	163.211	29.57	3	3153.43	1.99845	1.07579	1.29883	1.36601	1.24688	0.106453
sLsEIsEVDAVR	AT1G56230.2	N-Term(iTRAQ8plex); S3(Phospho); S6(Phospho)	S(1): 0.1; S(3): 100.0; S(6): 99.9	89.7971	8.52	2	1768.8	-2.7745	1.03427	1.05421	1.11422	1.06756	0.106605
gTEtEEDDLIGTELQGPSAADAAk	AT1G19870.1	N-Term(iTRAQ8plex); T4(Phospho); K24(iTRAQ8plex)	T(2): 50.0; T(4): 50.0; T(12): 0.0; S(18): 0.0	331.904	54.67	3	3106.5	0.830542	1.03198	1.07017	1.02187	1.04134	0.106685
aDPVMAsP	AT4G26760.1	N-Term(iTRAQ8plex); S7(Phospho)	S(7): 100.0	220.506	61.61	2	1171.54	-1.50598	1.02202	1.10651	1.08497	1.07117	0.106903
sYsPGYEGAAAAAPDRDR	AT3G55460.1	N-Term(iTRAQ8plex); S1(Phospho); S3(Phospho)	S(1): 95.4; Y(2): 4.8; S(3): 99.8; Y(6): 0.0	150.946	15.36	3	2317.98	0.53567	0.742225	0.934476	0.853855	0.843519	0.106912
sSsPGYVGSYSVNk	AT3G07810.1	N-Term(iTRAQ8plex); S3(Phospho); K14(iTRAQ8plex)	S(1): 0.1; S(2): 2.8; S(3): 97.1; Y(6): 0.0; S(9): 0.0; Y(10): 0.0; S(11): 0.0	212.624	19.43	3	2120.04	-6.43668	0.912038	0.966657	0.9672	0.948632	0.106916
aLsFVGGNGGGk	AT3G53390.1	N-Term(iTRAQ8plex); S3(Phospho); K12(iTRAQ8plex)	S(3): 100.0	188.144	28.37	3	1751.9	-16.614	2.07992	1.2295	2.08586	1.79843	0.106958
sSANTtDTSPPPSPAALR	AT4G00450.1	N-Term(iTRAQ8plex); T6(Phospho)	S(1): 14.3; S(2): 14.3; T(5): 14.3; T(6): 14.3; T(8): 14.3; S(9): 14.3; S(13): 14.3	0	12.59	3	2154.04	-0.151507	0.521053	0.698843	0.888022	0.70264	0.106969
eAPAAEAEksVSVk	AT1G72150.1	N-Term(iTRAQ8plex); K9(iTRAQ8plex); S10(Phospho); K14(iTRAQ8plex)	S(10): 50.0; S(12): 50.0	88.9765	10.14	4	2408.32	-0.681035	2.00264	1.33858	1.41847	1.58656	0.107243
aLPVEVDQIPTALPVsFSSLR	AT4G34390.1	N-Term(iTRAQ8plex); S16(Phospho)	T(11): 0.0; S(16): 97.9; S(18): 2.0; S(19): 0.0	337.76	45.67	3	2623.42	4.07191	0.845865	0.958432	0.918666	0.907655	0.107271
dGGQTATTSGLDDSsPTVSQR	AT3G48195.1	N-Term(iTRAQ8plex); S15(Phospho)	T(5): 94.4; T(7): 4.6; T(8): 0.2; S(9): 0.2; S(14): 0.2; S(15): 0.2; T(17): 0.0; S(19): 0.0	80.3202	22.53	3	2464.11	-3.17066	1.02055	1.08713	1.05369	1.05379	0.107482
lPAEIMGEDsEEEGTR	AT5G25040.1	N-Term(iTRAQ8plex); S10(Phospho)	S(10): 100.0; T(15): 0.0	257.32	54.67	2	2146.95	-1.17187	0.760839	0.914803	0.90569	0.860444	0.107504
fTSQEsLPR	AT4G22980.1	N-Term(iTRAQ8plex); S6(Phospho)	T(2): 0.0; S(3): 0.0; S(6): 100.0	184.413	13.78	2	1448.71	-2.64281	0.962331	0.817188	0.82552	0.868346	0.107526
aAPsTPTGTSSGYSASSGFR	AT3G53390.1	N-Term(iTRAQ8plex); S4(Phospho)	S(4): 48.6; T(5): 48.6; T(7): 0.1; T(9): 0.0; S(10): 0.1; S(11): 0.1; Y(13): 0.1; S(14): 0.1; S(16): 0.1; S(17): 2.1	73.2564	11.68	2	2273.04	1.3715	0.84122	0.921843	0.704372	0.822479	0.107603
mQsFQR	AT5G64220.1	N-Term(iTRAQ8plex); S3(Phospho)	S(3): 100.0	139.273	8.13	2	1180.55	-0.317528	1.02009	1.09737	1.07523	1.06423	0.107675
aLTVVEkPVEEPAPAkPAsASLDR	AT3G61260.1	N-Term(iTRAQ8plex); K7(iTRAQ8plex); K16(iTRAQ8plex); S19(Phospho)	T(3): 0.0; S(19): 99.9; S(21): 0.1	306.232	21.9	4	3467.92	-2.18388	1.13684	1.38036	1.14805	1.22175	0.107794
cIPQVNsEEELQSTLVNNSAR	AT1G34190.1	N-Term(iTRAQ8plex); C1(Carbamidomethyl); S7(Phospho)	S(7): 100.0; S(13): 0.0; T(14): 0.0; S(19): 0.0	109.115	13.79	3	2772.28	-12.7853	0.845332	0.880414	0.636204	0.787317	0.108046
sDsNAPLFNmEDIDEGFEGYDDER	AT4G32410.1	N-Term(iTRAQ8plex); S3(Phospho); M10(Oxidation)	S(1): 2.9; S(3): 97.1; Y(20): 0.0	215.097	48.82	3	3165.29	2.7939	0.730857	0.77159	0.945825	0.816091	0.108063
fSYNSYPDsAEssPR	AT5G09620.1	N-Term(iTRAQ8plex); S9(Phospho); S12(Phospho); S13(Phospho)	S(2): 0.0; Y(3): 0.0; S(5): 0.0; Y(6): 0.0; S(9): 100.0; S(12): 100.0; S(13): 100.0	249.289	20.29	2	2250.83	-1.13825	0.930958	0.958152	0.856431	0.91518	0.108068
yAPANsPPLPR	AT4G28990.1	N-Term(iTRAQ8plex); S6(Phospho)	Y(1): 0.0; S(6): 100.0	173.812	10.94	2	1566.8	-0.347977	0.96425	0.938848	0.875165	0.926088	0.108075
qWSESSNSTEATsPAMsPAHR	AT3G48860.2	N-Term(iTRAQ8plex); S13(Phospho); S17(Phospho)	S(3): 0.0; S(5): 0.0; S(6): 0.0; S(8): 0.4; T(9): 0.4; T(12): 5.8; S(13): 93.4; S(17): 100.0	149.311	16.13	3	2725.11	-4.79232	0.850714	0.742864	0.936912	0.843497	0.108169
eDLSELYREDLsDVETS	AT1G25260.1	N-Term(iTRAQ8plex); S12(Phospho)	S(4): 0.0; Y(7): 0.0; S(12): 100.0; T(16): 0.0; S(17): 0.0	359.422	36.16	2	2384.07	-0.407365	1.05322	1.127	1.21786	1.1327	0.108236
gsGGGGGHR	AT2G21660.2	N-Term(iTRAQ8plex); S2(Phospho)	S(2): 100.0	150.139	23.95	3	1125.51	-2.55069	0.750092	0.527257	0.874249	0.717199	0.108307
aTsALSEAk	AT2G30930.1	N-Term(iTRAQ8plex); S3(Phospho); K9(iTRAQ8plex)	T(2): 0.0; S(3): 100.0; S(6): 0.0	199.857	33.19	2	1565.84	-2.64107	1.19433	1.20791	1.04188	1.14804	0.108602
gDANSPPPESSSsPATk	AT1G43900.1	N-Term(iTRAQ8plex); S13(Phospho); K17(iTRAQ8plex)	S(5): 4.0; S(10): 4.0; S(11): 4.0; S(12): 4.0; S(13): 83.8; T(16): 0.2	79.498	0.73	3	2317.12	-0.493914	1.07636	1.03098	1.12933	1.07889	0.108962
iDDTAtSENEVTEIEk	AT5G01400.1	N-Term(iTRAQ8plex); T6(Phospho); K16(iTRAQ8plex)	T(4): 0.1; T(6): 48.8; S(7): 48.8; T(12): 2.3	89.5112	10.85	3	2482.2	-2.5563	1.34344	1.08285	1.41681	1.28103	0.109134
sVtPDSSk	AT4G30160.1	N-Term(iTRAQ8plex); T3(Phospho); K8(iTRAQ8plex)	S(1): 0.1; T(3): 99.9; S(6): 0.0; S(7): 0.0	99.2625	14.88	3	1508.78	-2.64961	1.02322	1.10861	1.11635	1.08273	0.109191
gEPNVsYIcSR	AT1G09840.1	N-Term(iTRAQ8plex); S6(Phospho); C9(Carbamidomethyl)	S(6): 100.0; Y(7): 0.0; S(10): 0.0	289.141	28.41	2	1665.76	-0.387088	1.30683	1.10852	1.11958	1.17831	0.109267
vQGEVAsQScAVsPR	AT4G00930.1	N-Term(iTRAQ8plex); S7(Phospho); C10(Carbamidomethyl); S13(Phospho)	S(7): 50.0; S(9): 50.0; S(13): 100.0	153.427	18.67	2	2038.89	-1.11935	1.12006	1.16893	1.03534	1.10811	0.109344
aFsESDIQTLGTGNTGLVQSQLDR	AT4G27900.1	N-Term(iTRAQ8plex); S3(Phospho)	S(3): 100.0; S(5): 0.0; T(9): 0.0; T(12): 0.0; T(15): 0.0; S(20): 0.0	293.213	60.4	2	2921.43	2.13134	0.956337	0.796934	0.862269	0.871847	0.109359
kIsGPLDYSGsMk	AT1G78880.1	N-Term(iTRAQ8plex); K1(iTRAQ8plex); S3(Phospho); S11(Phospho); K13(iTRAQ8plex)	S(3): 100.0; Y(8): 0.0; S(9): 1.8; S(11): 98.2	226.177	19.59	3	2455.24	-4.67628	1.12724	1.45076	1.22032	1.26611	0.109535
sLtMPAAVsPGTPTTPTTPTTPR	AT1G28330.1	N-Term(iTRAQ8plex); T3(Phospho); S9(Phospho)	S(1): 50.0; T(3): 50.0; S(9): 0.1; T(12): 0.0; T(14): 0.1; T(15): 0.1; T(17): 24.9; T(18): 24.9; T(20): 24.9; T(21): 24.9	79.1655	16.35	3	2746.3	-2.30001	1.22103	1.11238	1.05988	1.1311	0.109847
nSPmGFGsESGAELEk	AT5G52310.1	N-Term(iTRAQ8plex); M4(Oxidation); S8(Phospho); K16(iTRAQ8plex)	S(2): 0.0; S(8): 50.0; S(10): 50.0	142.32	29.57	3	2344.1	-0.744941	0.913675	0.877879	0.974593	0.922049	0.10995
vTTPSEEDSNNGLPVQQPGtPNQR	AT1G52200.1	N-Term(iTRAQ8plex); T20(Phospho)	T(2): 0.0; T(3): 0.0; S(5): 0.0; S(9): 0.0; T(20): 100.0	294.44	45.34	3	2949.38	-2.08499	0.984492	0.937739	0.921538	0.947923	0.110075
nFRPEsLLGEGGFGcVFk	AT3G28690.1	N-Term(iTRAQ8plex); S6(Phospho); C15(Carbamidomethyl); K18(iTRAQ8plex)	S(6): 100.0	150.572	14.63	3	2702.36	-2.52536	1.03857	1.18252	1.12456	1.11522	0.110346
vIDAsPk	AT3G53500.1	N-Term(iTRAQ8plex); S5(Phospho); K7(iTRAQ8plex)	S(5): 100.0	259.689	28.26	3	1417.79	-1.75757	1.04762	1.14417	1.05944	1.08375	0.11041
qMsINSVPk	AT1G08420.2;AT2G27210.2	N-Term(iTRAQ8plex); S3(Phospho); K9(iTRAQ8plex)	S(3): 100.0; S(6): 0.0	154.923	16.2	2	1691.9	0.2758	0.938691	0.983474	0.917624	0.946596	0.110666
sAAFEIAFQsPANR	AT1G33240.1	N-Term(iTRAQ8plex); S10(Phospho)	S(1): 0.0; S(10): 100.0	271.666	49.67	2	1892.91	-3.37253	1.36692	1.08129	1.23234	1.22685	0.110723
sGNNEGAtESPAVk	AT4G00238.1	N-Term(iTRAQ8plex); T8(Phospho); K14(iTRAQ8plex)	S(1): 0.0; T(8): 50.0; S(10): 50.0	125.18	16.23	2	2049.01	0.358245	1.09352	1.23265	1.0785	1.13489	0.11078
fNSIsLk	AT3G57530.1;AT3G51850.1;AT5G19450.1;AT5G12480.2	N-Term(iTRAQ8plex); S5(Phospho); K7(iTRAQ8plex)	S(3): 0.0; S(5): 100.0	131.949	32.12	3	1496.83	0.568111	1.06414	1.03952	1.13661	1.08009	0.1108
sDssSSSSSEEEGSDGEk	AT1G76180.1	N-Term(iTRAQ8plex); S3(Phospho); S4(Phospho); K18(iTRAQ8plex)	S(1): 0.0; S(3): 96.2; S(4): 27.0; S(5): 24.8; S(6): 24.8; S(7): 24.8; S(8): 1.2; S(9): 1.2; S(14): 0.0	140.851	14.37	3	2559.01	-1.57864	1.25086	1.27419	1.05307	1.19271	0.110879
iSGVSAEGSGVIVEGSAPITEEAVAtPPAADSk	AT1G30230.1	N-Term(iTRAQ8plex); T26(Phospho); K33(iTRAQ8plex)	S(2): 0.0; S(5): 0.0; S(9): 0.0; S(16): 0.0; T(20): 0.0; T(26): 100.0; S(32): 0.0	311.854	66.6	4	3784.92	-5.05157	0.96846	0.910552	0.965643	0.948218	0.11091
fSTSPsIIDR	AT1G72790.1	N-Term(iTRAQ8plex); S6(Phospho)	S(2): 0.0; T(3): 0.0; S(4): 0.0; S(6): 100.0	216.5	13.86	2	1506.75	-3.59413	1.18178	1.03598	1.13837	1.11871	0.110931
lIPSLQVVEGVAsPNk	AT3G04740.1	N-Term(iTRAQ8plex); S13(Phospho); K16(iTRAQ8plex)	S(4): 0.0; S(13): 100.0	97.1111	20.05	3	2339.32	-0.581726	1.33374	1.94494	1.36195	1.54688	0.111015
aIAFSDEIItPPPQR	AT1G68790.1	N-Term(iTRAQ8plex); T10(Phospho)	S(5): 0.0; T(10): 100.0	159.414	16.56	3	2039.06	2.2438	0.837325	0.662317	0.905073	0.801572	0.111131
aVDSLPLPRPsSSEVR	AT3G07660.1	N-Term(iTRAQ8plex); S11(Phospho)	S(4): 0.0; S(11): 33.3; S(12): 33.3; S(13): 33.3	160.322	19.19	2	2094.09	-1.61355	0.899962	0.974398	0.869641	0.914667	0.111253
tNVttQVR	AT5G10290.1	N-Term(iTRAQ8plex); T4(Phospho); T5(Phospho)	T(1): 0.0; T(4): 100.0; T(5): 100.0	140.444	19.25	2	1382.64	-1.16224	1.01732	1.03585	1.06763	1.04027	0.111308
qYYPsQDESmSPTSVR	AT2G35110.2	N-Term(iTRAQ8plex); S5(Phospho); M10(Oxidation)	Y(2): 1.1; Y(3): 24.2; S(5): 24.2; S(9): 24.2; S(11): 24.2; T(13): 1.1; S(14): 1.1	52.7213	5.4	2	2274.98	-4.23631	1.13642	1.0261	1.11843	1.09365	0.111356
tDDGQEQVLVkDDsPTAVEEASVEEk	AT4G17330.1	N-Term(iTRAQ8plex); K11(iTRAQ8plex); S14(Phospho); K26(iTRAQ8plex)	T(1): 0.0; S(14): 50.0; T(16): 50.0; S(22): 0.0	207.122	22.37	5	3810.89	-1.71272	0.950281	0.822077	0.753309	0.841889	0.111423
hIEDTWMQELNANRPAtPTR	AT1G08420.2	N-Term(iTRAQ8plex); T17(Phospho)	T(5): 0.0; T(17): 97.5; T(19): 2.5	277.851	37.32	4	2764.31	-2.92842	0.931483	0.750297	0.877123	0.852968	0.111447
sDsSSSSSSEEEGSDGEk	AT1G76180.1	N-Term(iTRAQ8plex); S3(Phospho); K18(iTRAQ8plex)	S(1): 97.4; S(3): 2.5; S(4): 0.1; S(5): 0.0; S(6): 0.0; S(7): 0.0; S(8): 0.0; S(9): 0.0; S(14): 0.0	185.238	30.46	3	2479.04	-1.64514	1.37436	1.67746	1.16658	1.40613	0.111521
tDAPsEGGEGSGSR	AT1G48410.1	N-Term(iTRAQ8plex); S5(Phospho)	T(1): 0.0; S(5): 100.0; S(11): 0.0; S(13): 0.0	143.304	27.36	2	1690.72	-0.435958	0.854979	0.383426	0.64185	0.626752	0.111537
sAQMAEDSDTcLLNksPTANDSNGSESVIGVk	AT4G28080.1	N-Term(iTRAQ8plex); C11(Carbamidomethyl); K15(iTRAQ8plex); S16(Phospho); K32(iTRAQ8plex)	S(1): 0.0; S(8): 0.0; T(10): 0.0; S(16): 85.9; T(18): 3.5; S(22): 3.5; S(25): 3.5; S(27): 3.5	255.483	33.78	5	4318.05	-10.3538	1.20581	1.21485	1.0416	1.15409	0.111601
sAVFNQFQQQQQQQQSMLSPINtSFSSPk	AT2G41900.1	N-Term(iTRAQ8plex); T23(Phospho); K29(iTRAQ8plex)	S(1): 0.0; S(16): 16.7; S(19): 16.7; T(23): 16.7; S(24): 16.7; S(26): 16.7; S(27): 16.7	79.4356	21.54	4	4001.97	-0.271564	0.844431	0.767665	0.481547	0.697881	0.111638
gFVPFVPGSPTERssHDLSkP	AT3G05030.2	N-Term(iTRAQ8plex); S14(Phospho); S15(Phospho); K20(iTRAQ8plex)	S(9): 1.7; T(11): 1.7; S(14): 12.5; S(15): 92.0; S(19): 92.0	79.4941	22.69	4	3009.46	-2.93908	0.832261	0.956513	0.778448	0.855741	0.111656
aLVPGcGGGHDVVAMAsPER	AT2G43910.1	N-Term(iTRAQ8plex); C6(Carbamidomethyl); S17(Phospho)	S(17): 100.0	227.05	14.83	3	2364.11	-0.151632	1.09511	1.05145	1.02377	1.05677	0.11179
sGPIPGAPSR	AT1G16860.1	N-Term(iTRAQ8plex); S1(Phospho)	S(1): 100.0; S(9): 0.0	199.279	17.84	2	1322.67	-4.13847	0.973279	0.949936	0.900268	0.941161	0.111854
iGIWQYGDIEsDDEDTGPAR	AT5G07350.1	N-Term(iTRAQ8plex); S11(Phospho)	Y(6): 0.0; S(11): 100.0; T(16): 0.0	497.18	79.36	2	2621.17	-0.800936	0.928095	0.964393	0.980481	0.957656	0.111856
kVRsGsPGSGGGGGGNyPk	AT1G76580.1	K1(iTRAQ8plex); N-Term(iTRAQ8plex); S4(Phospho); S6(Phospho); Y17(Phospho); K19(iTRAQ8plex)	S(4): 99.7; S(6): 99.7; S(9): 0.7; Y(17): 100.0	125.835	13.79	4	2871.37	0.57242	1.13669	1.53567	1.28276	1.31837	0.111945
nTGRVsPAVDPPsPR	AT1G80180.1	N-Term(iTRAQ8plex); S6(Phospho); S13(Phospho)	T(2): 0.1; S(6): 99.9; S(13): 100.0	288.537	31.61	2	2013.95	0.839285	0.989128	0.943363	0.955204	0.962565	0.112093
lSDsDEEESEk	AT5G62190.1	N-Term(iTRAQ8plex); S4(Phospho); K11(iTRAQ8plex)	S(2): 0.0; S(4): 100.0; S(9): 0.0	272.037	37.59	2	1955.89	-0.55536	1.07946	1.26695	1.11986	1.15543	0.112191
aSFTSSLsNFQR	AT2G25730.1	N-Term(iTRAQ8plex); S8(Phospho)	S(2): 0.0; T(4): 0.0; S(5): 0.0; S(6): 0.1; S(8): 99.9	186.118	34.78	2	1728.82	-1.56321	1.03544	1.05714	1.12307	1.07188	0.112204
gSIDDDsEDEWVEVDsDEELAAEEASDSLSk	AT4G31420.1	N-Term(iTRAQ8plex); S7(Phospho); S16(Phospho); K31(iTRAQ8plex)	S(2): 0.0; S(7): 100.0; S(16): 100.0; S(26): 0.0; S(28): 0.0; S(30): 0.0	272.915	78.75	3	4139.74	1.6513	1.01662	1.05645	1.0815	1.05152	0.112236
dLIVDtDEEk	AT3G12810.1	N-Term(iTRAQ8plex); T6(Phospho); K10(iTRAQ8plex)	T(6): 100.0	123.309	11.98	2	1864.94	-2.3785	1.1414	1.22368	1.04859	1.13789	0.112314
fDNYGPNsESDGDQPIDk	AT2G19710.1	N-Term(iTRAQ8plex); S8(Phospho); K18(iTRAQ8plex)	Y(4): 0.0; S(8): 50.0; S(10): 50.0	145.718	14.72	3	2686.22	3.06538	1.11609	1.20273	1.04776	1.12219	0.112408
dESFDEAVLDsPEVk	AT1G13360.3	N-Term(iTRAQ8plex); S11(Phospho); K15(iTRAQ8plex)	S(3): 0.0; S(11): 100.0	181.982	23.24	3	2368.13	-3.85483	0.95485	0.774564	0.840708	0.856707	0.112666
nHsEDEDEEQVD	AT5G54730.1	N-Term(iTRAQ8plex); S3(Phospho)	S(3): 100.0	321.91	30.23	2	1829.69	-4.70655	1.02972	1.08627	1.13717	1.08439	0.112815
qAsEsPSSTk	AT3G06400.1	N-Term(iTRAQ8plex); S3(Phospho); S5(Phospho); K10(iTRAQ8plex)	S(3): 100.0; S(5): 100.0; S(7): 0.0; S(8): 0.0; T(9): 0.0	201.964	25.26	2	1789.82	-1.78313	1.0155	1.07215	1.083	1.05688	0.112881
eTVSTsEGTFAGPk	AT4G17330.1	N-Term(iTRAQ8plex); S6(Phospho); K14(iTRAQ8plex)	T(2): 0.0; S(4): 0.0; T(5): 1.8; S(6): 96.2; T(9): 1.8	172.517	17.3	3	2099.04	-4.78795	1.03402	1.02536	1.08078	1.04672	0.113154
sEHADSDSDtFYIPSk	AT5G57110.1	N-Term(iTRAQ8plex); T10(Phospho); K16(iTRAQ8plex)	S(1): 0.1; S(6): 99.7; S(8): 0.1; T(10): 0.0; Y(12): 0.0; S(15): 0.0	99.5901	10.09	3	2487.15	-0.638698	1.38649	1.07459	1.39012	1.28373	0.113234
rHEsFSVGPSMLGGPR	AT5G17910.1	N-Term(iTRAQ8plex); S4(Phospho)	S(4): 99.6; S(6): 0.2; S(10): 0.2	119.229	6.79	3	2098.02	-1.02166	0.959929	0.784	0.813739	0.852556	0.11332
gSEsP	AT3G53500.1;AT2G37340.3	N-Term(iTRAQ8plex); S4(Phospho)	S(2): 0.0; S(4): 100.0	112.722	32.16	2	860.369	-1.3041	0.86953	0.971951	0.917913	0.919798	0.11337
aEVTTEkAsSAEEDGTk	AT1G72150.1	N-Term(iTRAQ8plex); K7(iTRAQ8plex); S9(Phospho); K17(iTRAQ8plex)	T(4): 0.1; T(5): 0.1; S(9): 96.0; S(10): 3.6; T(16): 0.1	117.94	7.38	4	2745.38	-5.068	1.10538	1.04239	1.18322	1.11033	0.113532
rPAGTPDPEAEVVSLsPR	AT1G68130.1	N-Term(iTRAQ8plex); S16(Phospho)	T(5): 0.0; S(14): 50.0; S(16): 50.0	120.341	8.75	3	2262.14	-2.59797	0.971734	0.89198	0.853442	0.905719	0.113684
iALESEsPAk	AT3G61260.1	N-Term(iTRAQ8plex); S7(Phospho); K10(iTRAQ8plex)	S(5): 0.0; S(7): 100.0	292.824	46.24	2	1732.93	-3.32264	1.15824	1.21808	1.04233	1.13955	0.113802
gAsDIDsEDEFYDVER	AT3G55020.1	N-Term(iTRAQ8plex); S3(Phospho); S7(Phospho)	S(3): 100.0; S(7): 100.0; Y(12): 0.0	212.592	36.6	2	2310.9	-0.000709139	1.11488	1.05044	1.03435	1.06655	0.113816
fDDYDRDsEsEEDNLGR	AT4G29440.2	N-Term(iTRAQ8plex); S8(Phospho); S10(Phospho)	Y(4): 0.0; S(8): 100.0; S(10): 100.0	265.131	79.64	2	2525.96	-2.23566	1.06952	1.08627	1.21379	1.12319	0.113862
sStFGSSFGDSGQEER	AT3G26400.1	N-Term(iTRAQ8plex); T3(Phospho)	S(1): 0.1; S(2): 0.1; T(3): 99.8; S(6): 0.0; S(7): 0.0; S(11): 0.0	141.724	14.08	2	2061.85	-8.43288	1.17518	1.03243	1.16287	1.12349	0.113872
smIPQNLGsFkEESSk	AT1G72160.1	N-Term(iTRAQ8plex); M2(Oxidation); S9(Phospho); K11(iTRAQ8plex); K16(iTRAQ8plex)	S(1): 0.0; S(9): 100.0; S(14): 0.0; S(15): 0.0	255.995	24.53	4	2790.45	-2.15957	1.22896	1.26277	1.048	1.17991	0.114276
gVsDSELLELSQLEEQk	AT4G31590.1	N-Term(iTRAQ8plex); S3(Phospho); K17(iTRAQ8plex)	S(3): 97.4; S(5): 2.6; S(11): 0.0	143.306	18.29	3	2592.33	-0.140892	1.25797	1.06226	1.14004	1.15342	0.114393
mmMmssLGGGGGGGGGsGGGIGGGGGGR	AT5G56140.1	N-Term(iTRAQ8plex); M1(Oxidation); M2(Oxidation); M4(Oxidation); S5(Phospho); S6(Phospho); S17(Phospho)	S(5): 100.0; S(6): 100.0; S(17): 100.0	15.3643	4.92	2	2805.01	-2.15801	2.13582	2.47009	1.27464	1.96018	0.114411
eksLEIEPk	AT2G16940.1	N-Term(iTRAQ8plex); K2(iTRAQ8plex); S3(Phospho); K9(iTRAQ8plex)	S(3): 100.0	253.962	7.86	3	2065.16	-3.54642	1.16877	1.28566	1.06383	1.17275	0.114413
lSEDtGSPHHHADILmVQEk	AT2G17410.2	N-Term(iTRAQ8plex); T5(Phospho); M16(Oxidation); K20(iTRAQ8plex)	S(2): 33.3; T(5): 33.3; S(7): 33.3	115.589	8.34	4	2948.44	0.111582	1.03731	1.16425	1.20303	1.13486	0.114531
fWDSAMALSPNEDGDEtRSEEESMk	AT5G50640.1	N-Term(iTRAQ8plex); T17(Phospho); K25(iTRAQ8plex)	S(4): 0.0; S(9): 0.0; T(17): 48.9; S(19): 48.9; S(23): 2.2	191.866	26.84	4	3549.55	-4.06152	0.854667	0.925661	0.96305	0.914459	0.114778
lMYAAsDNEEDVMQDVkEDSAk	AT1G80680.1	N-Term(iTRAQ8plex); S6(Phospho); K17(iTRAQ8plex); K22(iTRAQ8plex)	Y(3): 0.3; S(6): 99.7; S(20): 0.0	89.4126	10.82	4	3480.68	2.64099	0.917876	0.671843	0.829389	0.80637	0.114785
sTPGsPAHPPGAR	AT4G38550.1	N-Term(iTRAQ8plex); S1(Phospho); S5(Phospho)	S(1): 96.9; T(2): 3.2; S(5): 99.9	177.039	26.45	3	1695.75	-2.30342	1.32746	1.09513	1.47965	1.30075	0.114869
eDVNIFPEkGsYR	AT2G18960.1	N-Term(iTRAQ8plex); K9(iTRAQ8plex); S11(Phospho)	S(11): 98.4; Y(12): 1.6	292.114	10.4	3	2242.13	-3.86218	0.900039	0.955274	0.971042	0.942119	0.114948
lASISGDALILDGQtPR	AT3G07980.1	N-Term(iTRAQ8plex); T15(Phospho)	S(3): 0.0; S(5): 0.0; T(15): 100.0	178.927	42.74	3	2111.1	-2.3587	0.812192	0.789203	0.961901	0.854432	0.114968
lVLISQSNDDDDsDEDSSSTFASk	AT2G17650.1	N-Term(iTRAQ8plex); S13(Phospho); K24(iTRAQ8plex)	S(5): 0.0; S(7): 0.0; S(13): 100.0; S(17): 0.0; S(18): 0.0; S(19): 0.0; T(20): 0.0; S(23): 0.0	281.642	99.67	3	3263.49	-0.406786	0.884075	0.977092	0.873679	0.911615	0.114979
mEVDAPsPIAGSVDLADNIAAk	AT1G58025.1	N-Term(iTRAQ8plex); M1(Oxidation); S7(Phospho); K22(iTRAQ8plex)	S(7): 100.0; S(12): 0.0	260.947	30.2	3	2888.44	-6.57402	0.856048	0.889711	0.973268	0.906342	0.115023
tRSsIAMGTPSFLELk	AT3G46540.1	N-Term(iTRAQ8plex); S4(Phospho); K16(iTRAQ8plex)	T(1): 33.3; S(3): 33.3; S(4): 33.3; T(9): 0.0; S(11): 0.0	110.113	30.96	3	2426.29	-1.108	0.9337	0.759348	0.886911	0.859986	0.115055
lDPSPssDDEQsQNcDsDDENDSTR	AT4G24370.1	N-Term(iTRAQ8plex); S6(Phospho); S7(Phospho); S12(Phospho); C15(Carbamidomethyl); S17(Phospho)	S(4): 14.3; S(6): 93.2; S(7): 93.2; S(12): 99.4; S(17): 99.9; S(23): 0.0; T(24): 0.0	91.8961	27.96	3	3437.12	-0.875429	0.888884	0.629243	0.444483	0.654203	0.115382
vELASSSSVLSTSsSNVTR	AT5G01950.1	N-Term(iTRAQ8plex); S14(Phospho)	S(5): 0.0; S(6): 0.0; S(7): 0.0; S(8): 0.0; S(11): 0.9; T(12): 0.9; S(13): 0.9; S(14): 48.1; S(15): 48.1; T(18): 0.9	109.784	16.35	2	2295.14	-0.243728	0.925136	0.754655	0.896279	0.85869	0.115411
dGEVsDVEEDEYEAk	AT5G27640.1	N-Term(iTRAQ8plex); S5(Phospho); K15(iTRAQ8plex)	S(5): 100.0; Y(12): 0.0	518.448	70	2	2402.07	-1.11044	1.05243	1.12823	1.04039	1.07369	0.115575
nNSSSTTSFSsNESPISQANNNNLSR	AT1G50600.1	N-Term(iTRAQ8plex); S11(Phospho)	S(3): 0.0; S(4): 0.0; S(5): 0.0; T(6): 0.0; T(7): 0.0; S(8): 0.0; S(10): 1.6; S(11): 49.2; S(14): 49.2; S(17): 0.0; S(25): 0.0	225.824	76.74	3	3141.4	-2.20965	1.04733	1.15576	1.06599	1.08969	0.115593
vVLkPVSHsPk	AT1G62390.1	N-Term(iTRAQ8plex); K4(iTRAQ8plex); S9(Phospho); K11(iTRAQ8plex)	S(7): 0.0; S(9): 100.0	314.113	21.18	4	2183.31	0.0989072	1.14603	1.33312	1.09757	1.19224	0.115815
vTVMPIIsPERPVk	AT4G03390.1	N-Term(iTRAQ8plex); S8(Phospho); K14(iTRAQ8plex)	T(2): 0.0; S(8): 100.0	186.49	8.82	3	2254.29	0.0240933	1.06943	1.22056	1.08982	1.1266	0.116019
kEELVEsPELTSk	AT1G16710.2	N-Term(iTRAQ8plex); K1(iTRAQ8plex); S7(Phospho); K13(iTRAQ8plex)	S(7): 100.0; T(11): 0.0; S(12): 0.0	156.557	15.87	3	2481.35	-5.92594	0.979671	0.914254	0.953585	0.94917	0.116057
fPEVEGsPSEAPQVGPWR	AT5G09890.1	N-Term(iTRAQ8plex); S7(Phospho)	S(7): 99.8; S(9): 0.2	139.744	4.05	3	2353.11	-1.9789	1.12498	1.25628	1.06696	1.14941	0.116452
rsPDASPIITPPVSHPPLR	AT2G38410.1	N-Term(iTRAQ8plex); S2(Phospho)	S(2): 100.0; S(6): 0.0; T(10): 0.0; S(14): 0.0	291.742	50.7	4	2421.29	-1.19974	1.02047	1.05122	1.09048	1.05405	0.116452
nVVGQsPR	AT5G06560.1	N-Term(iTRAQ8plex); S6(Phospho)	S(6): 100.0	123.501	12.74	2	1240.64	0.220327	0.972016	0.841025	0.857793	0.890278	0.11659
iQVTtSSSSLSHSSSSSSSSTSALR	AT1G77640.1	N-Term(iTRAQ8plex); T5(Phospho)	T(4): 48.1; T(5): 48.1; S(6): 0.3; S(7): 0.3; S(8): 0.3; S(9): 0.3; S(11): 0.3; S(13): 0.3; S(14): 0.3; S(15): 0.3; S(16): 0.3; S(17): 0.3; S(18): 0.3; S(19): 0.3; S(20): 0.3; T(21): 0.0; S(22): 0.0	58.7896	6	3	2855.36	2.08839	1.9529	1.20297	1.57512	1.577	0.116649
sYTNLLDLASGNFPVmGR	AT1G06410.1	N-Term(iTRAQ8plex); S1(Phospho); M16(Oxidation)	S(1): 49.3; Y(2): 49.3; T(3): 1.4; S(10): 0.0	182.778	44.39	3	2355.13	-1.39093	1.18617	1.12709	1.43132	1.24819	0.116692
dSLAAAEsPDGmk	AT3G17850.1	N-Term(iTRAQ8plex); S8(Phospho); M12(Oxidation); K13(iTRAQ8plex)	S(2): 0.0; S(8): 100.0	167.718	22.41	3	1995.95	-2.24674	0.979535	0.883657	0.901501	0.921564	0.116721
fGAADtFkIPDEVDISQLS	AT2G20900.3	N-Term(iTRAQ8plex); T6(Phospho); K8(iTRAQ8plex)	T(6): 100.0; S(16): 0.0; S(19): 0.0	228.428	21.78	3	2741.4	2.77509	1.22581	1.04964	1.13113	1.13553	0.116865
aVTGGGGGGGGsDVELVSk	AT2G32080.2	N-Term(iTRAQ8plex); S12(Phospho); K19(iTRAQ8plex)	T(3): 0.0; S(12): 100.0; S(18): 0.0	209.681	58.16	3	2292.15	-6.55771	1.05172	1.13904	1.23739	1.14272	0.11695
tcTTEQDGNEsDGksDSVTGGAHQR	AT1G67230.1	N-Term(iTRAQ8plex); C2(Carbamidomethyl); S11(Phospho); K14(iTRAQ8plex); S15(Phospho)	T(1): 0.0; T(3): 0.0; T(4): 0.0; S(11): 100.0; S(15): 95.2; S(17): 4.6; T(19): 0.2	160.772	15.96	3	3405.45	-0.352653	1.1104	1.03881	1.03973	1.06298	0.117326
tNsIEMDR	AT1G01120.1	N-Term(iTRAQ8plex); S3(Phospho)	T(1): 0.1; S(3): 99.9	117.143	8.19	2	1349.61	2.84627	1.16885	1.19629	1.51271	1.29262	0.117609
gGsFLAGNLsFNR	AT3G05090.1	N-Term(iTRAQ8plex); S3(Phospho); S10(Phospho)	S(3): 100.0; S(10): 100.0	315.186	44.28	2	1803.81	-0.818296	1.04982	1.03041	1.1098	1.06335	0.117683
kFETLSYLPDLTDsELAk	AT1G67090.1	N-Term(iTRAQ8plex); K1(iTRAQ8plex); S14(Phospho); K18(iTRAQ8plex)	T(4): 0.0; S(6): 0.0; Y(7): 0.0; T(12): 0.0; S(14): 100.0	313.857	38.21	4	3062.64	-2.07103	1.16018	1.27563	1.0598	1.1652	0.117809
eTsDEQGER	AT1G75410.1	N-Term(iTRAQ8plex); S3(Phospho)	T(2): 1.9; S(3): 98.1	121.102	15.18	2	1434.6	-1.96555	0.955974	0.86319	0.946525	0.921897	0.117814
fDWDHPLHLQPMsPTTVk	AT5G39320.1	N-Term(iTRAQ8plex); S13(Phospho); K18(iTRAQ8plex)	S(13): 98.2; T(15): 1.8; T(16): 0.0	393.141	44.76	3	2837.43	-0.245471	1.07039	1.18644	1.06212	1.10631	0.117842
vTYVAPPRPPsPVHEGsEEGSsPR	AT3G60600.2	N-Term(iTRAQ8plex); S11(Phospho); S17(Phospho); S22(Phospho)	T(2): 0.0; Y(3): 0.0; S(11): 100.0; S(17): 100.0; S(21): 50.0; S(22): 50.0	244.433	20.58	3	3076.35	-0.415763	1.06683	1.19395	1.07077	1.11052	0.117899
tFDELSDTEVYEDsD	AT1G12920.1	N-Term(iTRAQ8plex); S14(Phospho)	T(1): 0.0; S(6): 0.0; T(8): 0.0; Y(11): 0.0; S(14): 100.0	199.586	50.23	2	2148.87	-1.17446	0.942665	0.947783	0.845621	0.912023	0.117976
yIsGGNsPR	AT3G49590.2	N-Term(iTRAQ8plex); S3(Phospho); S7(Phospho)	Y(1): 0.1; S(3): 99.9; S(7): 100.0	109.185	10.06	2	1414.6	-2.74019	1.09516	1.01843	1.06298	1.05886	0.11806
dGsLQLEGET	AT5G12480.2	N-Term(iTRAQ8plex); S3(Phospho)	S(3): 100.0; T(10): 0.0	146.442	30.4	2	1432.65	-1.96234	1.02856	1.04886	1.10564	1.06102	0.118115
vIPPPLLPPDVAEEDIEFsDEDLk	AT1G79150.1	N-Term(iTRAQ8plex); S19(Phospho); K24(iTRAQ8plex)	S(19): 100.0	79.501	16.23	3	3365.72	-0.947327	2.76185	1.32586	2.23843	2.10871	0.118328
lDGLLSsPSk	AT3G27190.1	N-Term(iTRAQ8plex); S7(Phospho); K10(iTRAQ8plex)	S(6): 0.0; S(7): 100.0; S(9): 0.0	168.175	30.51	3	1704.94	-1.85398	1.28375	1.05064	1.21154	1.18198	0.118414
lQNLAGQHsDVLENLTPPVR	AT2G19480.3	N-Term(iTRAQ8plex); S9(Phospho)	S(9): 100.0; T(16): 0.0	206.322	16.28	3	2585.33	-2.24582	0.954127	0.739212	0.800778	0.831372	0.118586
sAsDEEEDGTVQR	AT5G04420.1	N-Term(iTRAQ8plex); S3(Phospho)	S(1): 0.0; S(3): 100.0; T(10): 0.0	292.808	55.32	2	1806.77	-2.15171	1.02797	1.03546	1.00614	1.02319	0.118736
sLsEsEDEEEGR	AT2G28910.1	N-Term(iTRAQ8plex); S3(Phospho); S5(Phospho)	S(1): 0.0; S(3): 100.0; S(5): 100.0	249.313	39.75	2	1830.7	-0.616162	1.18071	1.14946	1.03082	1.12033	0.11884
tWDPLLGPQGNQAPAGsSk	AT2G20230.1	N-Term(iTRAQ8plex); S17(Phospho); K19(iTRAQ8plex)	T(1): 0.0; S(17): 96.6; S(18): 3.4	119.941	19.74	3	2612.33	-2.29748	1.33028	1.07395	1.4255	1.27658	0.118906
iksPSATTAAAPPAk	AT1G61730.1	N-Term(iTRAQ8plex); K2(iTRAQ8plex); S3(Phospho); K15(iTRAQ8plex)	S(3): 100.0; S(5): 0.0; T(7): 0.0; T(8): 0.0	232.44	25.67	3	2403.37	-1.16598	1.10153	1.07673	1.01781	1.06535	0.119085
vALTSLQsLPR	AT1G76850.1	N-Term(iTRAQ8plex); S8(Phospho)	T(4): 0.0; S(5): 0.0; S(8): 100.0	284.848	42.99	2	1568.87	-1.15739	0.945044	0.905868	0.980015	0.943642	0.119139
aFSEVEAtEEATEAkEEEEVSPAAEASAEEAkPk	AT3G57410.1	N-Term(iTRAQ8plex); T8(Phospho); K15(iTRAQ8plex); K32(iTRAQ8plex); K34(iTRAQ8plex)	S(3): 0.0; T(8): 100.0; T(12): 0.0; S(21): 0.0; S(27): 0.0	162.972	29.79	6	4890.42	-4.0331	1.09928	1.27719	1.09598	1.15748	0.119194
vPsPcLTPIGSGR	AT2G29140.1	N-Term(iTRAQ8plex); S3(Phospho); C5(Carbamidomethyl)	S(3): 100.0; T(7): 0.0; S(11): 0.0	185.842	42.36	3	1724.87	0.122077	0.986828	0.954991	0.931373	0.957731	0.119196
lSELsDDEDFDEQk	AT3G48500.1	N-Term(iTRAQ8plex); S5(Phospho); K14(iTRAQ8plex)	S(2): 0.0; S(5): 100.0	181.736	28.59	2	2358.08	0.043296	1.04151	1.10284	1.18602	1.11012	0.119268
aVVsEGGNDLVNEk	AT5G12410.1	N-Term(iTRAQ8plex); S4(Phospho); K14(iTRAQ8plex)	S(4): 100.0	156.881	21.64	3	2119.08	-3.20877	1.15564	1.03082	1.09803	1.09483	0.119316
qNNsPVGEk	AT2G31820.1	N-Term(iTRAQ8plex); S4(Phospho); K9(iTRAQ8plex)	S(4): 100.0	134.022	3.49	2	1660.85	-1.75325	0.950806	0.84252	0.937789	0.910372	0.119573
aLPTYTPEsPGDATR	AT3G60750.2	N-Term(iTRAQ8plex); S9(Phospho)	T(4): 0.0; Y(5): 0.0; T(6): 0.0; S(9): 100.0; T(14): 0.0	345.611	55.17	2	1959.94	-0.368183	0.984638	0.99449	0.973701	0.984277	0.120102
tDIASSTWLsSk	AT5G02290.1	N-Term(iTRAQ8plex); S10(Phospho); K12(iTRAQ8plex)	T(1): 0.0; S(5): 0.0; S(6): 0.0; T(7): 0.0; S(10): 98.2; S(11): 1.8	161.698	28.91	3	1984.02	-2.15184	0.96986	0.839033	0.817935	0.875609	0.120179
aIYADAsDDEMsDSEEPSSFVQNDk	AT3G19830.1	N-Term(iTRAQ8plex); S7(Phospho); S12(Phospho); K25(iTRAQ8plex)	Y(3): 0.0; S(7): 100.0; S(12): 50.0; S(14): 50.0; S(18): 0.0; S(19): 0.0	184.684	36.73	3	3518.44	-9.24348	1.12986	1.03477	1.18993	1.11819	0.12027
iYVDDTFsPSDAATAAVLTGk	AT2G26570.1	N-Term(iTRAQ8plex); S8(Phospho); K21(iTRAQ8plex)	Y(2): 0.0; T(6): 0.0; S(8): 97.2; S(10): 2.8; T(14): 0.0; T(19): 0.0	217.702	28.31	3	2830.43	-3.97601	1.07921	1.01313	1.0668	1.05305	0.120302
iPNFsSIFPNIA	AT1G20780.1	N-Term(iTRAQ8plex); S5(Phospho)	S(5): 99.9; S(6): 0.1	173.438	34.39	2	1703.87	-1.37351	1.04793	1.12138	1.21871	1.12934	0.12039
kHANsPEsESENR	AT1G44910.1	K1(iTRAQ8plex); N-Term(iTRAQ8plex); S5(Phospho); S8(Phospho)	S(5): 100.0; S(8): 100.0; S(10): 0.0	204.858	23.99	3	2253.01	-2.33912	0.837871	0.958963	0.770329	0.855721	0.120417
pGLsPSSSIGSMASSEk	AT3G14010.4	N-Term(iTRAQ8plex); S4(Phospho); K17(iTRAQ8plex)	S(4): 47.6; S(6): 47.6; S(7): 2.3; S(8): 2.3; S(11): 0.1; S(14): 0.1; S(15): 0.0	79.0687	15.66	3	2310.15	-0.026092	0.783795	0.963173	0.782535	0.843168	0.120491
lVYtNDGGEIVk	AT5G66190.2	N-Term(iTRAQ8plex); T4(Phospho); K12(iTRAQ8plex)	Y(3): 1.5; T(4): 98.5	144.125	21.84	2	1996.06	1.80587	0.887262	0.97306	0.845365	0.901896	0.120739
tTAWVTsPk	AT1G78230.1	N-Term(iTRAQ8plex); S7(Phospho); K9(iTRAQ8plex)	T(1): 0.0; T(2): 0.0; T(6): 1.8; S(7): 98.2	122.728	11.42	2	1678.9	-2.71933	0.861475	0.933924	0.964808	0.920069	0.120765
sSALPIETEYsGEAGEEk	AT5G47690.3	N-Term(iTRAQ8plex); S11(Phospho); K18(iTRAQ8plex)	S(1): 0.0; S(2): 0.0; T(8): 0.1; Y(10): 50.0; S(11): 50.0	148.551	29.08	3	2585.24	-4.49436	0.968014	0.843774	0.907548	0.906445	0.120908
nDSLTSPLLSFsEV	AT1G69450.1	N-Term(iTRAQ8plex); S12(Phospho)	S(3): 0.2; T(5): 3.8; S(6): 88.5; S(10): 3.8; S(12): 3.8	87.8587	22.85	2	1892.92	-2.33691	0.911449	0.879008	0.979044	0.923167	0.120964
tENPLLLLGQYsDDEVEEDSDk	AT3G13225.2	N-Term(iTRAQ8plex); S12(Phospho); K22(iTRAQ8plex)	T(1): 0.0; Y(11): 50.0; S(12): 50.0; S(20): 0.0	184.173	37.91	3	3197.52	-0.126918	0.934988	0.93008	0.806491	0.89052	0.12121
lSLsPWR	AT1G42550.1	N-Term(iTRAQ8plex); S4(Phospho)	S(2): 0.0; S(4): 100.0	148.625	9.98	2	1242.65	-1.85636	0.94948	0.9886	0.973151	0.97041	0.121459
smsFsPDR	AT4G30160.1	N-Term(iTRAQ8plex); M2(Oxidation); S3(Phospho); S5(Phospho)	S(1): 2.6; S(3): 97.4; S(5): 100.0	109.218	16.17	2	1406.53	-1.18631	1.18331	1.09072	1.37229	1.21544	0.121524
sGSVDFsD	AT5G63640.1	N-Term(iTRAQ8plex); S7(Phospho)	S(1): 0.0; S(3): 0.0; S(7): 100.0	121.246	16.51	2	1197.5	-2.32952	1.1953	1.03152	1.1697	1.13217	0.121664
iLSGQAAIGSETVQtSPIENDHk	AT1G60200.1	N-Term(iTRAQ8plex); T15(Phospho); K23(iTRAQ8plex)	S(3): 0.0; S(10): 25.0; T(12): 25.0; T(15): 25.0; S(16): 25.0	124.25	15.9	3	3083.6	3.13354	0.903357	0.845889	0.970437	0.906561	0.121828
eRGsPDYGR	AT5G52040.3;AT5G52040.4;AT4G25500.2	N-Term(iTRAQ8plex); S4(Phospho)	S(4): 100.0; Y(7): 0.0	178.721	17.9	3	1420.65	-1.14161	0.765109	0.96223	0.791185	0.839508	0.121844
nIsVVSSPQIPGLk	AT3G11220.1	N-Term(iTRAQ8plex); S3(Phospho); K14(iTRAQ8plex)	S(3): 33.3; S(6): 33.3; S(7): 33.3	113.355	15.39	3	2127.2	-1.34712	0.972531	0.962513	0.907484	0.947509	0.121858
aAAASSWSDNSGTESsPR	AT1G59610.1	N-Term(iTRAQ8plex); S16(Phospho)	S(5): 0.0; S(6): 0.0; S(8): 0.0; S(11): 0.0; T(13): 0.0; S(15): 1.5; S(16): 98.5	422.377	79.78	2	2164.94	-0.299668	0.957047	0.987534	0.933232	0.959271	0.122179
isLSANR	AT3G07980.1;AT3G13530.1	N-Term(iTRAQ8plex); S2(Phospho)	S(2): 100.0; S(4): 0.0	116.815	6.45	2	1144.6	-1.34225	1.11192	1.03065	1.16888	1.10382	0.12244
sSsMAGGGSGSGDYGGPIk	AT5G19050.1	N-Term(iTRAQ8plex); S3(Phospho); K19(iTRAQ8plex)	S(1): 2.4; S(2): 2.4; S(3): 95.3; S(9): 0.0; S(11): 0.0; Y(14): 0.0	292.27	41.67	3	2360.1	-1.42986	0.98208	0.917519	0.891502	0.930367	0.122614
aNQATVkEDNsDGDDHVPIASR	AT5G55310.1	N-Term(iTRAQ8plex); K7(iTRAQ8plex); S11(Phospho)	T(5): 6.1; S(11): 93.9; S(21): 0.0	137.839	9.03	4	3027.46	-0.628257	0.861307	0.977851	0.869387	0.902848	0.122656
qPIsFEDSPEWEDTPDVDLR	AT2G28070.1	N-Term(iTRAQ8plex); S4(Phospho)	S(4): 50.0; S(8): 50.0; T(14): 0.0	79.0634	6.81	3	2759.23	-2.19441	1.02215	1.02613	1.06961	1.0393	0.122659
nFsPGDVsDR	AT3G63400.1	N-Term(iTRAQ8plex); S3(Phospho); S8(Phospho)	S(3): 100.0; S(8): 100.0	276.625	35	2	1557.63	-1.80215	1.13296	1.03159	1.18562	1.11672	0.122901
vDPFLNENAsPPNASPSIVNSk	AT1G68010.1	N-Term(iTRAQ8plex); S10(Phospho); K22(iTRAQ8plex)	S(10): 100.0; S(15): 0.0; S(17): 0.0; S(21): 0.0	232.531	63.82	3	2985.51	-1.7152	0.928299	0.911741	0.985916	0.941985	0.123035
sSVSNNsSNR	AT5G26210.1	N-Term(iTRAQ8plex); S7(Phospho)	S(1): 0.0; S(2): 0.0; S(4): 0.0; S(7): 98.3; S(8): 1.7	188.607	20.11	2	1435.64	-2.4766	0.86298	0.976952	0.85473	0.89822	0.123037
sSsNIGmAGYA	AT1G13380.1	N-Term(iTRAQ8plex); S3(Phospho); M7(Oxidation)	S(1): 1.3; S(2): 49.4; S(3): 49.4; Y(10): 0.0	133.142	35.44	2	1457.63	-0.635433	1.0541	1.18508	1.07512	1.10477	0.12312
aFGDYDNsDEDGDNDVR	AT5G64160.1	N-Term(iTRAQ8plex); S8(Phospho)	Y(5): 0.0; S(8): 100.0	467.596	70.27	2	2287.89	0.449438	1.01619	1.04321	1.07723	1.04554	0.123169
lmLEYAGsER	AT3G25690.3	N-Term(iTRAQ8plex); M2(Oxidation); S8(Phospho)	Y(5): 0.1; S(8): 99.9	138.084	12.81	2	1568.73	-1.41554	1.16771	1.14946	1.02618	1.11445	0.123511
kLQQYPDsPR	AT5G57610.1	N-Term(iTRAQ8plex); K1(iTRAQ8plex); S8(Phospho)	Y(5): 0.1; S(8): 99.9	115.925	15.2	3	1920.02	-1.11189	0.777964	0.782699	0.9647	0.841788	0.12359
aEATSAAPSSsSSSPPPPPSASGPTTR	AT4G38600.1	N-Term(iTRAQ8plex); S11(Phospho)	T(4): 70.5; S(5): 4.2; S(9): 4.2; S(10): 4.2; S(11): 4.2; S(12): 4.2; S(13): 4.2; S(14): 4.2; S(20): 0.0; S(22): 0.0; T(25): 0.0; T(26): 0.0	84.8355	6.9	3	2866.34	-1.84723	1.14688	1.31707	1.08019	1.18138	0.123733
rQsPAPSR	AT2G29210.1	N-Term(iTRAQ8plex); S3(Phospho)	S(3): 99.9; S(7): 0.1	132.11	16.21	3	1282.66	-0.709635	0.917939	0.980791	0.885492	0.928074	0.123789
hPQWQSDDGGDNsEPEsPSDSLR	AT5G20280.1	N-Term(iTRAQ8plex); S13(Phospho); S17(Phospho)	S(6): 0.0; S(13): 100.0; S(17): 99.9; S(19): 0.1; S(21): 0.0	525.172	66.44	3	3004.19	-0.959398	0.864221	0.978608	0.889814	0.910881	0.123789
kGIVEDEEDLssDEDDFYDR	AT5G38840.1	K1(iTRAQ8plex); N-Term(iTRAQ8plex); S11(Phospho); S12(Phospho)	S(11): 100.0; S(12): 100.0; Y(18): 0.0	130.571	25.24	3	3144.34	-0.623847	0.840662	0.974556	0.875854	0.897024	0.123921
sksELEQcVTEESk	AT5G55860.1	N-Term(iTRAQ8plex); K2(iTRAQ8plex); S3(Phospho); C8(Carbamidomethyl); K14(iTRAQ8plex)	S(1): 1.6; S(3): 98.4; T(10): 0.0; S(13): 0.0	260.146	42.05	4	2646.34	-1.8437	1.04929	1.19093	1.08644	1.10889	0.12404
sQFAFDDsVPStPLSR	AT1G20760.1	N-Term(iTRAQ8plex); S8(Phospho); T12(Phospho)	S(1): 0.0; S(8): 100.0; S(11): 2.6; T(12): 97.3; S(15): 0.1	222.575	61.06	2	2217.97	-4.80303	1.028	1.14107	1.17754	1.11554	0.124158
sGsRDsEVSk	AT1G73460.1;AT1G73450.1	N-Term(iTRAQ8plex); S3(Phospho); S6(Phospho); K10(iTRAQ8plex)	S(1): 0.0; S(3): 100.0; S(6): 100.0; S(9): 0.0	115.615	9.81	2	1819.84	-2.20096	1.01018	1.06473	1.0638	1.04624	0.12431
lGGGGGVSSGGGSGVGSGsSNMLR	AT5G60460.1	N-Term(iTRAQ8plex); S19(Phospho)	S(8): 0.0; S(9): 0.0; S(13): 0.0; S(17): 0.1; S(19): 96.2; S(20): 3.7	278.614	54.21	3	2378.11	-0.10994	0.944453	0.974671	0.985844	0.968322	0.1245
lSGsDSGIIEVNLDR	AT4G16800.1	N-Term(iTRAQ8plex); S4(Phospho)	S(2): 0.1; S(4): 50.0; S(6): 50.0	73.5982	9.15	2	1958.97	-0.0673254	1.09809	1.25258	1.46472	1.2718	0.124878
eSSLkQEAAVVSsPk	AT5G46750.1	N-Term(iTRAQ8plex); K5(iTRAQ8plex); S13(Phospho); K15(iTRAQ8plex)	S(2): 0.0; S(3): 0.0; S(12): 0.1; S(13): 99.9	160.564	13.55	4	2552.41	-1.70504	0.947895	0.680001	0.659847	0.762581	0.124899
eIENImQLAGLNPNSDsATSSR	AT5G49760.1	N-Term(iTRAQ8plex); M6(Oxidation); S17(Phospho)	S(15): 2.8; S(17): 94.2; T(19): 2.8; S(20): 0.1; S(21): 0.1	213.772	33.09	3	2747.29	1.82891	1.00855	1.0531	1.05565	1.0391	0.124942
dLVPVWGYLQsPR	AT5G54730.1	N-Term(iTRAQ8plex); S11(Phospho)	Y(8): 0.0; S(11): 100.0	189.937	41.64	2	1913.99	2.165	0.885721	0.934801	0.746101	0.855541	0.125029
kSVsTPFMNTTAk	AT1G37130.1	N-Term(iTRAQ8plex); K1(iTRAQ8plex); S4(Phospho); K13(iTRAQ8plex)	S(2): 0.1; S(4): 97.3; T(5): 2.6; T(10): 0.0; T(11): 0.0	142.18	32.97	4	2404.3	-4.74612	0.891197	0.928808	0.741558	0.853854	0.125042
dNDsEPEELLR	AT4G27430.1	N-Term(iTRAQ8plex); S4(Phospho)	S(4): 100.0	358.248	27.55	2	1700.77	-1.57092	1.12418	1.03233	1.18634	1.11428	0.125106
mAELDsDtEEEIVEEQLEHLQk	AT3G56410.1	N-Term(iTRAQ8plex); M1(Oxidation); S6(Phospho); T8(Phospho); K22(iTRAQ8plex)	S(6): 100.0; T(8): 100.0	124.954	14.2	3	3399.53	-2.28439	1.13499	1.29617	1.59057	1.34058	0.125202
eAPVGFTPPQLDPNTPSPIFAGsTGGLLR	AT1G03130.1	N-Term(iTRAQ8plex); S23(Phospho)	T(7): 0.0; T(15): 0.0; S(17): 0.0; S(23): 98.4; T(24): 1.6	561.233	66.65	3	3320.69	1.03369	0.929017	0.793772	0.64058	0.787789	0.125729
kGDGDDEEsEDESAENVVNVEDFLVQk	AT2G20790.3	N-Term(iTRAQ8plex); K1(iTRAQ8plex); S9(Phospho); K27(iTRAQ8plex)	S(9): 50.0; S(13): 50.0	168.698	32.42	3	3988.89	-2.15108	0.850375	0.718857	0.393679	0.654304	0.125734
dMVPSFTsSSFNFSk	AT1G54610.1	N-Term(iTRAQ8plex); S8(Phospho); K15(iTRAQ8plex)	S(5): 0.0; T(7): 1.0; S(8): 33.0; S(9): 33.0; S(10): 33.0; S(14): 0.0	126.767	22.64	3	2369.12	-5.37035	1.02446	1.08789	1.1376	1.08332	0.125906
eEEESkDAPAEsDAEEEAEDDDNEGDDsDNESk	AT1G56340.1	N-Term(iTRAQ8plex); K6(iTRAQ8plex); S12(Phospho); S28(Phospho); K33(iTRAQ8plex)	S(5): 0.0; S(12): 100.0; S(28): 99.9; S(32): 0.1	129.449	10.15	4	4701.9	5.2266	1.06188	1.36311	1.24338	1.22279	0.125953
tVMsPPSsPPR	AT1G61850.2	N-Term(iTRAQ8plex); S4(Phospho); S8(Phospho)	T(1): 0.0; S(4): 100.0; S(7): 50.0; S(8): 50.0	132.766	11.91	2	1619.72	-1.43353	1.17069	1.03647	1.09042	1.0992	0.125976
dNLGGLVQAGIEtAk	AT5G46390.1	N-Term(iTRAQ8plex); T13(Phospho); K15(iTRAQ8plex)	T(13): 100.0	52.6468	13.64	3	2174.17	1.20646	0.724328	0.958888	0.767687	0.816967	0.126284
vSNSHLTEESDVLsPR	AT3G17850.1	N-Term(iTRAQ8plex); S14(Phospho)	S(2): 0.0; S(4): 0.0; T(7): 0.0; S(10): 0.1; S(14): 99.9	177.991	36.04	3	2154.04	1.72326	0.811294	0.721425	0.953212	0.828644	0.126321
vGPFsPHGGVHTR	AT1G01440.1	N-Term(iTRAQ8plex); S5(Phospho)	S(5): 99.6; T(12): 0.4	65.3289	2.2	3	1731.86	-1.63032	0.975392	0.851268	0.833351	0.886671	0.126498
kADVLSEDsPGEGR	AT3G54760.2	N-Term(iTRAQ8plex); K1(iTRAQ8plex); S9(Phospho)	S(6): 0.1; S(9): 99.9	223.662	25.46	3	2148.08	-0.00996675	0.945412	0.979346	0.89966	0.941473	0.126702
fIATssGEk	AT1G43700.1	N-Term(iTRAQ8plex); S5(Phospho); S6(Phospho); K9(iTRAQ8plex)	T(4): 50.7; S(5): 50.7; S(6): 98.6	107.779	13.07	2	1707.82	1.69642	1.1952	1.11248	1.03777	1.11515	0.126898
fEQLFGEESEVSEEGtEG	AT3G20250.1	N-Term(iTRAQ8plex); T16(Phospho)	S(9): 0.0; S(12): 0.1; T(16): 99.9	139.32	56.39	2	2387.02	1.62559	0.79773	0.780105	0.967769	0.848535	0.126997
dVLTSPPVDSSVTAATSsENEk	AT4G31880.1;AT4G31880.2	N-Term(iTRAQ8plex); S18(Phospho); K22(iTRAQ8plex)	T(4): 0.0; S(5): 0.0; S(10): 0.0; S(11): 0.0; T(13): 0.0; T(16): 0.0; S(17): 3.6; S(18): 96.4	244.178	47.34	3	2922.43	-4.38768	1.01201	1.02278	1.0493	1.02803	0.12715
vIPAGSsSSFGk	AT3G48930.1	N-Term(iTRAQ8plex); S7(Phospho); K12(iTRAQ8plex)	S(6): 25.0; S(7): 25.0; S(8): 25.0; S(9): 25.0	127.18	7.17	2	1824.97	-0.799935	0.916	0.915781	0.750145	0.860642	0.127742
gMENMDtDsE	AT4G20300.2	N-Term(iTRAQ8plex); T7(Phospho); S9(Phospho)	T(7): 100.0; S(9): 100.0	123.709	10.51	2	1592.52	-0.770398	0.982621	0.88182	0.904716	0.923052	0.127762
sYSNLLELASGDsPTFGR	AT1G68020.1	N-Term(iTRAQ8plex); S1(Phospho); S13(Phospho)	S(1): 97.3; Y(2): 2.7; S(3): 0.0; S(10): 2.7; S(13): 97.3; T(15): 0.0	283.339	46.25	2	2378.06	-1.94388	1.27875	1.14562	1.60308	1.34249	0.12785
aNEGSTSNPDQVsPVHSATTALR	AT2G28290.2	N-Term(iTRAQ8plex); S13(Phospho)	S(5): 0.0; T(6): 0.0; S(7): 0.0; S(13): 99.6; S(17): 0.0; T(19): 0.2; T(20): 0.2	137.531	16.01	3	2723.28	-5.27162	0.963617	0.808719	0.889456	0.887264	0.127902
iHHPSsPR	AT4G27320.1	N-Term(iTRAQ8plex); S6(Phospho)	S(5): 2.0; S(6): 98.0	140.643	6.61	3	1314.66	-1.85613	0.980215	0.86467	0.86781	0.904231	0.127933
tFGsSLSLNSGPR	AT1G50120.1	N-Term(iTRAQ8plex); S4(Phospho)	T(1): 0.0; S(4): 33.0; S(5): 33.0; S(7): 33.0; S(10): 1.1	89.8669	2.71	2	1706.84	-2.03296	0.932167	0.932222	0.797801	0.887397	0.128472
sPsWTEGVSSPAAQR	AT1G73660.1	N-Term(iTRAQ8plex); S3(Phospho)	S(1): 0.1; S(3): 97.5; T(5): 2.3; S(9): 0.1; S(10): 0.1	91.0296	10.67	2	1943.92	0.905521	1.20604	1.03613	1.128	1.12339	0.128532
tEHETSSSssPEk	AT4G39910.1	N-Term(iTRAQ8plex); S9(Phospho); S10(Phospho); K13(iTRAQ8plex)	T(1): 0.0; T(5): 0.0; S(6): 0.0; S(7): 0.1; S(8): 3.6; S(9): 98.2; S(10): 98.2	163.355	24.98	2	2173.95	0.128942	1.16426	1.25942	1.04463	1.1561	0.128592
sLsTQEVITALTFTTNk	AT3G16460.1	N-Term(iTRAQ8plex); S3(Phospho); K17(iTRAQ8plex)	S(1): 1.8; S(3): 96.4; T(4): 1.8; T(9): 0.0; T(12): 0.0; T(14): 0.0; T(15): 0.0	224.011	31.8	3	2542.35	-4.16087	0.746547	0.927911	0.590059	0.754839	0.128651
qPASVPGsSSPVENVDR	AT3G19670.1	N-Term(iTRAQ8plex); S8(Phospho)	S(4): 0.0; S(8): 33.3; S(9): 33.3; S(10): 33.3	140.004	22.72	2	2110.01	-2.53691	1.03715	1.18548	1.10085	1.10783	0.128777
lTDDQITEYREsFR	AT2G41100.1	N-Term(iTRAQ8plex); S12(Phospho)	T(2): 0.0; T(7): 1.7; Y(9): 49.2; S(12): 49.2	160.192	7.98	3	2157.01	-1.48324	1.06708	1.03865	1.15351	1.08641	0.12945
gQGDsPVR	AT1G61690.1	N-Term(iTRAQ8plex); S5(Phospho)	S(5): 100.0	121.246	19.78	2	1199.57	-1.55066	0.818001	0.886315	0.968749	0.891022	0.129561
eVNSSPPFtEyVSTR	AT4G19110.3	N-Term(iTRAQ8plex); T9(Phospho); Y11(Phospho)	S(4): 0.0; S(5): 0.0; T(9): 89.7; Y(11): 89.7; S(13): 10.3; T(14): 10.3	113.152	14.86	2	2176.96	3.83502	0.91634	0.967548	0.841153	0.908347	0.129865
aPsPVNNPLLGGIPk	AT1G15750.1	N-Term(iTRAQ8plex); S3(Phospho); K15(iTRAQ8plex)	S(3): 100.0	344.295	36.75	3	2162.22	-1.07531	0.959196	0.983344	0.920574	0.954371	0.12994
gSEANWsL	AT4G27450.1	N-Term(iTRAQ8plex); S7(Phospho)	S(2): 0.0; S(7): 100.0	115.549	24.63	2	1247.56	0.473569	1.2173	1.2489	1.69949	1.38856	0.130025
gLVQATYQAsAPLSGDVLGQTSDGDGDFHEPQTR	AT1G48090.1	N-Term(iTRAQ8plex); S10(Phospho)	T(6): 2.2; Y(7): 45.7; S(10): 45.7; S(14): 2.2; T(21): 2.2; S(22): 2.2; T(33): 0.0	135.18	35.99	3	3901.81	-1.93912	0.746503	0.949049	0.655714	0.783755	0.130112
sGFSFVFEPEENRVPsPR	AT5G17880.1	N-Term(iTRAQ8plex); S16(Phospho)	S(1): 0.0; S(4): 0.0; S(16): 100.0	152.383	25.77	3	2465.17	-3.22606	0.965623	0.852331	0.782149	0.866701	0.130125
rAEtEYDFPMSNEQR	AT4G38550.1	N-Term(iTRAQ8plex); T4(Phospho)	T(4): 100.0; Y(6): 0.0; S(11): 0.0	196.462	20.44	3	2256.98	-3.25888	0.744092	0.805524	0.963049	0.837555	0.130349
sDsPGkDEPGYNk	AT2G04410.1	N-Term(iTRAQ8plex); S3(Phospho); K6(iTRAQ8plex); K13(iTRAQ8plex)	S(1): 0.0; S(3): 100.0; Y(11): 0.0	226.293	6.98	3	2386.2	-2.66175	1.19219	1.26383	1.03911	1.16504	0.130431
pADEQQs	AT4G09000.1	N-Term(iTRAQ8plex); S7(Phospho)	S(7): 100.0	60.9351	10.63	2	1158.5	-1.11224	1.15183	1.16684	1.47968	1.26612	0.130454
sFVVEESDDDMDEtEEVkPk	AT4G22670.1	N-Term(iTRAQ8plex); S1(Phospho); T14(Phospho); K18(iTRAQ8plex); K20(iTRAQ8plex)	S(1): 100.0; S(7): 97.6; T(14): 2.4	97.6837	14.14	3	3400.55	-0.43368	1.04512	1.24091	1.31469	1.20024	0.130497
fSTVGsDSDEYNPTLPkPR	AT1G17745.1	N-Term(iTRAQ8plex); S6(Phospho); K17(iTRAQ8plex)	S(2): 0.0; T(3): 0.0; S(6): 100.0; S(8): 0.0; Y(11): 0.0; T(14): 0.0	457.753	48.83	3	2798.38	-3.67672	0.900932	0.9859	0.923939	0.936923	0.130803
vSPTAsPPPASsPR	AT3G26910.1	N-Term(iTRAQ8plex); S6(Phospho); S12(Phospho)	S(2): 0.3; T(4): 5.2; S(6): 94.3; S(11): 50.1; S(12): 50.1	74.9686	7.05	2	1814.84	-0.410353	0.888815	0.958938	0.792466	0.880073	0.130861
sSsFSMFGFPAGIDTNNEAIPEk	AT3G62150.1	N-Term(iTRAQ8plex); S3(Phospho); K23(iTRAQ8plex)	S(1): 0.1; S(2): 2.2; S(3): 97.7; S(5): 0.1; T(15): 0.0	212.371	44.1	3	3134.49	-3.80153	1.23488	1.2258	1.03218	1.16429	0.130862
sPPPQPPAPLPQPIQAVVSTLDTTk	AT1G76880.1	N-Term(iTRAQ8plex); S1(Phospho); K25(iTRAQ8plex)	S(1): 100.0; S(19): 0.0; T(20): 0.0; T(23): 0.0; T(24): 0.0	304.958	58.76	3	3267.79	1.35309	0.930372	0.814516	0.650827	0.798572	0.130973
gFVADDsDIEsPR	AT5G19390.4	N-Term(iTRAQ8plex); S7(Phospho); S11(Phospho)	S(7): 100.0; S(11): 100.0	157.013	20.9	2	1871.78	0.00945475	1.29776	1.05013	1.18544	1.17778	0.131027
lGTLtSPEPVAITVVR	AT5G23660.1	N-Term(iTRAQ8plex); T5(Phospho)	T(3): 0.0; T(5): 50.0; S(6): 50.0; T(13): 0.0	198.667	26.29	3	2037.13	0.386878	0.980197	0.877205	0.854497	0.903966	0.131048
sLPWQSGLFEDGLR	AT5G37720.2	N-Term(iTRAQ8plex); S1(Phospho)	S(1): 99.9; S(6): 0.1	87.4341	26.96	3	1988.98	-0.988791	0.57231	0.923079	0.750516	0.748635	0.131117
mAGNGRLsAsGGDGYAGGGGGR	AT4G32920.1	N-Term(iTRAQ8plex); S8(Phospho); S10(Phospho)	S(8): 99.9; S(10): 99.1; Y(15): 1.1	65.0528	10.63	2	2389.02	5.1757	0.386956	0.560253	0.909192	0.6188	0.131125
aSGSAPIAGLSDTssDSEESETEQk	AT4G17140.2	N-Term(iTRAQ8plex); S14(Phospho); S15(Phospho); K25(iTRAQ8plex)	S(2): 0.1; S(4): 0.1; S(11): 33.3; T(13): 33.2; S(14): 33.2; S(15): 33.2; S(17): 33.2; S(20): 33.2; T(22): 0.3	73.6232	13.88	3	3251.43	-2.71615	1.29165	1.21361	1.04253	1.1826	0.131146
dLSVGGPSHsLDAENER	AT1G17210.1	N-Term(iTRAQ8plex); S10(Phospho)	S(3): 0.0; S(8): 1.5; S(10): 98.5	315.897	60.22	2	2167	0.133711	1.13857	1.03371	1.06121	1.07783	0.131372
sTDAVILQQsLk	AT4G28400.1	N-Term(iTRAQ8plex); S10(Phospho); K12(iTRAQ8plex)	S(1): 0.0; T(2): 0.0; S(10): 100.0	107.969	14.06	3	1991.1	-0.0786816	0.958382	0.841842	0.748741	0.849655	0.13139
fVIEDEEAsDDDDDEAEssAsEDEFGGGGGGSGGR	AT2G02090.1	N-Term(iTRAQ8plex); S9(Phospho); S18(Phospho); S19(Phospho); S21(Phospho)	S(9): 99.9; S(18): 99.9; S(19): 99.9; S(21): 99.9; S(32): 0.4	44.8688	21.67	3	4118.4	-2.35726	0.853121	0.978322	0.837963	0.889802	0.131511
sVSsPFmNTASk	AT1G77760.1	N-Term(iTRAQ8plex); S4(Phospho); M7(Oxidation); K12(iTRAQ8plex)	S(1): 1.5; S(3): 49.3; S(4): 49.3; T(9): 0.0; S(11): 0.0	116.308	18.6	3	1959.97	-0.249138	0.923144	0.844236	0.966578	0.911319	0.131615
vVEGDsAEEDENkLPVEDIVSSR	AT4G02510.1	N-Term(iTRAQ8plex); S6(Phospho); K13(iTRAQ8plex)	S(6): 100.0; S(21): 0.0; S(22): 0.0	495.123	44.82	3	3204.58	-0.31498	0.84711	0.979304	0.873887	0.9001	0.13167
vAPTQVLmTPsSPQSR	AT2G33620.1	N-Term(iTRAQ8plex); M8(Oxidation); S11(Phospho)	T(4): 0.0; T(9): 0.0; S(11): 50.0; S(12): 50.0; S(15): 0.0	128.841	10.21	2	2099.05	-0.206089	1.10711	1.08426	1.01476	1.06871	0.131826
sLsSLNLPQAsPYR	AT3G28690.1	N-Term(iTRAQ8plex); S3(Phospho); S11(Phospho)	S(1): 0.0; S(3): 99.9; S(4): 0.1; S(11): 97.4; Y(13): 2.6	177.281	31.85	2	1996.94	-1.31052	1.13825	1.04856	1.0425	1.07644	0.132247
eLPQAAPPGLGsPHQNNR	AT1G51600.1	N-Term(iTRAQ8plex); S12(Phospho)	S(12): 100.0	306.729	23.66	3	2267.13	1.38097	0.935667	0.840876	0.957834	0.911459	0.132302
eGFQIMDTsQR	AT3G57530.1	N-Term(iTRAQ8plex); S9(Phospho)	T(8): 50.0; S(9): 50.0	219.55	20.54	2	1695.77	-2.73563	0.993173	0.948474	0.95099	0.964212	0.132321
iTADsFk	AT5G20360.1	N-Term(iTRAQ8plex); S5(Phospho); K7(iTRAQ8plex)	T(2): 0.0; S(5): 100.0	159.912	9.18	2	1469.78	-3.2894	0.805058	0.966565	0.753818	0.841814	0.132387
eEFLIGsIEEESQSQSPR	AT1G53590.1	N-Term(iTRAQ8plex); S7(Phospho)	S(7): 90.6; S(12): 3.1; S(14): 3.1; S(16): 3.1	90.265	18.52	2	2449.13	-4.3681	0.916202	0.939343	0.782405	0.879316	0.132418
nLsSPFDGISSER	AT5G57830.1	N-Term(iTRAQ8plex); S3(Phospho)	S(3): 100.0; S(4): 0.0; S(10): 0.0; S(11): 0.0	183.915	16.6	2	1792.84	-2.77134	1.04829	1.21147	1.0976	1.11912	0.132581
iISPGGNTsPk	AT5G37190.1	N-Term(iTRAQ8plex); S9(Phospho); K11(iTRAQ8plex)	S(3): 2.1; T(8): 2.1; S(9): 95.9	93.6325	17.76	2	1758.96	-0.719649	1.11343	1.03377	1.19324	1.11348	0.132608
sLGPNsLGGR	AT3G01670.1	N-Term(iTRAQ8plex); S6(Phospho)	S(1): 0.0; S(6): 100.0	156.045	12.1	2	1341.68	-1.22256	1.109	1.05111	1.23035	1.13015	0.13266
tkDELTEEEsLSGk	AT2G39010.1	N-Term(iTRAQ8plex); K2(iTRAQ8plex); S10(Phospho); K14(iTRAQ8plex)	T(1): 0.0; T(6): 0.0; S(10): 100.0; S(12): 0.0	225.428	31.06	3	2558.34	-0.497212	1.03314	1.04227	1.1143	1.06324	0.132735
gPSSSQsPTASAk	AT3G20720.1	N-Term(iTRAQ8plex); S7(Phospho); K13(iTRAQ8plex)	S(3): 0.0; S(4): 0.0; S(5): 0.1; S(7): 99.9; T(9): 0.1; S(11): 0.0	172.293	36.09	3	1892.96	-0.209124	0.790417	0.941529	0.919842	0.883929	0.133005
sYVNEYsPSAVk	AT3G17840.1	N-Term(iTRAQ8plex); S7(Phospho); K12(iTRAQ8plex)	S(1): 0.0; Y(2): 0.0; Y(6): 1.4; S(7): 98.6; S(9): 0.0	229.674	31.1	2	2032.01	-5.11827	1.14517	1.16036	1.02078	1.10877	0.133043
nLYGEVIGtR	AT3G08940.2	N-Term(iTRAQ8plex); T9(Phospho)	Y(3): 0.0; T(9): 100.0	216.5	25.64	2	1505.77	0.0590606	1.12187	1.02764	1.18217	1.11056	0.133155
tVQsDDEDPWAAIAAPPPTTR	AT2G40730.1	N-Term(iTRAQ8plex); S4(Phospho)	T(1): 0.0; S(4): 100.0; T(19): 0.0; T(20): 0.0	204.207	16.72	3	2622.24	1.18195	1.13602	1.03495	1.05593	1.07563	0.133412
nQVEWGsPSYLPGEkPF	AT5G55860.1	N-Term(iTRAQ8plex); S7(Phospho); K15(iTRAQ8plex)	S(7): 50.0; S(9): 50.0; Y(10): 0.0	273.88	38	3	2623.31	1.42756	0.974602	0.889729	0.94998	0.938104	0.13347
vSsGEVSPLGVSQVDk	AT4G09020.1	N-Term(iTRAQ8plex); S3(Phospho); K16(iTRAQ8plex)	S(2): 2.8; S(3): 97.2; S(7): 0.0; S(12): 0.0	172.126	13.4	3	2276.19	-4.00162	0.902054	0.963093	0.812133	0.892427	0.133613
sVFDPStPR	AT2G20900.3	N-Term(iTRAQ8plex); T7(Phospho)	S(1): 0.0; S(6): 50.0; T(7): 50.0	129.191	8.53	2	1389.67	-4.07226	0.980944	0.926734	0.970285	0.959321	0.133643
gHMEFSsPR	AT3G60240.2	N-Term(iTRAQ8plex); S7(Phospho)	S(6): 50.0; S(7): 50.0	81.7405	12.33	2	1431.64	1.3276	0.880911	0.737959	0.939902	0.852924	0.133644
sLsELTTTSGLTR	AT1G60890.1	N-Term(iTRAQ8plex); S3(Phospho)	S(1): 0.0; S(3): 100.0; T(6): 0.0; T(7): 0.0; T(8): 0.0; S(9): 0.0; T(12): 0.0	126.524	9.86	2	1749.89	-1.47519	1.13386	1.02651	1.06896	1.07645	0.134021
lDNLSDSVSGQtVVDPk	AT4G03430.1	N-Term(iTRAQ8plex); T12(Phospho); K17(iTRAQ8plex)	S(5): 0.0; S(7): 33.3; S(9): 33.3; T(12): 33.3	191.592	47.21	3	2462.26	-0.49061	0.964764	0.786381	0.870339	0.873828	0.134036
aGSNsPVDGk	AT1G17980.2	N-Term(iTRAQ8plex); S5(Phospho); K10(iTRAQ8plex)	S(3): 0.0; S(5): 100.0	187.815	30.25	2	1619.82	-1.01273	1.01117	1.06861	1.04216	1.04065	0.134043
aESQQVSEsSGTIGR	AT5G12370.3	N-Term(iTRAQ8plex); S9(Phospho)	S(3): 0.0; S(7): 0.7; S(9): 33.1; S(10): 33.1; T(12): 33.1	155.682	22.82	2	1919.9	-2.45235	1.11018	1.1589	1.0229	1.09733	0.134232
nVTPFIEWLQNAEsEsEEE	AT1G36730.1	N-Term(iTRAQ8plex); S14(Phospho); S16(Phospho)	T(3): 0.0; S(14): 100.0; S(16): 100.0	251.736	53.52	2	2715.15	4.69782	1.08814	1.17033	1.03336	1.09728	0.134465
gNEFFGEPTtPQYGAR	AT3G16060.1	N-Term(iTRAQ8plex); T10(Phospho)	T(9): 0.1; T(10): 99.9; Y(13): 0.0	163.058	19.74	3	2154.98	-1.01903	0.930024	0.907181	0.75128	0.862828	0.134603
sPPPPPSk	AT1G16610.2	N-Term(iTRAQ8plex); S1(Phospho); K8(iTRAQ8plex)	S(1): 100.0; S(7): 0.0	164.497	28.78	3	1494.81	-5.11706	0.911056	0.798436	0.952923	0.887472	0.13487
vPSAPPYIPsPPPsPPRPPPAk	AT1G72790.1	N-Term(iTRAQ8plex); S10(Phospho); S14(Phospho); K22(iTRAQ8plex)	S(3): 0.0; Y(7): 0.0; S(10): 100.0; S(14): 100.0	271.346	23.98	3	3014.58	0.587488	1.01889	1.11681	1.07109	1.06893	0.135116
gGDEEsSDEEDEEEDDDDDDGDyGTFVVk	AT1G69220.2	N-Term(iTRAQ8plex); S6(Phospho); Y23(Phospho); K29(iTRAQ8plex)	S(6): 51.5; S(7): 51.5; Y(23): 90.5; T(25): 6.6	67.5501	27.36	3	3980.49	-0.891328	0.915758	0.841736	0.639828	0.799107	0.135144
gFGVEDsDAEsPR	AT5G12150.1	N-Term(iTRAQ8plex); S7(Phospho); S11(Phospho)	S(7): 100.0; S(11): 100.0	162.791	11.93	2	1829.72	-4.1524	1.01758	1.13731	1.10948	1.08812	0.135176
eEAASsPVSGAADHQVPAsP	AT5G55230.1	N-Term(iTRAQ8plex); S6(Phospho); S19(Phospho)	S(5): 2.6; S(6): 97.3; S(9): 0.1; S(19): 100.0	341.393	46.77	2	2371.01	-1.10168	0.959853	0.87612	0.959973	0.931982	0.135245
aNsESSsSPVNEEENSQR	AT5G46790.1	N-Term(iTRAQ8plex); S3(Phospho); S7(Phospho)	S(3): 97.5; S(5): 48.9; S(6): 48.9; S(7): 2.3; S(8): 2.3; S(16): 0.0	69.8459	11.63	2	2414.97	2.58382	0.625851	0.419996		0.522924	0.135275
ySGGsIDsDSGR	AT2G20190.1	N-Term(iTRAQ8plex); S5(Phospho); S8(Phospho)	Y(1): 0.0; S(2): 0.1; S(5): 99.9; S(8): 100.0; S(10): 0.0	120.312	10.4	2	1664.64	-4.1792	1.01559	1.11705	1.08664	1.0731	0.135572
rAGFTDEDFEAAEIssSGLTGVk	AT1G27070.1	N-Term(iTRAQ8plex); S15(Phospho); S16(Phospho); K23(iTRAQ8plex)	T(5): 86.5; S(15): 86.5; S(16): 13.0; S(17): 13.0; T(20): 1.1	45.7212	15.81	3	3155.49	2.53866	0.946002	0.7175	0.852765	0.838756	0.13564
tTEkEIsDDEDEDEPk	AT5G52640.1	N-Term(iTRAQ8plex); K4(iTRAQ8plex); S7(Phospho); K16(iTRAQ8plex)	T(1): 0.0; T(2): 0.0; S(7): 100.0	257.315	29.6	4	2872.37	-1.72761	1.07262	1.48354	1.31109	1.28908	0.136023
vSsPPkPVSAAPk	AT1G16610.2	N-Term(iTRAQ8plex); S3(Phospho); K6(iTRAQ8plex); K13(iTRAQ8plex)	S(2): 0.1; S(3): 99.9; S(9): 0.0	201.935	14.4	3	2257.3	-3.89251	1.07606	1.11689	1.01722	1.07006	0.136457
nmDLLDSQLsDDDGRER	AT1G29400.1	N-Term(iTRAQ8plex); M2(Oxidation); S10(Phospho)	S(7): 0.1; S(10): 99.9	207.573	20.44	3	2379.04	-2.8696	0.925318	0.984839	0.963398	0.957851	0.136465
dRsPVLDDEGsPk	AT2G37340.3	N-Term(iTRAQ8plex); S3(Phospho); S11(Phospho); K13(iTRAQ8plex)	S(3): 100.0; S(11): 100.0	507.896	36.88	3	2183.02	-1.81603	1.01198	1.09982	1.08747	1.06642	0.13667
nAGESVAITTFGQVDQESPGtPETPNLPR	AT3G25690.3	N-Term(iTRAQ8plex); T21(Phospho)	S(5): 0.0; T(9): 0.0; T(10): 0.3; S(18): 5.4; T(21): 93.8; T(24): 0.3	114.791	31.37	3	3396.63	-0.256402	0.904796	0.799587	0.958008	0.887463	0.136822
tNsGPLSk	AT1G78880.1;AT1G16860.1	N-Term(iTRAQ8plex); S3(Phospho); K8(iTRAQ8plex)	T(1): 1.7; S(3): 98.3; S(7): 0.0	148.83	22.44	3	1491.8	-2.48382	1.01437	1.08923	1.11484	1.07281	0.137027
tQIsEPESFVAk	AT1G20450.1	N-Term(iTRAQ8plex); S4(Phospho); K12(iTRAQ8plex)	T(1): 0.0; S(4): 99.9; S(8): 0.1	107.703	11.77	3	2024.05	-1.14381	0.900899	0.919009	0.720042	0.84665	0.137143
gESEPIAAAAAVAGPSsPQSR	AT4G35890.1	N-Term(iTRAQ8plex); S17(Phospho)	S(3): 0.0; S(16): 2.1; S(17): 97.9; S(20): 0.0	433.65	53.25	3	2337.14	-1.59351	1.04074	1.03881	1.00485	1.02813	0.13722
iWTRPSESETQTNSSEANPTTALLSTsFTk	AT3G53390.1	N-Term(iTRAQ8plex); S27(Phospho); K30(iTRAQ8plex)	T(3): 0.0; S(6): 0.0; S(8): 0.0; T(10): 0.0; T(12): 0.0; S(14): 0.0; S(15): 0.0; T(20): 0.0; T(21): 0.0; S(25): 0.0; T(26): 0.1; S(27): 99.7; T(29): 0.1	258.839	39.23	4	3972.95	-4.60868	0.988974	0.932235	0.911938	0.944382	0.137289
tIVPRPPPIPYTPPTNAELPSTASPAsPEQTQScPIcLTNR	AT1G79380.1	N-Term(iTRAQ8plex); S27(Phospho); C34(Carbamidomethyl); C37(Carbamidomethyl)	T(1): 0.0; Y(11): 0.0; T(12): 0.0; T(15): 0.0; S(21): 0.4; T(22): 0.4; S(24): 0.4; S(27): 98.9; T(31): 0.0; S(33): 0.0; T(39): 0.0	234.938	29.72	4	4840.4	0.734341	0.81967	0.598718	0.911101	0.776496	0.137493
nDNVESLDLMPSGEVGTTtDGEDDLFSR	AT5G39000.1	N-Term(iTRAQ8plex); T19(Phospho)	S(6): 0.0; S(12): 0.0; T(17): 1.8; T(18): 1.8; T(19): 96.3; S(27): 0.0	238.397	43.58	3	3397.5	1.84389	0.939644	0.708258	0.861044	0.836315	0.137565
eEQsPAGR	AT2G33410.1	N-Term(iTRAQ8plex); S4(Phospho)	S(4): 100.0	89.9092	13.42	2	1257.57	-2.73056	0.977262	0.805623	0.81852	0.867135	0.137764
qkDDDssPDDDDDYNIDR	AT3G01160.1	N-Term(iTRAQ8plex); K2(iTRAQ8plex); S6(Phospho); S7(Phospho)	S(6): 100.0; S(7): 100.0; Y(14): 0.0	172.943	22.97	3	2896.16	-0.495694	1.02393	1.1981	1.15841	1.12681	0.137866
vAFNDTPTTVFWtDyVATR	AT1G53510.1	N-Term(iTRAQ8plex); T13(Phospho); Y15(Phospho)	T(6): 0.0; T(8): 0.3; T(9): 0.3; T(13): 97.2; Y(15): 51.2; T(18): 51.2	89.0686	27.06	3	2668.21	1.48287	1.32981	1.12033	1.64132	1.36382	0.138101
vESSGPWGFQGANDDsPR	AT3G44880.1	N-Term(iTRAQ8plex); S16(Phospho)	S(3): 0.0; S(4): 0.0; S(16): 100.0	81.7677	5.86	3	2290.01	-0.725555	1.39139	1.25392	1.05593	1.23375	0.138375
iVVHPDsPR	AT4G29220.1	N-Term(iTRAQ8plex); S7(Phospho)	S(7): 100.0	270.468	27.78	2	1403.73	-0.927614	0.952913	0.977961	0.897102	0.942659	0.138507
lLDGVGAsSSAHGtPR	AT1G29220.1	N-Term(iTRAQ8plex); S8(Phospho); T14(Phospho)	S(8): 50.0; S(9): 50.0; S(10): 50.0; T(14): 50.0	112.944	21.75	2	1988.92	0.861808	0.792456	0.931556	0.613386	0.779132	0.138597
gWIDQTsLTASRPGSGIVVAVk	AT1G14370.1	N-Term(iTRAQ8plex); S7(Phospho); K22(iTRAQ8plex)	T(6): 0.0; S(7): 0.0; T(9): 33.3; S(11): 33.3; S(15): 33.3	160.533	12.78	4	2930.61	5.80342	1.27856	1.07514	1.1034	1.15236	0.138928
dNSVcHEGIItSSSPR	AT4G35560.1	N-Term(iTRAQ8plex); C5(Carbamidomethyl); T11(Phospho)	S(3): 0.0; T(11): 90.6; S(12): 3.1; S(13): 3.1; S(14): 3.1	160.288	8.67	3	2142.98	1.33205	0.958401	0.841565	0.733515	0.844494	0.138934
tIDsPGQEETGmTGVSk	AT2G32080.2	N-Term(iTRAQ8plex); S4(Phospho); M12(Oxidation); K17(iTRAQ8plex)	T(1): 0.1; S(4): 99.9; T(10): 0.0; T(13): 0.0; S(16): 0.0	258.242	39.78	3	2441.17	-1.30572	1.13108	1.10002	1.36197	1.19769	0.139149
iGSPsSPILSVVSSSGSLDPk	AT5G36880.2	N-Term(iTRAQ8plex); S5(Phospho); K21(iTRAQ8plex)	S(3): 1.8; S(5): 49.1; S(6): 49.1; S(10): 0.0; S(13): 0.0; S(14): 0.0; S(15): 0.0; S(17): 0.0	139.984	13.15	3	2702.45	0.925823	0.968944	0.727788	0.769325	0.822019	0.139276
iTAELQAAsSsDSk	AT5G14740.2	N-Term(iTRAQ8plex); S9(Phospho); S11(Phospho); K14(iTRAQ8plex)	T(2): 0.0; S(9): 65.5; S(10): 65.5; S(11): 65.5; S(13): 3.4	89.8682	13.69	2	2176.03	-2.81633	0.861539	0.984412	0.869998	0.905317	0.139417
sWsPASQTLSTAVSTSTk	AT3G04740.1	N-Term(iTRAQ8plex); S3(Phospho); K18(iTRAQ8plex)	S(1): 0.1; S(3): 99.9; S(6): 0.0; T(8): 0.0; S(10): 0.0; T(11): 0.0; S(14): 0.0; T(15): 0.0; S(16): 0.0; T(17): 0.0	226.996	24.89	3	2527.29	-0.445807	0.885341	0.981656	0.933693	0.933563	0.139427
lHGcAEEPtDDEGGDkk	AT3G11450.1	N-Term(iTRAQ8plex); C4(Carbamidomethyl); T9(Phospho); K16(iTRAQ8plex); K17(iTRAQ8plex)	T(9): 100.0	242.892	14.83	4	2850.37	-1.72916	1.15443	1.19936	1.02374	1.12585	0.139464
aEMGVEGtPPPASk	AT4G15802.1	N-Term(iTRAQ8plex); T8(Phospho); K14(iTRAQ8plex)	T(8): 100.0; S(13): 0.0	309.79	62.27	3	2059.04	-1.73122	1.12461	1.15431	1.01789	1.09894	0.13951
lsSPTGEAEEMEk	AT1G09730.2	N-Term(iTRAQ8plex); S2(Phospho); K13(iTRAQ8plex)	S(2): 2.0; S(3): 95.9; T(5): 2.0	161.819	17.61	3	2096	-2.54516	1.079	1.21763	1.05963	1.11875	0.139682
aVPEkEVtPEk	AT1G72150.1	N-Term(iTRAQ8plex); K5(iTRAQ8plex); T8(Phospho); K11(iTRAQ8plex)	T(8): 100.0	130.227	8.5	4	2219.25	0.699565	0.940288	0.86703	0.971319	0.926212	0.139696
aMsLQMDSTSLENMESGTSTAPR	AT2G01180.2	N-Term(iTRAQ8plex); S3(Phospho)	S(3): 97.6; S(8): 0.8; T(9): 0.8; S(10): 0.8; S(16): 0.0; T(18): 0.0; S(19): 0.0; T(20): 0.0	74.5603	6.3	3	2828.24	-3.38204	0.681745	0.867766	0.925053	0.824855	0.139863
eATNLIPsPR	AT1G28280.2	N-Term(iTRAQ8plex); S8(Phospho)	T(3): 0.0; S(8): 100.0	206.669	30.58	2	1481.77	-0.35864	1.06438	1.04746	1.00782	1.03989	0.140328
lPsFHTcVGANDEk	AT3G27820.1	N-Term(iTRAQ8plex); S3(Phospho); C7(Carbamidomethyl); K14(iTRAQ8plex)	S(3): 100.0; T(6): 0.0	152.93	16.75	3	2263.1	-0.957791	0.792621	0.956253	0.905799	0.884891	0.140385
iSTPsSPSLsPPVR	AT1G73350.3	N-Term(iTRAQ8plex); S5(Phospho); S10(Phospho)	S(2): 0.0; T(3): 0.1; S(5): 96.7; S(6): 3.2; S(8): 0.0; S(10): 100.0	204.86	11.58	2	1888.91	-0.932373	1.03455	1.19047	1.0977	1.10757	0.140731
iSNASLTEELDVLsPk	AT1G48490.1	N-Term(iTRAQ8plex); S14(Phospho); K16(iTRAQ8plex)	S(2): 0.2; S(5): 0.2; T(7): 4.0; S(14): 95.6	54.9123	20.46	3	2404.28	-2.33718	1.38082	1.14114	1.1008	1.20759	0.14077
aMERsVsPk	AT3G53500.1	N-Term(iTRAQ8plex); S5(Phospho); S7(Phospho); K9(iTRAQ8plex)	S(5): 100.0; S(7): 100.0	181.03	13.44	2	1772.86	-2.1022	1.25756	1.69652	1.18481	1.37963	0.140774
lSDIELksPGGPk	AT5G13260.1	N-Term(iTRAQ8plex); K7(iTRAQ8plex); S8(Phospho); K13(iTRAQ8plex)	S(2): 0.0; S(8): 100.0	267.916	34.29	4	2333.32	-2.04406	1.08272	1.19468	1.04416	1.10719	0.140831
dNLTLWTsDIsEEGGDDAHk	AT2G42590.1	N-Term(iTRAQ8plex); S8(Phospho); S11(Phospho); K20(iTRAQ8plex)	T(4): 0.0; T(7): 2.9; S(8): 97.1; S(11): 100.0	245.283	42.26	3	2971.33	2.14045	1.17234	1.37172	1.07608	1.20671	0.140841
gYFsPPR	AT2G41870.1	N-Term(iTRAQ8plex); S4(Phospho)	Y(2): 0.0; S(4): 100.0	137.347	6.49	2	1207.58	-1.08198	0.885783	0.91236	0.986724	0.928289	0.140893
dSDVFsEGHEFPSk	AT3G56410.1	N-Term(iTRAQ8plex); S6(Phospho); K14(iTRAQ8plex)	S(2): 0.0; S(6): 100.0; S(13): 0.0	168.17	27.98	3	2269.06	-3.07204	1.08152	1.03876	1.01616	1.04548	0.140989
sGsFAGTAQSGPGAPmATGR	AT1G16860.1	N-Term(iTRAQ8plex); S3(Phospho); M16(Oxidation)	S(1): 4.0; S(3): 96.0; T(7): 0.0; S(10): 0.0; T(18): 0.0	177.78	17.48	3	2208	-2.0151	0.975993	0.821702	0.78355	0.860415	0.141007
vGEDsSESSDNDASR	AT3G48760.1	N-Term(iTRAQ8plex); S5(Phospho)	S(5): 90.6; S(6): 3.1; S(8): 3.1; S(9): 3.1; S(14): 0.0	79.8456	9.71	2	1938.78	-1.13411	0.906392	0.733208	0.925395	0.854998	0.141116
gIsINAAR	AT3G58730.1	N-Term(iTRAQ8plex); S3(Phospho)	S(3): 100.0	205.477	20.25	2	1185.63	-0.73772	0.906676	0.926187	0.989453	0.940772	0.141201
vAsEQQGEVVGQR	AT1G67230.1	N-Term(iTRAQ8plex); S3(Phospho)	S(3): 100.0	108.792	11.31	2	1770.87	0.276737	0.981334	0.92559	0.874867	0.927264	0.141672
nHsSDEDISPk	AT1G77840.1	N-Term(iTRAQ8plex); S3(Phospho); K11(iTRAQ8plex)	S(3): 97.7; S(4): 2.3; S(9): 0.0	147.888	4.09	3	1916.92	-2.333	0.942062	0.853128	0.696968	0.830719	0.141921
nDAsDDEDEEEEEDEDVINQk	AT3G01160.1	N-Term(iTRAQ8plex); S4(Phospho); K21(iTRAQ8plex)	S(4): 100.0	356.747	68.48	3	3155.31	-0.79697	1.04791	1.25705	1.12708	1.14401	0.141999
wDSTTsEEAk	AT1G54090.1	N-Term(iTRAQ8plex); S6(Phospho); K10(iTRAQ8plex)	S(3): 2.1; T(4): 93.8; T(5): 2.1; S(6): 2.1	111.417	12.94	3	1841.87	-3.49602	0.88235	0.924776	0.983991	0.930372	0.141999
gkFtsDEDNADPEVVR	AT5G08610.1	N-Term(iTRAQ8plex); K2(iTRAQ8plex); T4(Phospho); S5(Phospho)	T(4): 100.0; S(5): 100.0	279.12	31.28	3	2547.16	-1.674	1.18021	1.12416	1.02246	1.10895	0.142246
kPVLsNNNDASTLk	AT5G47430.2	N-Term(iTRAQ8plex); K1(iTRAQ8plex); S5(Phospho); K14(iTRAQ8plex)	S(5): 100.0; S(11): 0.0; T(12): 0.0	133.389	26.06	3	2493.37	-3.96315	1.28437	1.22724	1.0311	1.1809	0.142348
mLsLLGESk	AT3G01830.1	N-Term(iTRAQ8plex); M1(Oxidation); S3(Phospho); K9(iTRAQ8plex)	S(3): 100.0; S(8): 0.0	165.101	35.62	3	1681.9	-3.4139	1.46762	1.10998	1.18945	1.25568	0.142396
sYTNLLDLASGNFPVMGR	AT1G06410.1	N-Term(iTRAQ8plex); S1(Phospho)	S(1): 98.3; Y(2): 1.7; T(3): 0.0; S(10): 0.0	404.437	75.92	3	2339.14	-0.417063	1.07809	1.22927	1.06511	1.12416	0.142561
aHPGNPVIsEFEWTTGETPR	AT1G15340.1	N-Term(iTRAQ8plex); S9(Phospho)	S(9): 25.0; T(14): 25.0; T(15): 25.0; T(18): 25.0	95.7234	8.45	3	2609.23	-0.530502	0.853392	0.841195	0.983566	0.892718	0.142729
sDsNGNVEPVASER	AT4G24100.1	N-Term(iTRAQ8plex); S3(Phospho)	S(1): 1.8; S(3): 98.2; S(12): 0.0	162.497	19.25	2	1844.83	-4.17893	0.781739	0.953884	0.656527	0.797383	0.143121
lEtLSDLVTEtPk	AT5G43310.4	N-Term(iTRAQ8plex); T3(Phospho); T11(Phospho); K13(iTRAQ8plex)	T(3): 100.0; S(5): 0.0; T(9): 0.0; T(11): 100.0	207.01	46.32	2	2214.13	4.49084	1.12579	1.08039	1.01675	1.07431	0.143203
tEEPAkTEGtSGEkEEIVEETk	AT4G20260.1	N-Term(iTRAQ8plex); K6(iTRAQ8plex); T10(Phospho); K14(iTRAQ8plex); K22(iTRAQ8plex)	T(1): 0.0; T(7): 1.8; T(10): 49.1; S(11): 49.1; T(21): 0.0	178.353	4.3	4	3717.94	0.711417	1.05559	1.20178	1.07017	1.10918	0.143327
rPSSDSMSSsPPGsPAR	AT5G21170.1	N-Term(iTRAQ8plex); S10(Phospho); S14(Phospho)	S(3): 0.0; S(4): 0.0; S(6): 0.0; S(8): 3.1; S(9): 48.6; S(10): 48.6; S(14): 99.7	78.504	15.22	3	2166.92	-0.969942	0.98121	0.837161	0.816127	0.878166	0.143337
eMQAIETSQPTTVAPAVHsR	AT3G09980.1	N-Term(iTRAQ8plex); S19(Phospho)	T(7): 0.0; S(8): 0.0; T(11): 0.0; T(12): 0.0; S(19): 100.0	185.502	13.77	3	2537.25	3.89959	0.868352	0.717978	0.944631	0.843654	0.143369
nVVEPIsPMSAR	AT2G41900.1	N-Term(iTRAQ8plex); S7(Phospho)	S(7): 98.2; S(10): 1.8	245.166	32.74	2	1683.84	-1.10312	0.899824	0.846967	0.980472	0.909088	0.143955
kQAsSELFSVPIDTPPELVFR	AT5G23450.1	N-Term(iTRAQ8plex); K1(iTRAQ8plex); S4(Phospho)	S(4): 95.8; S(5): 4.2; S(9): 0.0; T(14): 0.0	120.101	24.37	3	3048.62	-3.20268	0.827718	0.943076	0.950259	0.907017	0.143975
sQLLVLEsPTkPSPGR	AT1G08050.1	N-Term(iTRAQ8plex); S8(Phospho); K11(iTRAQ8plex)	S(1): 0.0; S(8): 99.8; T(10): 0.1; S(13): 0.0	137.424	2.42	3	2397.33	-3.05701	0.906102	0.921252	0.721426	0.849593	0.144004
aAEDPAPASsSSk	AT4G28750.1	N-Term(iTRAQ8plex); S10(Phospho); K13(iTRAQ8plex)	S(9): 25.0; S(10): 25.0; S(11): 25.0; S(12): 25.0	100.776	20.85	2	1905.94	-2.86974	0.831148	0.899805	0.574751	0.768568	0.144187
sRsFGDVNEIGAR	AT4G32285.1	N-Term(iTRAQ8plex); S3(Phospho)	S(1): 0.1; S(3): 99.9	244.254	47.09	3	1791.87	-0.673127	0.926491	0.980064	0.869521	0.925359	0.144289
lGGDGSAsPTASTVR	AT2G17480.1	N-Term(iTRAQ8plex); S8(Phospho)	S(6): 49.4; S(8): 49.4; T(10): 1.2; S(12): 0.0; T(13): 0.0	180.745	37.56	2	1759.85	-0.352177	0.995367	0.998216	0.998873	0.997485	0.14442
sPsWTEGVSSPAGR	AT1G18160.1	N-Term(iTRAQ8plex); S3(Phospho)	S(1): 0.0; S(3): 96.7; T(5): 3.3; S(9): 0.0; S(10): 0.0	121.402	11.88	2	1801.84	-0.507279	1.16491	1.17129	1.01705	1.11775	0.144438
rDsSPPQISk	AT1G31870.1	N-Term(iTRAQ8plex); S3(Phospho); K10(iTRAQ8plex)	S(3): 50.0; S(4): 50.0; S(9): 0.0	215.725	28.29	3	1802.96	-1.19591	1.09794	1.12879	1.01387	1.0802	0.144601
kNEEEESkDAPAEsDAEDEPEDDEGGDDSDSESk	AT1G09210.1	K1(iTRAQ8plex); N-Term(iTRAQ8plex); K8(iTRAQ8plex); S14(Phospho); K34(iTRAQ8plex)	S(7): 0.0; S(14): 100.0; S(29): 0.0; S(31): 0.0; S(33): 0.0	203.731	23.45	4	4981.17	-5.01441	1.19262	1.15856	1.01957	1.12358	0.14466
asNGASPR	AT2G30880.2	N-Term(iTRAQ8plex); S2(Phospho)	S(2): 100.0; S(6): 0.0	92.2684	11.32	2	1143.55	0.0593565	0.694564	0.96246	0.796817	0.817947	0.144904
gVsAWNFDVR	AT4G24100.1	N-Term(iTRAQ8plex); S3(Phospho)	S(3): 100.0	224.969	16.51	2	1534.73	-2.20553	0.870915	0.97517	0.80204	0.882708	0.145075
sGPLVAQsPDSVIVk	AT1G18390.1	N-Term(iTRAQ8plex); S1(Phospho); S8(Phospho); K15(iTRAQ8plex)	S(1): 100.0; S(8): 100.0; S(11): 0.0	169.536	36.27	3	2265.18	0.423977	1.29252	1.02842	1.28325	1.20139	0.14539
qLVNSsFADLQkPQTELDGk	AT2G39800.3	N-Term(iTRAQ8plex); S6(Phospho); K12(iTRAQ8plex); K20(iTRAQ8plex)	S(5): 50.0; S(6): 50.0; T(15): 0.0	327.315	38.12	4	3210.71	-2.61162	0.84127	0.984141	0.8371	0.887504	0.145391
tScGSPNYAAPEVISGk	AT3G01090.1	N-Term(iTRAQ8plex); T1(Phospho); C3(Carbamidomethyl); K17(iTRAQ8plex)	T(1): 49.3; S(2): 1.4; S(5): 49.3; Y(8): 0.0; S(15): 0.0	257.068	24.05	3	2426.18	-3.42904	1.16969	1.19203	1.01858	1.12677	0.145433
[truncated: 3,086 more rows]
