# Supplementary material for: A Phytophthora sojae CRN effector mediates phosphorylation and degradation of plant aquaporin proteins to suppress host immune signaling
Source: PLoS Pathog. 2021 Mar 12;17(3):e1009388. doi: 10.1371/journal.ppat.1009388 (PMC7990189; doi:10.1371/journal.ppat.1009388)
Supplement: S2 Data — (XLSX) [file ppat.1009388.s015.xlsx]

## Sheet: Sheet1
Dataset 2. Overall counts of PIP2;2-like proteins per species.
Species	Classify	Number of homogy genes of NbPIP2;2
Actinidia chinensis (Kiwifruit)	Asterids	10
Capsicum annuum (Hot pepper)	Asterids	6
Solanum lycopersicum (Tomato)	Asterids	6
Solanum tuberosum (Potato)	Asterids	7
Utricularia gibba (Humped bladderwort)	Asterids	2
Aethionema	Rosids	5
Arabidopsis lyrata (Lyrate rockcress)	Rosids	13
Arabidopsis thaliana (Arabidopsis)	Rosids	8
Brassica oleracea (Kale)	Rosids	13
Brassica rapa (Chinese cabbage)	Rosids	12
Cicer arietinum (Chickpea)	Rosids	5
Capsella rubella (Capsella)	Rosids	8
Cajanus cajan (Pigeonpea)	Rosids	5
Citrus sinensis (Sweet orange)	Rosids	4
Citrullus lanatus (Watermelon)	Rosids	7
Carica papaya (Papaya)	Rosids	3
Cucumis sativus (Cucumber)	Rosids	0
Eucalyptus grandis (Eucalyptus)	Rosids	7
Fragaria vesca (Strawberry)	Rosids	7
Glycine max (Soybean)	Rosids	14
Gossypium raimondii (Cotton)	Rosids	12
Lotus japonicus (Lotus)	Rosids	2
Malus x domestica (Apple)	Rosids	7
Medicago truncatula (Barrel medic)	Rosids	4
Pyrus x bretschneideri (Pear)	Rosids	9
Prunus mume (Mei)	Rosids	4
Prunus persica (Peach)	Rosids	4
Populus trichocarpa (Western poplar)	Rosids	8
Phaseolus vulgaris (Common bean)	Rosids	7
Ricinus communis (Castor bean)	Rosids	4
Theobroma cacao (Cacao)	Rosids	5
Tarenaya	Rosids	8
Vitis vinifera (Grape vine)	Rosids	0
Brachypodium distachyon (Purple false brome)	Monocots	1
Elaeis guineensis (Oil palm)	Monocots	5
Hordeum vulgare (Barley)	Monocots	2
Musa acuminata (Banana)	Monocots	2
Oryza sativa (Rice)	Monocots	1
Phalaenopsis equestris (Orchid)	Monocots	2
Sorghum bicolor (Sorghum)	Monocots	2
Setaria italica	Monocots	2
Triticum urartu (Wheat A-genome)	Monocots	2
Zea mays (Maize)	Monocots	4
Zostera muelleri (Seagrass)	Monocots	0
Beta vulgaris (Sugar beet)	Eudicots	3
Nelumbo nucifera (Sacred lotus)	Eudicots	4
Picea abies (Norway spruce)	Gymnosperm	2
Amborella trichopoda (Amborella)	Basal Angiosperm	2
Physcomitrella patens (Moss)	Moss	0
Selaginella moellendorffii (Selaginella)	Moss	0
Chlamydomonas reinhardtii (Green algae)	Green algae	0
