# Supplementary material for: A Phytophthora sojae CRN effector mediates phosphorylation and degradation of plant aquaporin proteins to suppress host immune signaling
Source: PLoS Pathog. 2021 Mar 12;17(3):e1009388. doi: 10.1371/journal.ppat.1009388 (PMC7990189; doi:10.1371/journal.ppat.1009388)
Supplement: S4 Data — (XLSX) [file ppat.1009388.s017.xlsx]

## Sheet: Sheet1
Dataset 4. Primers used in this study.
Gene	Tag	Primer sequence							Application
		F1	|	R1	|	F2	|	R2
CRN78	GFP	gacgagctgtacaagggtaccATGCCAGTGAAGATCGATGCGAGC	|	gcggactctagttcatctagaAGTTGAAGCACCAAGCTTTTGAC	|		|		Plant transformation, Protein stability assay, Phosphorylation assay, virulence assay, Co-ip assay
CRN78K411E	GFP	gacgagctgtacaagggtaccATGCCAGTGAAGATCGATGCG	|	tttctccacgatCTCTAGCGCCACAACCTCCC	|	gcggactctagttcatctagaAGTTGAAGCACCAAGCTTTTGAC	|	gcggactctagttcatctagaAGTTGAAGCACCAAGCTTTTGAC	Protein stability assay, Phosphorylation assay, virulence assay
CRN78KD	GFP	gacgagctgtacaagggtaccCTTGGCCGTGGCGCCCAT	|	AGTTGAAGCACCAAGCTTTTGAC	|		|		Protein stability assay, virulence assay
CRN78NLS	GFP	gacgagctgtacaagggtaccATGCCAGTGAAGATCGATGCGAGC	|	gcggactctagttcatctagaCTATCCTCCAACCTTTCTCTTCTTCTTAGGCTGCATAGTTGAAGCACCAAGCTTTTGAC	|		|		Protein stability assay, virulence assay
CRN78NES	GFP	gacgagctgtacaagggtaccATGCCAGTGAAGATCGATGCGAGC	|	gcggactctagttcatctagaCTAAAGAGTAAGTCTTTCAAGAGGAGGAAGTTGAAGCATAGTTGAAGCACCAAGCTTTTGAC	|		|		Protein stability assay, virulence assay
NbPIP2;2	RFP	atacaccaaatcgactctagaATGTCAAAGGACGTAATTGAAGAAGG	|	ctcggaggaggccatgtcgacGTTGGTTGGATTGCTGCGG	|		|		Protein stability assay
NbPIP1;1	RFP	atacaccaaatcgactctagaATGGCAGAAAACAAAGAAGAAGATG	|	ctcggaggaggccatgtcgacAGAAGACTTGTGGAAT	|		|		Protein stability assay
NbPIP2;2	Flag	atacaccaaatcgactctagaATGTCAAAGGACGTAATTGAAGAAGG	|	atccttgtaatccatcccgggGTTGGTTGGATTGCTGCGG	|		|		Protein stability assay, Phosphorylation assay, virulence assay, Co-ip assay
NbPIP1;1	Flag	atacaccaaatcgactctagaATGGCAGAAAACAAAGAAGAAGATG	|	atccttgtaatccatcccgggAGAAGACTTGTGGAATGGAATAGCT	|		|		Protein stability assay, Phosphorylation assay
NbPIP2;2S276A	Flag	atacaccaaatcgactctagaATGTCAAAGGACGTAATTGAAGAAGG	|	atccttgtaatccatcccgggGTTGGTTGGGTTGCTGCGGAAAGCCCCCAAAGCTTTAACAGC	|		|		Protein stability assay, Phosphorylation assay, virulence assay
NbPIP2;2S279A	Flag	atacaccaaatcgactctagaATGTCAAAGGACGTAATTGAAGAAGG	|	atccttgtaatccatcccgggGTTGGTTGGGTTAGCGCGGAAAGACCCCAAAG	|		|		Protein stability assay, Phosphorylation assay, virulence assay
NbPIP2;2AA	Flag	atacaccaaatcgactctagaATGTCAAAGGACGTAATTGAAGAAGG	|	atccttgtaatccatcccgggGTTGGTTGGGTTAGCGCGGAAAGCCCCCAAAGCTTTAACA	|		|		Protein stability assay, Phosphorylation assay, virulence assay
NbPIP2;2S276D	Flag	atacaccaaatcgactctagaATGTCAAAGGACGTAATTGAAGAAGG	|	atccttgtaatccatcccgggGTTGGTTGGGTTGCTGCGGAAGTCCCCCAAAGCTTTAACAG	|		|		Protein stability assay, Phosphorylation assay, virulence assay
NbPIP2;2S279D	Flag	atacaccaaatcgactctagaATGTCAAAGGACGTAATTGAAGAAGG	|	atccttgtaatccatcccgggGTTGGTTGGGTTGTCGCGGAAAGACCCCAAAG	|		|		Protein stability assay, Phosphorylation assay, virulence assay
NbPIP2;2DD	Flag	atacaccaaatcgactctagaATGTCAAAGGACGTAATTGAAGAAGG	|	atccttgtaatccatcccgggGTTGGTTGGGTTGTCGCGGAAGTCCCCCAAAGCTTTAACAGCTCC	|		|		Protein stability assay, Phosphorylation assay, virulence assay
GmPIP2-13	Flag	atacaccaaatcgactctagaATGTCGAAGGAAGTGAGCCAGC	|	atccttgtaatccatcccgggGTTGGTAGGGTTGCTCCTGAA	|		|		Protein stability assay, Phosphorylation assay, virulence assay
GmPIP2-13S268A	Flag	atacaccaaatcgactctagaATGTCGAAGGAAGTGAGCCAGC	|	atccttgtaatccatcccgggGTTGGTAGGGTTGCTCCTGAAAGCCCCTAAGGCCTTAATAG	|		|		Protein stability assay, Phosphorylation assay, virulence assay
GmPIP2-13S271A	Flag	atacaccaaatcgactctagaATGTCGAAGGAAGTGAGCCAGC	|	atccttgtaatccatcccgggGTTGGTAGGGTTAGCCCTGAACGACCCTAAGGC	|		|		Protein stability assay, Phosphorylation assay, virulence assay
GmPIP2-13AA	Flag	atacaccaaatcgactctagaATGTCGAAGGAAGTGAGCCAGC	|	atccttgtaatccatcccgggGTTGGTAGGGTTAGCCCTGAAAGCCCCTAAGGCCTTAATAG	|		|		Protein stability assay, Phosphorylation assay, virulence assay
GmPIP2-1	Flag	atacaccaaatcgactctagaATGGCTAAGCATGATGTTGAGG	|	atccttgtaatccatcccgggAATAGCGGGGTTGCTCCTGAAT	|		|		Protein stability assay
GmPIP2-2	Flag	atacaccaaatcgactctagaATGGCTAAGCATGATGTTGAGG	|	atccttgtaatccatcccgggAATAGTGGGGTTGCTCCTGAAT	|		|		Protein stability assay
GmPIP2-3	Flag	atacaccaaatcgactctagaATGGCTAAGCATGATGTTGAGG	|	atccttgtaatccatcccgggAATAGTGGGGTTGCTCCTGAAT	|		|		Protein stability assay
GmPIP2-4	Flag	atacaccaaatcgactctagaATGGCTAAGCATGATGTTGAGG	|	atccttgtaatccatcccgggAATAGTGGGGTTGCTCCTGAAT	|		|		Protein stability assay
GmPIP2-5	Flag	atacaccaaatcgactctagaATGAGCGTGTTTTGGCAGGAAG	|	atccttgtaatccatcccgggATTATGGGGGTTACTCCTGAAT	|		|		Protein stability assay
GmPIP2-6	Flag	atacaccaaatcgactctagaATGGCGAAGGACGTTGAGGTTG	|	atccttgtaatccatcccgggATTATGGGGGTTACTCCTGAAT	|		|		Protein stability assay
GmPIP2-7	Flag	atacaccaaatcgactctagaATGGCTAAAGATGTTGAGGTTC	|	atccttgtaatccatcccgggAGCGTTGCTTCTGAAGGATCCA	|		|		Protein stability assay
GmPIP2-8	Flag	atacaccaaatcgactctagaATGGCTAAAGATGTTGAGGTTC	|	atccttgtaatccatcccgggAGCGTTGCTCCTGAAGGATCCA	|		|		Protein stability assay
GmPIP2-9	Flag	atacaccaaatcgactctagaATGGCCAAAGACGTTGAGCAGG	|	atccttgtaatccatcccgggAGTGTTGCTCCTGAATGATCCA	|		|		Protein stability assay
GmPIP2-10	Flag	atacaccaaatcgactctagaATGGCGAAAGACGTTGAGCAGG	|	atccttgtaatccatcccgggAGCGTTGCTCCTGAAGGATCCA	|		|		Protein stability assay
GmPIP2-11	Flag	atacaccaaatcgactctagaATGGCGAAAGACATCGAAACTG	|	atccttgtaatccatcccgggCAGGTTTGAGGAGCTCCTGAAA	|		|		Protein stability assay
GmPIP2-12	Flag	atacaccaaatcgactctagaATGGCCAAAGACCTCGAAACGG	|	atccttgtaatccatcccgggCAGGTTTGAGGAGCTCCTGAAA	|		|		Protein stability assay
GmPIP2-14	Flag	atacaccaaatcgactctagaATGTCGAAGGAAGTGAGCCAAG	|	atccttgtaatccatcccgggGTTGGTAGGGTTGCTCCTGAAT	|		|		Protein stability assay
CRN78	cYFP	aagcttctgcaggggcccgggCCAGTGAAGATCGATGCGAGC	|	gggaaattcgagctcggtaccTCAAGTTGAAGCACCAAGCTTTT	|		|		BiFC
NbPIP2;2	nYFP	atacaccaaatcgactctagaATGTCAAAGGACGTGATAGAAGAAGG	|	ttgctccatgagctcggtaccGTTGGTAGGGTTGCTGCGG	|		|		BiFC
NbPIP1;1	nYFP	atacaccaaatcgactctagaATGTCAAAGGACGTGATAGAAGAAGG	|	ttgctccatgagctcggtaccGTTGGTAGGGTTGCTGCGG	|		|		BiFC
GmPIP2-13	nYFP	atacaccaaatcgactctagaATGTCGAAGGAAGTGAGCCAGC	|	ttgctccatgagctcggtaccGTTGGTAGGGTTGCTCCTGAA	|		|		BiFC
CRN78	cluc	tacgcgtcccggggcggtaccATGCCAGTGAAGATCGATGCGAGC	|	acgaaagctctgcaggtcgacAGTTGAAGCACCAAGCTTTTGAC	|		|		luciferase complementation assay
NbPIP1;1	nluc	acgggggacgagctcggtaccATGGCAGAAAACAAAGAAGAAGATG	|	aacatcgtatgggtagtcgacAGAAGACTTGTGGAATGGAATAGCT	|		|		luciferase complementation assay
NbPIP1;2	nluc	acgggggacgagctcggtaccATGGCAGAAAACAAAGAAGAAGATG	|	aacatcgtatgggtagtcgacCAGCTGGGTTGATGTGTCCTC	|		|		luciferase complementation assay
NbPIP2;1	nluc	acgggggacgagctcggtaccATGACTAAAGAAGTAGAGGTAGCAACAGA	|	aacatcgtatgggtagtcgacGGCATTGCTCCTGAAGGAACC	|		|		luciferase complementation assay
NbPIP2;2	nluc	acgggggacgagctcggtaccATGTCAAAGGACGTAATTGAAGAAGG	|	aacatcgtatgggtagtcgacGTTGGTTGGATTGCTGCGG	|		|		luciferase complementation assay
NbPIP2;3	nluc	acgggggacgagctcggtaccATGTCAAAGGACGTGATAGAAGAAGG	|	aacatcgtatgggtagtcgacGTTGGTAGGGTTGCTGCGG	|		|		luciferase complementation assay
AtPIP2;4	nluc	gagaacacgggggacgagctcATGGCAAAAGACTTGGATGT	|	aacatcgtatgggtagtcgacAGCAAAGCTCCTAAAGGAGCCAAA	|		|		luciferase complementation assay
AtPIP2;5	nluc	gagaacacgggggacgagctcATGACGAAGGAAGTGGTTGGTGAT	|	aacatcgtatgggtagtcgacAACGTGAGGCTGGCTCCTGAAAG	|		|		luciferase complementation assay
AtPIP2;7	nluc	gagaacacgggggacgagctcATGTCGAAAGAAGTGAGCGAAGAA	|	aacatcgtatgggtagtcgacATTGGTTGCGTTGCTTCGGAAC	|		|		luciferase complementation assay
AtPIP2;8	nluc	gagaacacgggggacgagctcATGTCAAAAGAAGTGAGTGAAGAA	|	aacatcgtatgggtagtcgacATTGGTTGGGTTGCTGCGGAATGA	|		|		luciferase complementation assay
GmPIP2-13	nluc	acgggggacgagctcggtaccATGTCGAAGGAAGTGAGCCAGC	|	aacatcgtatgggtagtcgacGTTGGTAGGGTTGCTCCTGAA	|		|		luciferase complementation assay
NbPIP2;2	-	tcacgcgtctcgaggcccgggGTTGGCATTCTTGGTATTGCATG	|	tgtcttcgggacatgcccgggTCCAATAATCTCAGCACCTAAAGC	|		|		VIGS
PsActin	-	ACTGCACCTTCCAGACCATC	|	CCACCACCTTGATCTTCATG	|		|		qRT-PCR
CRN78	-	GACCCTTGCTTGCTCTTGTTTG	|	CATTTCTCCACGATCTTTAGCG	|		|		qRT-PCR
NbPIP2;2	-	CAACTTAGAAGGTGGAGG	|	GTTGCCAAATGGACCATAAATACA	|		|		qRT-PCR
NbActin	-	AGAGGCTACTCTTTTACCACCACGG	|	TGAGCTGGTCTTTGCTGTTTCAAGT	|		|		qRT-PCR
NbPR1	-	GTGGACACTATACTCAGGTG	|	TCCAACTTGGAATCAAAGGG	|		|		qRT-PCR
CRN78	-	GGAATTCATGGTGAAGCTGTTCTGCG	|	CCGCTCGAGAGCTGCCACGCCGTTCTTGTTC	|		|		Secretory assay
CRN78	RFP	GGAATTCACAACAATGGTGAAGCTGTTCTGCG	|	GTCCTCGGAGGAGGCCATAGTTGAAGCACCAAGC	|		|		P. sojea Transformation(Secretory assay)
