# Supplementary material for: A Phytophthora sojae CRN effector mediates phosphorylation and degradation of plant aquaporin proteins to suppress host immune signaling
Source: PLoS Pathog. 2021 Mar 12;17(3):e1009388. doi: 10.1371/journal.ppat.1009388 (PMC7990189; doi:10.1371/journal.ppat.1009388)
Supplement: S5 Data — (XLSX) [file ppat.1009388.s018.xlsx]

## Sheet: Fig 1A
P. capsici infection area in leaves expressing CRN78 or GFP
	GFP		GFP-CRN78
	3.31839		4.81761
	3.02204		5.21525
	3.3256		3.95581
	3.3135		4.37842
	4.4604		4.00148
	3.26974		3.84767
	3.33095		4.63208
	2.8536		3.73331
	3.04257		4.36262
	2.22431		5.05756
	2.98595		2.78763
	1.51041		3.37883
	2.46022		3.0648
	2.6653		3.08006
	2.99493		2.64945
	1.03169		3.56359
	1.16199		2.50388
mean	2.76304		3.8253
SD	0.84598		0.81691

## Sheet: Fig 1C
Relative transcript levels of CRN78 in different transgenic P. sojae lines
	WT		T30		T6		T13
	1		0.96		0.24		0.37
	0.71		0.87		0.18		0.23
	1.42		1.37		0.37		0.49
mean	1.04333		1.06667		0.263333		0.363333
SD	0.291471		0.217613		0.0793025		0.106249

## Sheet: Fig 1D
Lengths of lesions on etiolated soybean hypocotyls inoculated with CRN78-silenced P. sojae
	WT		T30		T6		T13
	3.0052		2.78838		1.82094		1.66682
	2.54858		2.56488		1.64531		1.66318
	3.39765		3.17941		1.65506		1.51109
	2.6653		2.69337		1.72864		2.0055
	3.0249		2.51256		1.93904		2.46647
	2.9938		3.35458		2.05704		3.28273
	2.68898		2.86486		0.954324		2.37684
	2.50523		2.64675		2.344		1.54326
	3.19107		2.55631		2.37705		1.75448
	3.4266		3.16097		2.00021		1.5114
	3.00714		3.4693		2.25034		1.76745
	3.35474		2.99947		2.35736		2.29923
	3.2661		2.9904		1.74418		3.03092
	2.67433		2.66346		2.17006		1.94431
	2.89905		3.28343		2.30094		2.35393
	3.02737		2.80483		1.61549		1.84998
	3.495		2.54028		0.786752		1.58328
mean	3.01006		2.88666		1.86746		2.03593
SD	0.305983		0.300437		0.44773		0.513644

## Sheet: Fig 1F
Grey value of DAB staining region in N. benthamiana
	GFP		GFP-CRN78
	17.1382		9.93448
	15.127		11.9163
	14.8469		5.73703
	13.8279		8.61332
	5.73703		9.26717
	9.4453		9.31692
mean	12.6871		9.13086
SD	3.88468		1.83682

## Sheet: Fig 1G
Relative transcript levels of NbPR1
		GFP			mean	SD		GFP-CRN78			mean	SD
	0 h	1	0.81	1.43	1.08	0.259358		0.42	0.21	0.65	0.426667	0.179691
	12 h	51.25	73.12	35.23	53.2	15.5299		5.89	6.81	9.21	7.30333	1.39956
	24 h	4.83	5.91	2.49	4.41	1.42745		0.52	0.78	0.23	0.51	0.224648
	36 h	0.23	0.15	0.17	0.183333	0.0339935		0.18	0.2	0.21	0.196667	0.0124722

## Sheet: Fig 2A
RLU detected in the Luciferase complementation assay
	cLUC-crn78
	PIP1;1-nLUC		PIP1;2-nLUC		PIP2;1-nLUC		PIP2;2-nLUC		PIP2;3-nLUC
	4562		100		3908		3750		3740
	5032		123		3790		3560		4990
	4890		141		4210		4201		3342
	4636		137		3808		3679		3740
	4956		148		3695		3644		4948
	4948		51		4143		4178		3389
mean	4837.33		116.667		3925.67		3835.33		4024.83
SD	174.805		33.2098		188.79		256.668		685.151

## Sheet: Fig 3A
Fluorescence Intensity pattern of NbPIP2;2-RFP and GFP-CRN78
		Fluorescence Intensity
	Distance (a to b)	NbPIP2;2-RFP	GFP-CRN78
	0	0	0
	1.00504	0	0
	2.01007	0	0
	3.01511	0	0
	4.02015	0	0
	5.02519	0	0
	6.03022	0	0
	7.03526	0	0
	8.0403	0	0
	9.04534	0	1
	10.0504	1	0
	11.0554	1	0
	12.0604	1	0
	13.0655	2	0
	14.0705	2	0
	15.0756	2	1
	16.0806	4	0
	17.0856	6	0
	18.0907	9	2
	19.0957	10	0
	20.1007	14	2
	21.1058	22	13
	22.1108	30	30
	23.1159	30	30
	24.1209	36	33
	25.1259	28	17
	26.131	6	6
	27.136	4	7
	28.141	3	5
	29.1461	0	1
	30.1511	1	1
	31.1562	1	1
	32.1612	0	2
	33.1662	1	1
	34.1713	1	1
	35.1763	1	2
	36.1813	1	3
	37.1864	0	0
	38.1914	1	1
	39.1965	1	0
	40.2015	1	1
	41.2065	2	0
	42.2116	1	1
	43.2166	1	1
	44.2216	1	1
	45.2267	1	2
	46.2317	1	0
	47.2368	1	0
	48.2418	1	0
	49.2468	1	1
	50.2519	1	0
	51.2569	1	2
	52.2619	1	0
	53.267	1	1
	54.272	0	1
	55.2771	0	1
	56.2821	0	0
	57.2871	0	0
	58.2922	1	0
	59.2972	0	1
	60.3022	0	0
	61.3073	1	1
	62.3123	1	1
	63.3173	0	1
	64.3224	1	1
	65.3274	0	2
	66.3325	2	0
	67.3375	2	0
	68.3425	3	1
	69.3476	4	0
	70.3526	5	1
	71.3576	6	3
	72.3627	10	2
	73.3677	13	4
	74.3728	43	33
	75.3778	43	33
	76.3828	48	40
	77.3879	34	19
	78.3929	23	9
	79.3979	13	3
	80.403	4	1
	81.408	4	3
	82.4131	2	1
	83.4181	2	0
	84.4231	2	0
	85.4282	0	0
	86.4332	1	0
	87.4382	1	0
	88.4433	2	2
	89.4483	0	0
	90.4534	1	0
	91.4584	1	1
	92.4634	1	0
	93.4685	1	0
	94.4735	0	0
	95.4785	1	0
	96.4836	1	0
	97.4886	0	0
	98.4937	0	0

## Sheet: Fig 3D
P. capsici infection area in leaves expressing GFP or mutants of CRN78
	GFP		WT		NLS		NES		K411E		KD
	3.729		4.962		4.277		4.314		3.727		4.746
	3.416		5.349		4.284		4.398		4.107		5.153
	3.586		4.34		4.428		3.533		3.455		4.692
	3.578		4.512		3.328		3.071		4.792		4.152
	4.547		4.372		4.156		4.483		4.375		4.872
	3.534		4.004		3.941		5.993		4.618		4.287
	3.584		4.788		3.306		4.809		4.053		4.427
	3.227		3.902		3.527		4.442		3.852		3.434
	3.518		4.482		3.508		4.61		2.722		4.715
	2.719		5.122		2.496		4.725		2.334		4.802
	3.207		2.894		3.12		3.579		2.818		6.117
	1.601		3.415		2.365		4.51		2.301		3.273
	2.654		3.166		2.648		3.301		2.628		4.128
	2.792		3.528		1.842		3.024		3.853		2.266
	3.265		2.862		3.335		2.325		3.805		2.968
	1.259		3.587		4.02		2.884		3.051		2.715
	1.502		2.856		3.857		3.809				3.359
	1.802				3.403		4.311				4.601
	1.483				3.736		4.178				3.432
	2.13				3.456		4.009				3.99
							3.667
							3.177
							5.34
							5.12
mean	2.85665		4.00829		3.45165		4.06717		3.53069		4.10645
SD	0.905289		0.791132		0.675769		0.817951		0.773331		0.908448

## Sheet: Fig 4A
Fluorescence intensity of AUR/AR
	AUR
		EV										mean	SD		NbPIP2;2-Flag
	0 min	764.25	645.833	715.455	609.722	476.857	696.111	537.969	677.25	418.333	705.625	624.741	107.125		785	799	785.417	665	622.667	543.333	534	610	702.5	566.667	661.358	97.2523
	10 min	631.8	650.286	688	742.938	689	564.75	770.643	472	250.444	741.167	620.103	149.819		677.25	733.833	806.455	666.722	436.857	620.111	583.969	687.25	367.333	739.625	631.941	130.104
	20 min	967	894	708.417	588	559.667	632.333	562	706	823.5	727.667	716.858	133.442		749.25	774.833	790.455	646.722	527.857	692.111	614.969	669.25	319.333	794.625	657.941	138.956
	30 min	827.429	615.417	590	641.25	422.667	471.875	467.5	607.6	658	825.833	612.757	131.14		806.875	694.667	702	753.5	793	510	634.286	824.375	765	609.375	709.308	95.0921
	AR
		EV													NbPIP2;2-Flag
	0 min	17.6191	16.1905	17.8151	16.7816	19.3905	21.6092	28.4308	18.2143	15.5408	17.1774	18.8769	3.57462		20.1681	14.55	22.4221	19.6429	18.6622	12.7273	11.25	19.7727	12.828	19.1403	17.1164	3.68841
	10 min	39.5519	101.788	44.8825	126.976	37.4079	199.178	168.919	100.65	142.638	21.9537	98.3944	58.1468		279.837	154.998	216.282	170.636	180.838	164.527	100.387	191.565	174.326	122.116	175.551	46.7905
	20 min	185.48	181.477	165.576	194.484	202.797	201.968	166.469	212.818	199.008	199.216	190.929	14.995		402.892	402.923	403.269	430.586	372.878	466.53	401.435	403.058	388.003	411.277	408.285	23.9187
	30 min	204.688	195	209.375	196.667	204.5	208.571	167.333	223.571	200.248	306.667	211.662	34.4677		409.394	427.5	427.857	435.222	409.107	468.272	433.429	420.278	411.389	415.714	425.816	16.869

## Sheet: Fig 4B
Fluorescence intensity of AUR/AR
	AUR
		TRV::GFP										mean	SD		TRV::NbPIP2;2										mean	SD
	0 min	880.667	556.667	703.333	792.812	724.333	668	650.429	553	744.2	614.75	688.819	97.7055		834.667	719.5	666	684.167	825.833	797.143	706.234	737.636	660.625	575.25	720.705	77.1194
	10 min	763	600.833	618.6	761.5	692	651.222	511	593.125	528.5	749.208	646.899	87.9967		889.667	680.5	592	636.167	769.833	699.143	799.234	675.636	649.625	627.25	701.905	86.7206
	20 min	852	729	702.6	628.5	795	871.714	777.444	682.148	564.321	686.429	728.916	91.7185		901.667	559.667	649.333	877.812	816.333	666	647.429	497	830.2	663.75	710.919	130.493
	30 min	770	810	679.6	637.5	774	730.714	774.444	513.148	562.321	511.429	676.316	108.214		821.667	653.667	706.333	737.812	703.333	436	681.429	580	797.2	515.75	663.319	115.244
	AR
		TRV::GFP										mean	SD		TRV::NbPIP2;2										mean	SD
	0 min	19.2857	16.3865	13.6184	17.4286	10.8271	12.5	15.726	17.5325	14.3723	17.4194	15.5096	2.497		33	42.1008	20.0714	2.6087	35	15	0.296053	26	32	45	25.1077	14.6365
	10 min	165.523	81.9737	103.647	22.4591	89.4113	39.0849	52.603	58.029	106.199	84.7577	80.3688	38.59		65.8799	51.9148	122.499	3.04653	68.9915	83.5213	51.3133	35.6719	87.674	48.2827	61.8795	30.6903
	20 min	153.386	152.672	180.679	160.456	176.046	162.696	173.956	194.592	123.946	210.402	168.883	22.8748		68.8218	114.308	64.9188	94.7367	72.379	84.1455	62.9994	125.457	69.2015	66.4962	82.3464	21.0266
	30 min	167.273	160	181.429	174.688	177.347	166.857	177.407	206	129.107	212.679	175.279	22.1129		75.7639	117.529	70.0833	102.904	80.1238	91.6176	63.75	138.862	71.2267	69.2515	88.1113	23.3404

[truncated: 31 more sheets: Fig 4C, Fig 4D, Fig 4E, Fig 4F, Fig 4G, Fig 4H, Fig 5A, Fig 5B, Fig 5C, Fig 6A, Fig 6C, Fig 6D, Fig 6E, Fig 7A, Fig 7B, Fig 7C, Fig 7D, Fig 7G, Fig 7H, Fig S1G …]
